# Supplementary material for: Detection and tracking of ocean layers using an AUV with UKF based extremum seeking control in the Baltic Sea
Source: Sci Rep. 2024 Sep 4;14:20629. doi: 10.1038/s41598-024-70775-y (PMC11374998; doi:10.1038/s41598-024-70775-y)
Supplement: Supplementary file 2 — Supplementary Information 2. [file 41598_2024_70775_MOESM2_ESM.zip]

Archive with 3 entries (3 files):
- Data_AUV_field_test.csv
- Data_simulation.csv
- Data_UKF_ESC_field_test.csv
