# Supplementary material for: Detection and tracking of ocean layers using an AUV with UKF based extremum seeking control in the Baltic Sea
Source: Sci Rep. 2024 Sep 4;14:20629. doi: 10.1038/s41598-024-70775-y (PMC11374998; doi:10.1038/s41598-024-70775-y)
Supplement: Supplementary file 2 — Supplementary Information 2. [file 41598_2024_70775_MOESM2_ESM.zip › Data_AUV_field_test.csv]

DateTime [UTC YYYY-MM-DD HH:ii:ss.ns]	longitude	latitude	north [m]	east [m]	depth [m]	surge [m/s]	sway [m/s]	heave [m/s]	altitude [m]	water_depth [m]	Temperature [ITS-90 deg C]	Salinity [PSU]	yaw [rad]	pitch [rad]	roll [rad]	speed(abs) [m/s]	position_variance_north [m]	position_variance_east [m]	position_variance_depth [m]
2022-10-28 12:57:17.984	10.957469713	54.062481709	53.964892752	87.645736830	0.239695	0.250167	-0.102956	0.028693	23.032432	23.272127	13.502200	15.674700	0.173154	0.025464	-0.018605	0.272042	0.162516	0.161886	0.016931
2022-10-28 12:57:18.034	10.957469687	54.062481817	53.976968964	87.643999337	0.240666	0.249765	-0.098236	0.026799	23.032361	23.273028	13.502200	15.674700	0.177989	0.025552	-0.018797	0.269724	0.162516	0.161886	0.016931
2022-10-28 12:57:18.084	10.957469664	54.062481926	53.989041582	87.642476385	0.240740	0.250333	-0.094915	0.022953	23.032318	23.273057	13.502200	15.674700	0.183137	0.025621	-0.018919	0.268705	0.162516	0.161886	0.016931
2022-10-28 12:57:18.134	10.957469643	54.062482035	54.001138926	87.641129683	0.241299	0.251357	-0.093442	0.017174	23.032318	23.273617	13.502200	15.674700	0.188583	0.025569	-0.018902	0.268713	0.162516	0.161886	0.016931
2022-10-28 12:57:18.184	10.957469625	54.062482144	54.013270411	87.639945961	0.241595	0.252482	-0.092106	0.011331	22.962224	23.203819	13.502200	15.674700	0.194290	0.025464	-0.018762	0.268996	0.162516	0.161886	0.016931
2022-10-28 12:57:18.234	10.957469609	54.062482253	54.025492739	87.638899226	0.241616	0.254064	-0.091089	0.006221	22.962346	23.203962	13.501800	15.674700	0.200189	0.025272	-0.018413	0.269971	0.162516	0.161886	0.016931
2022-10-28 12:57:18.284	10.957469594	54.062482364	54.037839901	87.637932521	0.241348	0.256790	-0.091115	0.001367	22.962529	23.203878	13.501300	15.674900	0.206211	0.024941	-0.017855	0.272479	0.162516	0.161886	0.016931
2022-10-28 12:57:18.334	10.957469580	54.062482477	54.050361257	87.636976778	0.240815	0.260165	-0.093441	-0.003861	22.962731	23.203545	13.500900	15.675100	0.212197	0.024522	-0.017191	0.276463	0.162516	0.161886	0.016931
2022-10-28 12:57:18.384	10.957469564	54.062482591	54.063112108	87.635982854	0.240078	0.264300	-0.097742	-0.007982	22.963404	23.203482	13.500900	15.675100	0.218096	0.023981	-0.016563	0.281907	0.162516	0.161886	0.016931
2022-10-28 12:57:18.434	10.957469548	54.062482708	54.076083796	87.634906251	0.239159	0.267703	-0.102175	-0.012095	22.963584	23.202743	13.500500	15.675400	0.223786	0.023300	-0.015743	0.286794	0.162516	0.161886	0.016931
2022-10-28 12:57:18.484	10.957469530	54.062482827	54.089345140	87.633745076	0.238151	0.272126	-0.106962	-0.012567	22.963625	23.201775	13.500100	15.675900	0.229162	0.022567	-0.015219	0.292663	0.162516	0.161886	0.016931
2022-10-28 12:57:18.534	10.957469510	54.062482950	54.102991086	87.632409568	0.237080	0.278533	-0.114317	-0.017398	22.963637	23.200717	13.499700	15.676600	0.234014	0.021712	-0.014643	0.301582	0.162516	0.161886	0.016931
2022-10-28 12:57:18.584	10.957469488	54.062483075	54.116927579	87.630959386	0.235921	0.284077	-0.117615	-0.013585	22.963406	23.199327	13.499200	15.677700	0.238499	0.020577	-0.014521	0.307762	0.162516	0.161886	0.016931
2022-10-28 12:57:18.634	10.957469464	54.062483204	54.131250568	87.629433374	0.234867	0.290726	-0.122058	-0.012802	22.963249	23.198116	13.499200	15.677700	0.242374	0.019740	-0.014591	0.315569	0.162516	0.161886	0.016931
2022-10-28 12:57:18.684	10.957469441	54.062483335	54.145932458	87.627915086	0.233952	0.297133	-0.124315	-0.009049	22.962815	23.196767	13.498900	15.679300	0.245760	0.018710	-0.015010	0.322217	0.162516	0.161886	0.016931
2022-10-28 12:57:18.734	10.957469424	54.062483470	54.160925935	87.626787060	0.232902	0.304242	-0.127742	-0.009163	22.962316	23.195219	13.498500	15.681200	0.248570	0.017645	-0.015499	0.330099	0.162516	0.161886	0.016931
2022-10-28 12:57:18.784	10.957469404	54.062483611	54.176641757	87.625501809	0.232181	0.312571	-0.128074	-0.005720	22.961651	23.193832	13.498200	15.683500	0.250821	0.016755	-0.016511	0.337840	0.162486	0.161858	0.016931
2022-10-28 12:57:18.834	10.957469386	54.062483756	54.192715395	87.624323728	0.231536	0.319245	-0.128017	-0.004733	22.958972	23.190508	13.497900	15.686200	0.252636	0.015760	-0.017698	0.343988	0.162486	0.161858	0.016931
2022-10-28 12:57:18.884	10.957469371	54.062483903	54.209096346	87.623324090	0.231001	0.325684	-0.126007	-0.002894	22.958035	23.189036	13.497900	15.686200	0.253980	0.014853	-0.019111	0.349222	0.162486	0.161858	0.016931
2022-10-28 12:57:18.934	10.957469359	54.062484052	54.225733273	87.622544078	0.230583	0.331317	-0.122848	0.000425	22.956934	23.187517	13.497600	15.689000	0.254975	0.014067	-0.020839	0.353359	0.162486	0.161858	0.016931
2022-10-28 12:57:18.984	10.957469350	54.062484203	54.242544482	87.621926541	0.230214	0.335301	-0.120783	-0.001045	22.955750	23.185964	13.497300	15.691600	0.255691	0.013195	-0.022497	0.356393	0.162486	0.161858	0.016931
2022-10-28 12:57:19.034	10.957469344	54.062484356	54.259485554	87.621570486	0.229924	0.338685	-0.116531	0.001231	22.954424	23.184348	13.497000	15.693800	0.256162	0.012514	-0.024417	0.358174	0.162486	0.161858	0.016931
2022-10-28 12:57:19.084	10.957469343	54.062484508	54.276491639	87.621475979	0.229386	0.340878	-0.112014	0.002045	22.817921	23.047306	13.496800	15.695500	0.256459	0.011973	-0.026232	0.358816	0.162486	0.161858	0.016931
2022-10-28 12:57:19.134	10.957469345	54.062484661	54.293487288	87.621616867	0.229260	0.341569	-0.107014	0.003564	22.816698	23.045957	13.496800	15.695500	0.256651	0.011537	-0.027890	0.357959	0.162486	0.161858	0.016931
2022-10-28 12:57:19.184	10.957469350	54.062484813	54.310394627	87.621970298	0.229185	0.340524	-0.102537	0.004591	22.815640	23.044825	13.496500	15.696600	0.256755	0.011397	-0.029409	0.355657	0.162486	0.161858	0.016931
2022-10-28 12:57:19.234	10.957469359	54.062484963	54.327137361	87.622507438	0.229188	0.338004	-0.098472	0.005387	22.814803	23.043990	13.496200	15.697200	0.256878	0.011554	-0.030735	0.352097	0.162486	0.161858	0.016931
2022-10-28 12:57:19.284	10.957469368	54.062485112	54.343644056	87.623139549	0.229197	0.333319	-0.095482	0.005568	22.979700	23.208897	13.496000	15.697400	0.257035	0.012008	-0.031852	0.346770	0.162486	0.161858	0.016931
2022-10-28 12:57:19.334	10.957469379	54.062485257	54.359836499	87.623846619	0.229240	0.327030	-0.092696	0.005748	22.979345	23.208585	13.495700	15.697000	0.257279	0.012915	-0.032865	0.339963	0.162486	0.161858	0.016931
2022-10-28 12:57:19.384	10.957469389	54.062485399	54.375619207	87.624519352	0.229268	0.318555	-0.091522	0.005674	22.979128	23.208396	13.495700	15.697000	0.257646	0.014137	-0.033807	0.331490	0.162486	0.161858	0.016931
2022-10-28 12:57:19.434	10.957469398	54.062485537	54.390929740	87.625089496	0.229257	0.308546	-0.091377	0.004886	22.979003	23.208260	13.495400	15.696000	0.258099	0.015795	-0.034767	0.321829	0.162486	0.161858	0.016931
2022-10-28 12:57:19.484	10.957469404	54.062485669	54.405701043	87.625448253	0.229192	0.296553	-0.093141	0.003390	23.007649	23.236841	13.495100	15.694600	0.258693	0.017750	-0.035727	0.310854	0.162486	0.161858	0.016931
2022-10-28 12:57:19.534	10.957469405	54.062485797	54.419882292	87.625542575	0.229068	0.283820	-0.095578	0.003466	23.007360	23.236428	13.494900	15.692700	0.259391	0.019967	-0.036844	0.299501	0.162486	0.161858	0.016931
2022-10-28 12:57:19.584	10.957469401	54.062485918	54.433403472	87.625300069	0.228874	0.269325	-0.098951	0.001359	23.006926	23.235800	13.494600	15.690700	0.260194	0.022166	-0.037961	0.286930	0.162486	0.161858	0.016931
2022-10-28 12:57:19.634	10.957469392	54.062486034	54.446271214	87.624668263	0.228578	0.254755	-0.103093	-0.000671	23.006302	23.234880	13.494600	15.690700	0.261031	0.024347	-0.039130	0.274825	0.162486	0.161858	0.016931
2022-10-28 12:57:19.684	10.957469376	54.062486144	54.458492926	87.623621588	0.228169	0.240027	-0.108355	-0.003593	23.005595	23.233765	13.494300	15.688800	0.261887	0.026337	-0.040212	0.263375	0.162486	0.161858	0.016931
2022-10-28 12:57:19.734	10.957469366	54.062486248	54.470155595	87.622979943	0.227497	0.226657	-0.113050	-0.005749	23.002889	23.230386	13.494000	15.687100	0.262690	0.027995	-0.041207	0.253351	0.162486	0.161858	0.016931
2022-10-28 12:57:19.784	10.957469331	54.062486351	54.481630723	87.620722886	0.227035	0.214545	-0.118912	-0.009048	23.002122	23.229157	13.493800	15.685900	0.263457	0.029322	-0.042097	0.245462	0.162443	0.161818	0.016931
2022-10-28 12:57:19.834	10.957469291	54.062486451	54.492662379	87.618066940	0.226472	0.204189	-0.124713	-0.011425	23.001442	23.227914	13.493600	15.685200	0.264121	0.030264	-0.042830	0.239535	0.162443	0.161818	0.016931
2022-10-28 12:57:19.884	10.957469244	54.062486546	54.503323021	87.615027826	0.225808	0.195467	-0.129999	-0.013650	23.000986	23.226794	13.493600	15.685200	0.264714	0.030735	-0.043302	0.235145	0.162443	0.161818	0.016931
2022-10-28 12:57:19.934	10.957469193	54.062486640	54.513724129	87.611656149	0.225061	0.189268	-0.134884	-0.015260	22.928496	23.153557	13.493400	15.685000	0.265203	0.030718	-0.043459	0.232914	0.162443	0.161818	0.016931
2022-10-28 12:57:19.984	10.957469138	54.062486732	54.523968965	87.608040924	0.224275	0.185528	-0.138555	-0.015792	22.928640	23.152916	13.493200	15.685500	0.265552	0.030247	-0.043302	0.232094	0.162443	0.161818	0.016931
2022-10-28 12:57:20.034	10.957469080	54.062486823	54.534152407	87.604268020	0.223483	0.183964	-0.140701	-0.015664	22.929171	23.152654	13.493100	15.686700	0.265796	0.029339	-0.042726	0.232131	0.162443	0.161818	0.016931
2022-10-28 12:57:20.084	10.957469021	54.062486915	54.544395428	87.600392887	0.222338	0.185068	-0.142773	-0.015205	22.930013	23.152351	13.492900	15.689000	0.265953	0.028013	-0.041766	0.234234	0.162443	0.161818	0.016931
2022-10-28 12:57:20.134	10.957468962	54.062487009	54.554833510	87.596530112	0.221639	0.189300	-0.143913	-0.013868	22.931114	23.152753	13.492900	15.689000	0.266023	0.026372	-0.040422	0.238197	0.162443	0.161818	0.016931
2022-10-28 12:57:20.184	10.957468905	54.062487105	54.565544549	87.592769308	0.221046	0.195354	-0.143222	-0.011665	22.974653	23.195699	13.492800	15.692200	0.266058	0.024470	-0.038694	0.242511	0.162443	0.161818	0.016931
2022-10-28 12:57:20.234	10.957468850	54.062487205	54.576638926	87.589189273	0.220594	0.204144	-0.141555	-0.007723	22.976042	23.196636	13.492600	15.696600	0.266006	0.022497	-0.036669	0.248540	0.162443	0.161818	0.016931
2022-10-28 12:57:20.284	10.957468799	54.062487309	54.588217214	87.585867636	0.220332	0.215129	-0.138714	-0.003013	22.977432	23.197765	13.492500	15.701900	0.265866	0.020490	-0.034400	0.255990	0.162443	0.161818	0.016931
2022-10-28 12:57:20.334	10.957468753	54.062487418	54.600352971	87.582837522	0.220277	0.227885	-0.136103	0.001247	22.978786	23.199064	13.492400	15.707900	0.265622	0.018553	-0.031922	0.265437	0.162443	0.161818	0.016931
2022-10-28 12:57:20.384	10.957468712	54.062487533	54.613105290	87.580178372	0.220492	0.241821	-0.132693	0.006901	22.945262	23.165753	13.492400	15.707900	0.265185	0.016825	-0.029374	0.275921	0.162443	0.161818	0.016931
2022-10-28 12:57:20.434	10.957468678	54.062487653	54.626483878	87.577950910	0.221035	0.256177	-0.127518	0.014155	22.946397	23.167431	13.492200	15.714200	0.264505	0.015307	-0.026773	0.286509	0.162443	0.161818	0.016931
2022-10-28 12:57:20.484	10.957468651	54.062487779	54.640503182	87.576176910	0.221923	0.270886	-0.121539	0.022446	22.947464	23.169387	13.492100	15.720400	0.263510	0.014015	-0.024086	0.297749	0.162443	0.161818	0.016931
2022-10-28 12:57:20.534	10.957468631	54.062487910	54.655125840	87.574879756	0.223186	0.284955	-0.114822	0.030301	22.948446	23.171631	13.492000	15.726000	0.262183	0.013020	-0.021415	0.308709	0.162443	0.161818	0.016931
2022-10-28 12:57:20.584	10.957468619	54.062488046	54.670272892	87.574065991	0.224783	0.297469	-0.107886	0.036366	23.023548	23.248332	13.491800	15.730500	0.260543	0.012270	-0.018727	0.318512	0.162443	0.161818	0.016931
2022-10-28 12:57:20.634	10.957468615	54.062488186	54.685851863	87.573790751	0.226675	0.308385	-0.099145	0.041542	23.024392	23.251068	13.491800	15.730500	0.258675	0.011781	-0.016074	0.326583	0.162443	0.161818	0.016931
2022-10-28 12:57:20.684	10.957468619	54.062488329	54.701773616	87.574067044	0.228781	0.317598	-0.089563	0.045372	23.025171	23.253952	13.491600	15.733600	0.256633	0.011537	-0.013456	0.333089	0.162443	0.161818	0.016931
2022-10-28 12:57:20.734	10.957468637	54.062488476	54.718141479	87.575246442	0.231038	0.324894	-0.080189	0.046531	23.025854	23.256892	13.491300	15.735100	0.254486	0.011449	-0.010873	0.337863	0.162443	0.161818	0.016931
2022-10-28 12:57:20.784	10.957468647	54.062488615	54.733612839	87.575933137	0.233223	0.330073	-0.071365	0.045497	23.026426	23.259649	13.491100	15.734600	0.252270	0.011519	-0.008447	0.340751	0.162392	0.161771	0.016931
2022-10-28 12:57:20.834	10.957468664	54.062488755	54.749153626	87.577014059	0.235266	0.333067	-0.063487	0.041669	23.000551	23.235817	13.490800	15.731900	0.250088	0.011641	-0.006178	0.341615	0.162392	0.161771	0.016931
2022-10-28 12:57:20.884	10.957468685	54.062488894	54.764675928	87.578387880	0.237064	0.333983	-0.057174	0.036587	23.000840	23.237904	13.490800	15.731900	0.247941	0.011764	-0.004224	0.340811	0.162392	0.161771	0.016931
2022-10-28 12:57:20.934	10.957468708	54.062489033	54.780096077	87.579907939	0.238517	0.332171	-0.053430	0.029355	23.001010	23.239527	13.490500	15.726900	0.245830	0.011868	-0.002688	0.337719	0.162392	0.161771	0.016931
2022-10-28 12:57:20.984	10.957468730	54.062489170	54.795381888	87.581369002	0.239445	0.329423	-0.053394	0.017468	23.000978	23.240423	13.490100	15.720100	0.243892	0.011659	-0.001326	0.334179	0.162392	0.161771	0.016931
2022-10-28 12:57:21.034	10.957468752	54.062489305	54.810405732	87.582797531	0.239988	0.323733	-0.053477	0.008981	23.001720	23.241707	13.489700	15.712300	0.242112	0.011397	-0.000489	0.328243	0.162392	0.161771	0.016931
2022-10-28 12:57:21.084	10.957468771	54.062489438	54.825187680	87.584022811	0.239505	0.317654	-0.055820	0.001384	23.001518	23.241023	13.489100	15.704800	0.240541	0.010961	-0.000070	0.322524	0.162392	0.161771	0.016931
2022-10-28 12:57:21.134	10.957468784	54.062489568	54.839647444	87.584884138	0.239200	0.309864	-0.061021	-0.007551	23.001157	23.240357	13.489100	15.704800	0.239180	0.010210	0.000175	0.315905	0.162392	0.161771	0.016931
2022-10-28 12:57:21.184	10.957468791	54.062489695	54.853752840	87.585355319	0.238524	0.301276	-0.066836	-0.013871	23.000738	23.239262	13.488400	15.698600	0.237976	0.009372	0.000105	0.308912	0.162392	0.161771	0.016931
2022-10-28 12:57:21.234	10.957468792	54.062489819	54.867544772	87.585372679	0.237595	0.293049	-0.073913	-0.018599	23.000257	23.237852	13.487700	15.694100	0.236998	0.008447	-0.000192	0.302798	0.162392	0.161771	0.016931
2022-10-28 12:57:21.284	10.957468784	54.062489940	54.881015777	87.584889547	0.236468	0.284494	-0.081720	-0.021959	22.998120	23.234587	13.487200	15.691500	0.236195	0.007435	-0.000698	0.296811	0.162392	0.161771	0.016931
2022-10-28 12:57:21.334	10.957468769	54.062490058	54.894189684	87.583911556	0.235239	0.276285	-0.089823	-0.023922	22.997616	23.232856	13.486600	15.690200	0.235515	0.006580	-0.001518	0.291503	0.162392	0.161771	0.016931
2022-10-28 12:57:21.384	10.957468747	54.062490174	54.907070271	87.582471724	0.233988	0.268512	-0.097305	-0.024322	22.997121	23.231109	13.486600	15.690200	0.234974	0.005812	-0.002548	0.286633	0.162392	0.161771	0.016931
2022-10-28 12:57:21.434	10.957468719	54.062490287	54.919658310	87.580594022	0.232703	0.260833	-0.103840	-0.024616	22.996697	23.229400	13.486200	15.690000	0.234502	0.005253	-0.003787	0.281820	0.162392	0.161771	0.016931
2022-10-28 12:57:21.484	10.957468685	54.062490398	54.931980956	87.578356301	0.231504	0.253908	-0.109561	-0.023152	22.894398	23.125902	13.485800	15.690300	0.234084	0.004992	-0.005323	0.277505	0.162392	0.161771	0.016931
2022-10-28 12:57:21.534	10.957468645	54.062490506	54.944029055	87.575764514	0.230355	0.247137	-0.114798	-0.021981	22.894110	23.124466	13.485500	15.690900	0.233700	0.004922	-0.007051	0.273383	0.162392	0.161771	0.016931
2022-10-28 12:57:21.584	10.957468601	54.062490612	54.955834391	87.572915997	0.229308	0.241435	-0.118232	-0.020371	22.893917	23.123225	13.485300	15.691600	0.233298	0.005201	-0.009023	0.269601	0.162392	0.161771	0.016931
2022-10-28 12:57:21.634	10.957468555	54.062490716	54.967435356	87.569871186	0.228361	0.236851	-0.120770	-0.018201	22.893784	23.122145	13.485300	15.691600	0.232879	0.005829	-0.011222	0.266486	0.162392	0.161771	0.016931
2022-10-28 12:57:21.684	10.957468506	54.062490819	54.978852434	87.566673745	0.227482	0.232785	-0.122480	-0.017160	22.952714	23.180196	13.485100	15.692400	0.232408	0.006702	-0.013561	0.263599	0.162392	0.161771	0.016931
2022-10-28 12:57:21.734	10.957468456	54.062490922	54.990405235	87.563398550	0.226705	0.229977	-0.122695	-0.015204	22.952534	23.179239	13.485000	15.693100	0.231850	0.007889	-0.016040	0.261102	0.162392	0.161771	0.016931
2022-10-28 12:57:21.784	10.957468409	54.062491025	55.001832346	87.560345746	0.225986	0.228738	-0.122275	-0.012874	22.952291	23.178277	13.484900	15.693900	0.231134	0.009320	-0.018553	0.259689	0.162355	0.161737	0.016930
2022-10-28 12:57:21.834	10.957468364	54.062491135	55.014045868	87.557397426	0.225313	0.229387	-0.120615	-0.009898	22.952006	23.177319	13.484800	15.694900	0.230157	0.010996	-0.020996	0.259354	0.162355	0.161737	0.016930
2022-10-28 12:57:21.884	10.957468321	54.062491245	55.026305290	87.554558247	0.224785	0.231332	-0.117976	-0.006226	22.951647	23.176431	13.484800	15.694900	0.228865	0.012881	-0.023370	0.259753	0.162355	0.161737	0.016930
2022-10-28 12:57:21.934	10.957468280	54.062491356	55.038675124	87.551879059	0.224440	0.234682	-0.115115	-0.002428	22.950200	23.174641	13.484700	15.696000	0.227190	0.014888	-0.025482	0.261405	0.162355	0.161737	0.016930
2022-10-28 12:57:21.984	10.957468243	54.062491469	55.051206359	87.549444000	0.224313	0.239336	-0.110835	0.003008	22.949793	23.174106	13.484600	15.697300	0.225147	0.017000	-0.027402	0.263771	0.162355	0.161737	0.016930
2022-10-28 12:57:22.034	10.957468210	54.062491583	55.063972687	87.547293062	0.224416	0.245729	-0.105391	0.008280	22.949389	23.173804	13.484400	15.699000	0.222721	0.019164	-0.029060	0.267504	0.162355	0.161737	0.016930
2022-10-28 12:57:22.084	10.957468182	54.062491700	55.076994393	87.545466974	0.224496	0.252383	-0.099695	0.014147	22.949022	23.173518	13.484300	15.701100	0.219964	0.021276	-0.030404	0.271728	0.162355	0.161737	0.016930
2022-10-28 12:57:22.134	10.957468160	54.062491820	55.090292882	87.543996356	0.225106	0.259383	-0.093339	0.020066	22.917388	23.142495	13.484300	15.701100	0.216944	0.023318	-0.031451	0.276395	0.162355	0.161737	0.016930
2022-10-28 12:57:22.184	10.957468143	54.062491942	55.103865635	87.542914955	0.225987	0.266463	-0.086089	0.026407	22.917136	23.143122	13.484300	15.703500	0.213750	0.025220	-0.032236	0.281267	0.162355	0.161737	0.016930
2022-10-28 12:57:22.234	10.957468133	54.062492066	55.117696042	87.542217797	0.227105	0.273151	-0.078876	0.031680	22.917002	23.144107	13.484200	15.706100	0.210469	0.026930	-0.032707	0.286071	0.162355	0.161737	0.016930
2022-10-28 12:57:22.284	10.957468128	54.062492192	55.131765271	87.541923277	0.228441	0.279596	-0.071296	0.036485	22.916988	23.145429	13.484200	15.708800	0.207275	0.028362	-0.032899	0.290840	0.162355	0.161737	0.016930
2022-10-28 12:57:22.334	10.957468130	54.062492321	55.146034309	87.542015482	0.229975	0.284873	-0.063799	0.041019	22.917034	23.147009	13.484100	15.711300	0.204238	0.029531	-0.032934	0.294797	0.162355	0.161737	0.016930
2022-10-28 12:57:22.384	10.957468136	54.062492450	55.160455935	87.542442777	0.231666	0.288938	-0.057193	0.044142	23.016482	23.248148	13.484100	15.711300	0.201481	0.030421	-0.032777	0.297834	0.162355	0.161737	0.016930
2022-10-28 12:57:22.434	10.957468147	54.062492581	55.174977088	87.543130407	0.233468	0.291524	-0.052039	0.046395	23.016690	23.250158	13.483900	15.713100	0.199072	0.031067	-0.032515	0.299744	0.162355	0.161737	0.016930
2022-10-28 12:57:22.484	10.957468160	54.062492711	55.189538046	87.544024984	0.235334	0.292853	-0.047717	0.047325	23.016952	23.252285	13.483800	15.714100	0.197030	0.031521	-0.032166	0.300465	0.162355	0.161737	0.016930
2022-10-28 12:57:22.534	10.957468176	54.062492842	55.204076308	87.545042714	0.237191	0.292920	-0.044662	0.046693	23.017233	23.254424	13.483700	15.714200	0.195372	0.031835	-0.031782	0.299962	0.162355	0.161737	0.016930
2022-10-28 12:57:22.584	10.957468192	54.062492972	55.218531702	87.546127197	0.238974	0.291391	-0.042703	0.044682	22.988551	23.227526	13.483600	15.713500	0.194046	0.032044	-0.031311	0.297873	0.162355	0.161737	0.016930
2022-10-28 12:57:22.634	10.957468209	54.062493101	55.232846717	87.547235442	0.240644	0.288657	-0.041489	0.041925	22.989010	23.229653	13.483600	15.713500	0.193016	0.032184	-0.030665	0.294621	0.162355	0.161737	0.016930
2022-10-28 12:57:22.684	10.957468226	54.062493228	55.246980973	87.548300192	0.242128	0.284932	-0.041310	0.037910	22.989542	23.231670	13.483400	15.712000	0.192231	0.032323	-0.029897	0.290396	0.162355	0.161737	0.016930
2022-10-28 12:57:22.734	10.957468246	54.062493352	55.260833011	87.549654943	0.243340	0.281171	-0.042716	0.032858	22.990212	23.233552	13.483300	15.709900	0.191620	0.032463	-0.028903	0.286289	0.162355	0.161737	0.016930
2022-10-28 12:57:22.784	10.957468250	54.062493467	55.273582534	87.549918903	0.244419	0.277201	-0.044683	0.027778	22.893143	23.137562	13.483100	15.707300	0.191079	0.032550	-0.027698	0.282150	0.162314	0.161699	0.016930
2022-10-28 12:57:22.834	10.957468252	54.062493580	55.286177431	87.550003985	0.245242	0.273738	-0.047538	0.021802	22.893982	23.139224	13.483000	15.704500	0.190468	0.032673	-0.026337	0.278689	0.162314	0.161699	0.016930
2022-10-28 12:57:22.884	10.957468249	54.062493692	55.298627137	87.549838524	0.245774	0.270523	-0.052408	0.016645	22.894900	23.140674	13.483000	15.704500	0.189647	0.032725	-0.024766	0.276054	0.162314	0.161699	0.016930
2022-10-28 12:57:22.934	10.957468242	54.062493802	55.310916926	87.549403378	0.245893	0.266818	-0.055787	0.008593	22.895999	23.141892	13.482900	15.701800	0.188600	0.032393	-0.022759	0.272723	0.162314	0.161699	0.016930
2022-10-28 12:57:22.984	10.957468233	54.062493912	55.323139350	87.548759279	0.245757	0.264802	-0.059046	0.002596	22.896996	23.142753	13.482800	15.699500	0.187169	0.031940	-0.020769	0.271317	0.162314	0.161699	0.016930
2022-10-28 12:57:23.034	10.957468220	54.062494021	55.335334417	87.547911786	0.245349	0.263857	-0.062847	-0.003036	22.902479	23.147828	13.482800	15.697700	0.185284	0.031102	-0.018605	0.271255	0.162314	0.161699	0.016930
2022-10-28 12:57:23.084	10.957468204	54.062494131	55.347525266	87.546896520	0.243952	0.263899	-0.065198	-0.009237	22.903378	23.147330	13.482700	15.696400	0.182998	0.029671	-0.016249	0.271991	0.162314	0.161699	0.016930
2022-10-28 12:57:23.134	10.957468187	54.062494241	55.359771474	87.545752326	0.242964	0.265065	-0.066972	-0.013885	22.904007	23.146971	13.482700	15.696400	0.180258	0.027890	-0.014102	0.273747	0.162314	0.161699	0.016930
2022-10-28 12:57:23.184	10.957468168	54.062494352	55.372147567	87.544546171	0.241767	0.267739	-0.068020	-0.019402	22.904362	23.146129	13.482500	15.695800	0.177221	0.025534	-0.012025	0.276925	0.162314	0.161699	0.016930
2022-10-28 12:57:23.234	10.957468149	54.062494465	55.384710012	87.543294986	0.240340	0.271510	-0.068306	-0.023771	22.936995	23.177334	13.482300	15.695600	0.173957	0.022654	-0.010158	0.280977	0.162314	0.161699	0.016930
2022-10-28 12:57:23.284	10.957468131	54.062494580	55.397547566	87.542105790	0.238769	0.277370	-0.066905	-0.026406	22.936587	23.175355	13.482000	15.695800	0.170588	0.019583	-0.008622	0.286545	0.162314	0.161699	0.016930
2022-10-28 12:57:23.334	10.957468115	54.062494698	55.410673426	87.541033561	0.237117	0.283675	-0.064224	-0.028179	22.935761	23.172878	13.481600	15.696500	0.167290	0.016214	-0.007348	0.292216	0.162314	0.161699	0.016930
2022-10-28 12:57:23.384	10.957468101	54.062494819	55.424137549	87.540111698	0.235405	0.290763	-0.061031	-0.029556	22.934615	23.170020	13.481600	15.696500	0.164166	0.012881	-0.006336	0.298566	0.162314	0.161699	0.016930
2022-10-28 12:57:23.434	10.957468090	54.062494944	55.437980645	87.539433175	0.233780	0.298718	-0.056825	-0.028160	22.900741	23.134521	13.481100	15.697500	0.161303	0.009826	-0.005620	0.305376	0.162314	0.161699	0.016930
2022-10-28 12:57:23.484	10.957468083	54.062495071	55.452186816	87.538978051	0.232247	0.306460	-0.052600	-0.026195	22.899373	23.131620	13.480500	15.698600	0.158755	0.007138	-0.005149	0.312043	0.162314	0.161699	0.016930
2022-10-28 12:57:23.534	10.957468080	54.062495202	55.466734599	87.538757833	0.230872	0.313610	-0.048228	-0.023432	22.898230	23.129102	13.479900	15.699900	0.156521	0.005131	-0.004887	0.318160	0.162314	0.161699	0.016930
2022-10-28 12:57:23.584	10.957468080	54.062495335	55.481566752	87.538759079	0.229718	0.319493	-0.044280	-0.018920	22.897451	23.127168	13.479300	15.701200	0.154619	0.003875	-0.004869	0.323102	0.162314	0.161699	0.016930
2022-10-28 12:57:23.634	10.957468083	54.062495470	55.496614727	87.538934053	0.228810	0.323951	-0.041233	-0.014039	22.897144	23.125954	13.479300	15.701200	0.152996	0.003421	-0.005009	0.326866	0.162314	0.161699	0.016930
2022-10-28 12:57:23.684	10.957468087	54.062495607	55.511803193	87.539235454	0.228197	0.326672	-0.038801	-0.007660	22.952434	23.180631	13.478800	15.702400	0.151617	0.003892	-0.005358	0.329058	0.162314	0.161699	0.016930
2022-10-28 12:57:23.734	10.957468087	54.062495734	55.525954832	87.539204733	0.227884	0.327112	-0.038028	-0.001213	22.953157	23.181041	13.478300	15.703400	0.150447	0.005149	-0.005812	0.329317	0.162314	0.161699	0.016930
2022-10-28 12:57:23.784	10.957468084	54.062495876	55.541776400	87.539054580	0.227915	0.325487	-0.038010	0.005818	22.954247	23.182163	13.477800	15.704000	0.149400	0.007156	-0.006388	0.327750	0.162285	0.161672	0.016930
2022-10-28 12:57:23.834	10.957468081	54.062496017	55.557448012	87.538802026	0.228265	0.321856	-0.040144	0.012922	22.955569	23.183834	13.477400	15.704500	0.148440	0.009844	-0.007051	0.324607	0.162285	0.161672	0.016930
2022-10-28 12:57:23.884	10.957468074	54.062496155	55.572869819	87.538385852	0.228942	0.315991	-0.042573	0.020557	22.960368	23.189310	13.477400	15.704500	0.147428	0.013055	-0.007714	0.319508	0.162285	0.161672	0.016930
2022-10-28 12:57:23.934	10.957468063	54.062496291	55.587933611	87.537627836	0.229835	0.307758	-0.047570	0.025602	22.961510	23.191345	13.476900	15.704800	0.146503	0.016354	-0.008447	0.312463	0.162285	0.161672	0.016930
2022-10-28 12:57:23.984	10.957468046	54.062496422	55.602588254	87.536566683	0.231029	0.298402	-0.052898	0.031253	22.962469	23.193498	13.476300	15.705100	0.145560	0.019949	-0.009180	0.304662	0.162285	0.161672	0.016930
2022-10-28 12:57:24.034	10.957468025	54.062496550	55.616780002	87.535189050	0.232487	0.287822	-0.057826	0.038093	22.963084	23.195571	13.475800	15.705400	0.144670	0.023353	-0.009913	0.296035	0.162285	0.161672	0.016930
2022-10-28 12:57:24.084	10.957467998	54.062496673	55.630506459	87.533388460	0.233869	0.277160	-0.064627	0.040541	22.963431	23.197301	13.475100	15.705500	0.143833	0.026407	-0.010437	0.287468	0.162285	0.161672	0.016930
2022-10-28 12:57:24.134	10.957467965	54.062496792	55.643752098	87.531228865	0.235659	0.266811	-0.070238	0.045274	22.968115	23.203774	13.475100	15.705500	0.143012	0.029164	-0.011100	0.279591	0.162285	0.161672	0.016930
2022-10-28 12:57:24.184	10.957467926	54.062496907	55.656545640	87.528674134	0.237546	0.256838	-0.076539	0.046513	22.968035	23.205580	13.474400	15.705600	0.142297	0.031346	-0.011659	0.272007	0.162285	0.161672	0.016930
2022-10-28 12:57:24.234	10.957467881	54.062497018	55.668908112	87.525745126	0.239498	0.247282	-0.082730	0.047088	22.967851	23.207350	13.473600	15.705600	0.141686	0.032917	-0.012252	0.264972	0.162285	0.161672	0.016930
2022-10-28 12:57:24.284	10.957467832	54.062497126	55.680918727	87.522490672	0.241469	0.239648	-0.088084	0.047396	22.967587	23.209056	13.472800	15.705500	0.141127	0.033894	-0.013020	0.259685	0.162285	0.161672	0.016930
2022-10-28 12:57:24.334	10.957467778	54.062497232	55.692656027	87.518958824	0.243411	0.234030	-0.092360	0.045428	22.937048	23.180459	13.471900	15.705300	0.140621	0.034174	-0.013823	0.255664	0.162285	0.161672	0.016930
2022-10-28 12:57:24.384	10.957467721	54.062497335	55.704200947	87.515222555	0.245248	0.230167	-0.095656	0.043304	22.936751	23.182000	13.471900	15.705300	0.140098	0.033842	-0.014783	0.252986	0.162285	0.161672	0.016930
2022-10-28 12:57:24.434	10.957467662	54.062497438	55.715644021	87.511378802	0.246963	0.228632	-0.097330	0.039299	22.936434	23.183397	13.471100	15.705000	0.139452	0.032917	-0.015795	0.251576	0.162285	0.161672	0.016930
2022-10-28 12:57:24.484	10.957467602	54.062497541	55.727094232	87.507486778	0.248476	0.229132	-0.097619	0.034729	22.936041	23.184517	13.470300	15.704600	0.138614	0.031486	-0.016895	0.251470	0.162285	0.161672	0.016930
2022-10-28 12:57:24.534	10.957467544	54.062497645	55.738626432	87.503646727	0.249743	0.231562	-0.096635	0.028696	22.935579	23.185322	13.469400	15.704100	0.137480	0.029653	-0.017942	0.252553	0.162285	0.161672	0.016930
2022-10-28 12:57:24.584	10.957467487	54.062497750	55.750318448	87.499947836	0.250743	0.235674	-0.093504	0.022813	22.863320	23.114063	13.468600	15.703800	0.135979	0.027489	-0.018954	0.254569	0.162285	0.161672	0.016930
2022-10-28 12:57:24.634	10.957467434	54.062497857	55.762252161	87.496442740	0.251427	0.241743	-0.089300	0.016156	22.862626	23.114054	13.468600	15.703800	0.134129	0.025133	-0.019862	0.258215	0.162285	0.161672	0.016930
2022-10-28 12:57:24.684	10.957467385	54.062497967	55.774515201	87.493235090	0.251836	0.249619	-0.083671	0.010626	22.861829	23.113665	13.467800	15.703700	0.131895	0.022777	-0.020682	0.263483	0.162285	0.161672	0.016930
2022-10-28 12:57:24.734	10.957467342	54.062498082	55.787279554	87.490445812	0.251977	0.258385	-0.078475	0.004673	22.860970	23.112947	13.467100	15.703700	0.129294	0.020473	-0.021363	0.270079	0.162285	0.161672	0.016930
2022-10-28 12:57:24.784	10.957467304	54.062498198	55.800189121	87.487935553	0.251734	0.268119	-0.072800	-0.001211	22.897083	23.148818	13.466500	15.703900	0.126327	0.018378	-0.021869	0.277829	0.162240	0.161630	0.016930
2022-10-28 12:57:24.834	10.957467283	54.062498321	55.813886817	87.486583799	0.251199	0.278559	-0.066716	-0.006027	22.896306	23.147505	13.465900	15.704200	0.123063	0.016633	-0.022288	0.286501	0.162240	0.161630	0.016930
2022-10-28 12:57:24.884	10.957467267	54.062498448	55.828078003	87.485538537	0.250445	0.289270	-0.060794	-0.010712	22.895716	23.146160	13.465900	15.704200	0.119660	0.015289	-0.022497	0.295783	0.162240	0.161630	0.016930
2022-10-28 12:57:24.934	10.957467256	54.062498580	55.842762049	87.484794667	0.249524	0.299914	-0.054816	-0.013172	22.895365	23.144888	13.465400	15.704900	0.116239	0.014469	-0.022567	0.305166	0.162240	0.161630	0.016930
2022-10-28 12:57:24.984	10.957467249	54.062498716	55.857921074	87.484316570	0.248477	0.310045	-0.049525	-0.015035	22.892688	23.141165	13.465000	15.705700	0.113010	0.014137	-0.022462	0.314336	0.162240	0.161630	0.016930
2022-10-28 12:57:25.034	10.957467245	54.062498857	55.873525109	87.484070727	0.247354	0.319123	-0.044989	-0.016163	22.892907	23.140262	13.464700	15.706700	0.110078	0.014329	-0.022183	0.322684	0.162240	0.161630	0.016930
2022-10-28 12:57:25.084	10.957467244	54.062499000	55.889526185	87.484013201	0.245632	0.327058	-0.041472	-0.015872	22.893415	23.139048	13.464400	15.707900	0.107600	0.015027	-0.021712	0.330059	0.162240	0.161630	0.016930
2022-10-28 12:57:25.134	10.957467245	54.062499147	55.905847397	87.484069363	0.244497	0.333547	-0.039534	-0.014635	22.894141	23.138637	13.464400	15.707900	0.105627	0.016162	-0.021084	0.336201	0.162240	0.161630	0.016930
2022-10-28 12:57:25.184	10.957467246	54.062499296	55.922431710	87.484141781	0.243407	0.338616	-0.039358	-0.013125	22.894993	23.138400	13.464200	15.709000	0.104144	0.017733	-0.020403	0.341148	0.162240	0.161630	0.016930
2022-10-28 12:57:25.234	10.957467246	54.062499446	55.939163137	87.484130636	0.242364	0.340949	-0.041029	-0.011538	22.998111	23.240476	13.463900	15.710100	0.103114	0.019548	-0.019478	0.343602	0.162240	0.161630	0.016930
2022-10-28 12:57:25.284	10.957467244	54.062499597	55.955989212	87.484017555	0.241413	0.342552	-0.043006	-0.007205	22.999003	23.240416	13.463700	15.711100	0.102538	0.021537	-0.018588	0.345316	0.162240	0.161630	0.016930
2022-10-28 12:57:25.334	10.957467240	54.062499749	55.972854861	87.483742413	0.240648	0.342808	-0.046844	-0.003322	22.999877	23.240524	13.463500	15.711800	0.102294	0.023754	-0.017575	0.346010	0.162240	0.161630	0.016930
2022-10-28 12:57:25.384	10.957467233	54.062499900	55.989639600	87.483282818	0.240067	0.340731	-0.050780	0.001486	23.000609	23.240676	13.463500	15.711800	0.102346	0.025779	-0.016511	0.344497	0.162240	0.161630	0.016930
2022-10-28 12:57:25.434	10.957467223	54.062500050	56.006319524	87.482631237	0.239683	0.338095	-0.054122	0.006582	22.934844	23.174528	13.463300	15.712300	0.102503	0.027681	-0.015289	0.342463	0.162240	0.161630	0.016930
2022-10-28 12:57:25.484	10.957467210	54.062500198	56.022833292	87.481784784	0.239545	0.334124	-0.057906	0.012162	22.935363	23.174908	13.463200	15.712400	0.102695	0.029356	-0.014102	0.339322	0.162240	0.161630	0.016930
2022-10-28 12:57:25.534	10.957467194	54.062500344	56.039129564	87.480714189	0.239620	0.329240	-0.062007	0.016641	22.935807	23.175428	13.463100	15.712100	0.102835	0.030561	-0.012811	0.335441	0.162240	0.161630	0.016930
2022-10-28 12:57:25.584	10.957467174	54.062500489	56.055186995	87.479443345	0.239932	0.323840	-0.065443	0.021719	22.936147	23.176079	13.463000	15.711700	0.102817	0.031364	-0.011641	0.331100	0.162240	0.161630	0.016930
2022-10-28 12:57:25.634	10.957467152	54.062500631	56.070982057	87.477997714	0.240486	0.318048	-0.068568	0.026125	22.936432	23.176918	13.463000	15.711700	0.102660	0.031643	-0.010524	0.326403	0.162240	0.161630	0.016930
2022-10-28 12:57:25.684	10.957467128	54.062500770	56.086488563	87.476384736	0.241264	0.311886	-0.071073	0.030580	23.038843	23.280107	13.462900	15.711100	0.102346	0.031364	-0.009529	0.321340	0.162240	0.161630	0.016930
2022-10-28 12:57:25.734	10.957467105	54.062500908	56.101874764	87.474941947	0.242103	0.306070	-0.072454	0.036090	23.039010	23.281113	13.462700	15.710400	0.101910	0.030613	-0.008692	0.316593	0.162240	0.161630	0.016930
2022-10-28 12:57:25.784	10.957467067	54.062501048	56.117397932	87.472421687	0.243330	0.299926	-0.073650	0.039291	23.039117	23.282446	13.462500	15.709800	0.101421	0.029339	-0.007906	0.311325	0.162214	0.161607	0.016930
2022-10-28 12:57:25.834	10.957467028	54.062501185	56.132661513	87.469851251	0.244787	0.294387	-0.073767	0.043208	23.039124	23.283911	13.462300	15.709100	0.100897	0.027803	-0.007278	0.306549	0.162214	0.161607	0.016930
2022-10-28 12:57:25.884	10.957466989	54.062501320	56.147669575	87.467286515	0.246459	0.289520	-0.073148	0.045946	22.909559	23.156018	13.462300	15.709100	0.100374	0.026005	-0.006720	0.302131	0.162214	0.161607	0.016930
2022-10-28 12:57:25.934	10.957466950	54.062501453	56.162467488	87.464761882	0.248250	0.285978	-0.071214	0.048181	22.909336	23.157586	13.462100	15.708400	0.099833	0.024103	-0.006283	0.298623	0.162214	0.161607	0.016930
2022-10-28 12:57:25.984	10.957466913	54.062501584	56.177103266	87.462352043	0.250125	0.283193	-0.068064	0.048455	22.909030	23.159156	13.462000	15.707800	0.099257	0.022305	-0.005986	0.295261	0.162214	0.161607	0.016930
2022-10-28 12:57:26.034	10.957466879	54.062501714	56.191615099	87.460111104	0.252040	0.281200	-0.064580	0.046982	22.908675	23.160715	13.461900	15.707300	0.098611	0.020630	-0.005725	0.292321	0.162214	0.161607	0.016930
2022-10-28 12:57:26.084	10.957466848	54.062501844	56.206066277	87.458095658	0.253119	0.280853	-0.059869	0.045503	23.007182	23.260301	13.461700	15.706900	0.097808	0.019216	-0.005585	0.290746	0.162214	0.161607	0.016930
2022-10-28 12:57:26.134	10.957466821	54.062501974	56.220513898	87.456336384	0.254868	0.281948	-0.054015	0.042353	23.006878	23.261746	13.461700	15.706900	0.096813	0.018186	-0.005585	0.290183	0.162214	0.161607	0.016930
2022-10-28 12:57:26.184	10.957466799	54.062502104	56.235015947	87.454844446	0.256412	0.283976	-0.048473	0.037043	23.006650	23.263062	13.461600	15.706700	0.095557	0.017488	-0.005655	0.290455	0.162214	0.161607	0.016930
2022-10-28 12:57:26.234	10.957466781	54.062502236	56.249635552	87.453662511	0.257710	0.287237	-0.042510	0.031780	23.006523	23.264232	13.461500	15.706700	0.094003	0.017191	-0.005882	0.292099	0.162214	0.161607	0.016930
2022-10-28 12:57:26.284	10.957466767	54.062502368	56.264412517	87.452744565	0.258729	0.291442	-0.037161	0.025969	23.006475	23.265203	13.461500	15.706900	0.092153	0.017209	-0.006266	0.294947	0.162214	0.161607	0.016930
2022-10-28 12:57:26.334	10.957466756	54.062502503	56.279398013	87.452050959	0.259428	0.296360	-0.032311	0.019751	22.935413	23.194840	13.461400	15.707500	0.090024	0.017471	-0.006754	0.298770	0.162214	0.161607	0.016930
2022-10-28 12:57:26.384	10.957466749	54.062502640	56.294620610	87.451571596	0.259820	0.301633	-0.028193	0.013784	22.935456	23.195276	13.461400	15.707500	0.087703	0.017890	-0.007313	0.303261	0.162214	0.161607	0.016930
2022-10-28 12:57:26.434	10.957466745	54.062502779	56.310105436	87.451312927	0.259924	0.307438	-0.023395	0.008780	22.935492	23.195416	13.461200	15.708400	0.085312	0.018361	-0.007941	0.308452	0.162214	0.161607	0.016930
2022-10-28 12:57:26.484	10.957466743	54.062502920	56.325856572	87.451202009	0.259745	0.313172	-0.019998	0.003465	22.935509	23.195254	13.461100	15.709700	0.082990	0.018815	-0.008570	0.313829	0.162214	0.161607	0.016930
2022-10-28 12:57:26.534	10.957466744	54.062503064	56.341861581	87.451237887	0.259313	0.318641	-0.017048	-0.001243	22.905634	23.164947	13.461000	15.711500	0.080879	0.019129	-0.009128	0.319099	0.162214	0.161607	0.016930
2022-10-28 12:57:26.584	10.957466746	54.062503211	56.358139331	87.451372659	0.258640	0.324168	-0.015184	-0.005957	22.905564	23.164204	13.461000	15.713700	0.079046	0.019251	-0.009617	0.324578	0.162214	0.161607	0.016930
2022-10-28 12:57:26.634	10.957466749	54.062503359	56.374686246	87.451584193	0.257768	0.329646	-0.013426	-0.009163	22.905449	23.163217	13.461000	15.713700	0.077580	0.019181	-0.010036	0.330046	0.162214	0.161607	0.016930
2022-10-28 12:57:26.684	10.957466753	54.062503510	56.391468140	87.451844789	0.256723	0.334497	-0.012529	-0.011945	22.905289	23.162012	13.461100	15.716500	0.076533	0.018867	-0.010332	0.334945	0.162214	0.161607	0.016930
2022-10-28 12:57:26.734	10.957466758	54.062503662	56.408437457	87.452201078	0.255579	0.338786	-0.012107	-0.014330	22.905067	23.160645	13.461100	15.719600	0.075922	0.018291	-0.010542	0.339305	0.162214	0.161607	0.016930
2022-10-28 12:57:26.784	10.957466754	54.062503827	56.426734980	87.451898829	0.254124	0.342874	-0.012656	-0.016616	23.004147	23.258271	13.461100	15.723100	0.075730	0.017471	-0.010681	0.343510	0.162173	0.161571	0.016930
2022-10-28 12:57:26.834	10.957466756	54.062503988	56.444703565	87.452079419	0.252758	0.346282	-0.013831	-0.018637	23.003771	23.256529	13.461200	15.726600	0.075939	0.016389	-0.010734	0.347059	0.162173	0.161571	0.016930
2022-10-28 12:57:26.884	10.957466759	54.062504151	56.462821952	87.452217269	0.251333	0.349301	-0.015281	-0.020008	23.003276	23.254609	13.461200	15.726600	0.076445	0.015062	-0.010786	0.350207	0.162173	0.161571	0.016930
2022-10-28 12:57:26.934	10.957466760	54.062504315	56.481075574	87.452299359	0.249867	0.351915	-0.016654	-0.021245	23.002662	23.252529	13.461300	15.730000	0.077231	0.013544	-0.010838	0.352948	0.162173	0.161571	0.016930
2022-10-28 12:57:26.984	10.957466760	54.062504480	56.499460282	87.452315391	0.248367	0.354342	-0.018808	-0.022832	22.960107	23.208474	13.461500	15.733100	0.078191	0.011868	-0.010943	0.355574	0.162173	0.161571	0.016930
2022-10-28 12:57:27.034	10.957466759	54.062504647	56.517977574	87.452268497	0.246815	0.356913	-0.020777	-0.024490	22.959234	23.206049	13.461800	15.735700	0.079238	0.010123	-0.011135	0.358355	0.162173	0.161571	0.016930
2022-10-28 12:57:27.084	10.957466757	54.062504814	56.536617509	87.452144987	0.244528	0.359388	-0.022999	-0.026294	22.958253	23.202781	13.462100	15.737900	0.080250	0.008378	-0.011467	0.361082	0.162173	0.161571	0.016930
2022-10-28 12:57:27.134	10.957466754	54.062504982	56.555362014	87.451942213	0.242861	0.361432	-0.025033	-0.028080	22.957198	23.200059	13.462100	15.737900	0.081105	0.006720	-0.011990	0.363385	0.162173	0.161571	0.016930
2022-10-28 12:57:27.184	10.957466750	54.062505152	56.574222052	87.451634643	0.241135	0.363523	-0.027893	-0.030332	22.922458	23.163593	13.462300	15.739500	0.081751	0.005271	-0.012706	0.365851	0.162173	0.161571	0.016930
2022-10-28 12:57:27.234	10.957466743	54.062505322	56.593190935	87.451203902	0.239347	0.365469	-0.030876	-0.032114	22.921413	23.160760	13.462600	15.740500	0.082065	0.004049	-0.013666	0.368174	0.162173	0.161571	0.016930
2022-10-28 12:57:27.284	10.957466734	54.062505494	56.612265700	87.450616125	0.237500	0.367341	-0.034262	-0.033443	22.920412	23.157912	13.462800	15.741100	0.082048	0.003142	-0.014940	0.370448	0.162173	0.161571	0.016930
2022-10-28 12:57:27.334	10.957466722	54.062505666	56.631438811	87.449812953	0.235617	0.369051	-0.038956	-0.034448	22.919459	23.155076	13.463000	15.741200	0.081629	0.002566	-0.016528	0.372697	0.162173	0.161571	0.016930
2022-10-28 12:57:27.384	10.957466706	54.062505839	56.650687663	87.448750646	0.233732	0.369912	-0.044029	-0.034409	22.918550	23.152281	13.463000	15.741200	0.080844	0.002356	-0.018448	0.374109	0.162173	0.161571	0.016930
2022-10-28 12:57:27.434	10.957466685	54.062506012	56.669984464	87.447386976	0.231887	0.370331	-0.049868	-0.033099	22.882801	23.114688	13.463200	15.740800	0.079709	0.002548	-0.020612	0.375137	0.162173	0.161571	0.016930
2022-10-28 12:57:27.484	10.957466659	54.062506186	56.689275701	87.445693680	0.230138	0.369612	-0.055863	-0.030546	22.881985	23.112123	13.463300	15.740200	0.078348	0.003107	-0.022986	0.375055	0.162173	0.161571	0.016930
2022-10-28 12:57:27.534	10.957466628	54.062506358	56.708493422	87.443654243	0.228545	0.367560	-0.062107	-0.026861	22.881236	23.109781	13.463400	15.739300	0.076829	0.004014	-0.025395	0.373736	0.162173	0.161571	0.016930
2022-10-28 12:57:27.584	10.957466592	54.062506530	56.727589891	87.441290701	0.227189	0.364585	-0.067645	-0.020886	22.880601	23.107791	13.463500	15.738400	0.075224	0.005288	-0.027733	0.371395	0.162173	0.161571	0.016930
2022-10-28 12:57:27.634	10.957466551	54.062506700	56.746525397	87.438605356	0.226117	0.360915	-0.072797	-0.014160	22.977121	23.203237	13.463500	15.738400	0.073635	0.006877	-0.029863	0.368455	0.162173	0.161571	0.016930
2022-10-28 12:57:27.684	10.957466506	54.062506868	56.765238247	87.435677227	0.225402	0.355815	-0.076948	-0.006543	22.976919	23.202321	13.463500	15.737700	0.072169	0.008744	-0.031590	0.364099	0.162173	0.161571	0.016930
2022-10-28 12:57:27.734	10.957466451	54.062507044	56.784778490	87.432098066	0.224910	0.350000	-0.080062	0.002045	22.977005	23.201914	13.463600	15.737400	0.070895	0.010804	-0.032865	0.359046	0.162173	0.161571	0.016930
2022-10-28 12:57:27.784	10.957466402	54.062507200	56.802235662	87.428854792	0.225012	0.343151	-0.082000	0.010641	22.977484	23.202497	13.463600	15.737400	0.069883	0.013020	-0.033545	0.352972	0.162126	0.161527	0.016930
2022-10-28 12:57:27.834	10.957466351	54.062507354	56.819338715	87.425551393	0.225539	0.335900	-0.082595	0.019853	22.978283	23.203822	13.463600	15.737700	0.069150	0.015254	-0.033667	0.346475	0.162126	0.161527	0.016930
2022-10-28 12:57:27.884	10.957466301	54.062507504	56.836066553	87.422220969	0.226447	0.328365	-0.082419	0.027673	22.980194	23.206641	13.463600	15.737700	0.068766	0.017418	-0.033249	0.339680	0.162126	0.161527	0.016930
2022-10-28 12:57:27.934	10.957466250	54.062507651	56.852433043	87.418937245	0.227726	0.321281	-0.081196	0.035387	22.981418	23.209144	13.463700	15.738100	0.068749	0.019426	-0.032428	0.333266	0.162126	0.161527	0.016930
2022-10-28 12:57:27.984	10.957466201	54.062507795	56.868439956	87.415725549	0.229306	0.314221	-0.079310	0.041933	22.982729	23.212034	13.463800	15.738400	0.069098	0.021241	-0.031276	0.326777	0.162126	0.161527	0.016930
2022-10-28 12:57:28.034	10.957466154	54.062507936	56.884133354	87.412603123	0.231165	0.307978	-0.077427	0.046714	22.984002	23.215168	13.463800	15.738400	0.069831	0.022619	-0.029897	0.320979	0.162126	0.161527	0.016930
2022-10-28 12:57:28.084	10.957466108	54.062508075	56.899547274	87.409606098	0.232774	0.302755	-0.075167	0.051966	22.920154	23.152928	13.463900	15.738200	0.070878	0.023649	-0.028466	0.316246	0.162126	0.161527	0.016930
2022-10-28 12:57:28.134	10.957466064	54.062508211	56.914729566	87.406742022	0.235060	0.298398	-0.072481	0.055649	22.921161	23.156221	13.463900	15.738200	0.072152	0.024260	-0.027053	0.312077	0.162126	0.161527	0.016930
2022-10-28 12:57:28.184	10.957466022	54.062508346	56.929744799	87.404000069	0.237480	0.295703	-0.070127	0.057637	22.922016	23.159497	13.463900	15.737600	0.073635	0.024330	-0.025656	0.309322	0.162126	0.161527	0.016930
2022-10-28 12:57:28.234	10.957465983	54.062508481	56.944720132	87.401414283	0.240002	0.295518	-0.067778	0.059446	22.922687	23.162690	13.463900	15.736700	0.075154	0.023981	-0.024382	0.308964	0.162126	0.161527	0.016930
2022-10-28 12:57:28.284	10.957465946	54.062508616	56.959777055	87.398995472	0.242617	0.297689	-0.065202	0.060908	22.926809	23.169426	13.463900	15.735700	0.076690	0.023195	-0.023213	0.310773	0.162126	0.161527	0.016930
2022-10-28 12:57:28.334	10.957465911	54.062508752	56.974984737	87.396720443	0.245249	0.301307	-0.062647	0.061180	22.927151	23.172400	13.463900	15.734600	0.078138	0.022044	-0.022096	0.313774	0.162126	0.161527	0.016930
2022-10-28 12:57:28.384	10.957465879	54.062508891	56.990425804	87.394614225	0.247892	0.306542	-0.060061	0.060640	22.927349	23.175241	13.463900	15.734600	0.079447	0.020647	-0.021031	0.318202	0.162126	0.161527	0.016930
2022-10-28 12:57:28.434	10.957465849	54.062509032	57.006152523	87.392672584	0.250507	0.312631	-0.057608	0.059569	22.927431	23.177938	13.463900	15.733700	0.080564	0.019094	-0.019967	0.323428	0.162126	0.161527	0.016930
2022-10-28 12:57:28.484	10.957465822	54.062509177	57.022223840	87.390865265	0.253036	0.320067	-0.055836	0.056899	22.927439	23.180475	13.463900	15.733000	0.081489	0.017471	-0.018832	0.329845	0.162126	0.161527	0.016930
2022-10-28 12:57:28.534	10.957465796	54.062509325	57.038690279	87.389199102	0.255456	0.328503	-0.053824	0.054271	22.998364	23.253820	13.463900	15.732600	0.082170	0.016005	-0.017680	0.337278	0.162126	0.161527	0.016930
2022-10-28 12:57:28.584	10.957465773	54.062509477	57.055598533	87.387655170	0.257736	0.337636	-0.052363	0.050846	22.998377	23.256112	13.463900	15.732300	0.082589	0.014678	-0.016389	0.345435	0.162126	0.161527	0.016930
2022-10-28 12:57:28.634	10.957465751	54.062509633	57.072969994	87.386210347	0.259842	0.347284	-0.051308	0.046877	22.998422	23.258264	13.463900	15.732300	0.082746	0.013561	-0.015027	0.354170	0.162126	0.161527	0.016930
2022-10-28 12:57:28.684	10.957465730	54.062509793	57.090858762	87.384838512	0.261778	0.357899	-0.050680	0.043701	22.998532	23.260310	13.463800	15.732300	0.082606	0.012758	-0.013666	0.364102	0.162126	0.161527	0.016930
2022-10-28 12:57:28.734	10.957465710	54.062509959	57.109252740	87.383563410	0.263565	0.367826	-0.051156	0.039569	22.958753	23.222317	13.463800	15.732300	0.082205	0.012130	-0.012287	0.373469	0.162126	0.161527	0.016930
2022-10-28 12:57:28.784	10.957465691	54.062510134	57.128802431	87.382307916	0.265093	0.377736	-0.051768	0.036539	22.958929	23.224022	13.463800	15.732600	0.081594	0.011746	-0.010978	0.383013	0.162088	0.161495	0.016931
2022-10-28 12:57:28.834	10.957465676	54.062510309	57.148284481	87.381318510	0.266560	0.387334	-0.053054	0.033974	22.959153	23.225712	13.463900	15.733200	0.080809	0.011624	-0.009809	0.392424	0.162088	0.161495	0.016931
2022-10-28 12:57:28.884	10.957465660	54.062510489	57.168235806	87.380254314	0.267877	0.396469	-0.054889	0.031152	22.959393	23.227269	13.463900	15.733200	0.079936	0.011676	-0.008796	0.401461	0.162088	0.161495	0.016931
2022-10-28 12:57:28.934	10.957465642	54.062510672	57.188616325	87.379095287	0.269023	0.404899	-0.056865	0.027831	22.959698	23.228721	13.463900	15.734200	0.079029	0.012008	-0.007994	0.409819	0.162088	0.161495	0.016931
2022-10-28 12:57:28.984	10.957465623	54.062510858	57.209370398	87.377836728	0.270039	0.412130	-0.059503	0.025331	22.961092	23.231131	13.464000	15.735800	0.078156	0.012601	-0.007487	0.417173	0.162088	0.161495	0.016931
2022-10-28 12:57:29.034	10.957465602	54.062511048	57.230445560	87.376472311	0.270892	0.417960	-0.061558	0.022431	22.961484	23.232376	13.464200	15.737900	0.077336	0.013404	-0.007191	0.423064	0.162088	0.161495	0.016931
2022-10-28 12:57:29.084	10.957465580	54.062511239	57.251759462	87.375029159	0.270656	0.422202	-0.063374	0.020709	22.961897	23.232552	13.464300	15.740400	0.076637	0.014451	-0.007261	0.427434	0.162088	0.161495	0.016931
2022-10-28 12:57:29.134	10.957465557	54.062511432	57.273220790	87.373516655	0.271289	0.424976	-0.064305	0.019955	22.962307	23.233595	13.464300	15.740400	0.076079	0.015691	-0.007610	0.430277	0.162088	0.161495	0.016931
2022-10-28 12:57:29.184	10.957465533	54.062511625	57.294722767	87.371925409	0.271858	0.425484	-0.065488	0.019290	22.934277	23.206134	13.464500	15.743000	0.075643	0.017052	-0.008203	0.430926	0.162088	0.161495	0.016931
2022-10-28 12:57:29.234	10.957465508	54.062511818	57.316173734	87.370304390	0.272400	0.423990	-0.065800	0.019823	22.934555	23.206955	13.464800	15.745400	0.075363	0.018413	-0.008988	0.429523	0.162088	0.161495	0.016931
2022-10-28 12:57:29.284	10.957465483	54.062512009	57.337487063	87.368658624	0.272949	0.420826	-0.065993	0.020689	22.934727	23.207676	13.465000	15.747400	0.075276	0.019722	-0.009931	0.426471	0.162088	0.161495	0.016931
2022-10-28 12:57:29.334	10.957465457	54.062512199	57.358580794	87.367009961	0.273543	0.416051	-0.065571	0.022255	22.934762	23.208305	13.465200	15.749100	0.075433	0.020874	-0.011030	0.421774	0.162088	0.161495	0.016931
2022-10-28 12:57:29.384	10.957465433	54.062512386	57.379373147	87.365391672	0.274197	0.409816	-0.064648	0.023707	22.965580	23.239777	13.465200	15.749100	0.075869	0.021817	-0.012182	0.415560	0.162088	0.161495	0.016931
2022-10-28 12:57:29.434	10.957465409	54.062512569	57.399816041	87.363813350	0.274905	0.402746	-0.063344	0.025052	22.965398	23.240303	13.465300	15.750300	0.076655	0.022515	-0.013317	0.408466	0.162088	0.161495	0.016931
2022-10-28 12:57:29.484	10.957465386	54.062512749	57.419840400	87.362298149	0.275656	0.394266	-0.061722	0.026112	22.965136	23.240791	13.465500	15.751000	0.077772	0.022916	-0.014399	0.399922	0.162088	0.161495	0.016931
2022-10-28 12:57:29.534	10.957465363	54.062512925	57.439382562	87.360829408	0.276426	0.384487	-0.060480	0.025680	22.964821	23.241248	13.465700	15.751300	0.079238	0.022986	-0.015359	0.390061	0.162088	0.161495	0.016931
2022-10-28 12:57:29.584	10.957465341	54.062513096	57.458420327	87.359407555	0.277174	0.374439	-0.059408	0.024517	22.964470	23.241644	13.465900	15.751000	0.081018	0.022811	-0.016232	0.379915	0.162088	0.161495	0.016931
2022-10-28 12:57:29.634	10.957465320	54.062513262	57.476945498	87.358038865	0.277878	0.364207	-0.058482	0.022760	22.903007	23.180885	13.465900	15.751000	0.083095	0.022305	-0.016947	0.369574	0.162088	0.161495	0.016931
2022-10-28 12:57:29.684	10.957465300	54.062513424	57.494966437	87.356673527	0.278472	0.354272	-0.058382	0.019454	22.902617	23.181090	13.466000	15.750200	0.085469	0.021485	-0.017471	0.359577	0.162088	0.161495	0.016931
2022-10-28 12:57:29.734	10.957465279	54.062513587	57.513057392	87.355341025	0.278812	0.345348	-0.058220	0.015943	22.902189	23.181001	13.466000	15.749100	0.088052	0.020455	-0.017907	0.350584	0.162088	0.161495	0.016931
2022-10-28 12:57:29.784	10.957465249	54.062513739	57.530036441	87.353385431	0.278912	0.338354	-0.058917	0.011643	22.901708	23.180620	13.466000	15.747800	0.090757	0.019164	-0.018221	0.343643	0.162044	0.161455	0.016931
2022-10-28 12:57:29.834	10.957465219	54.062513890	57.546771195	87.351404695	0.278777	0.334038	-0.059880	0.005740	22.959448	23.238225	13.466000	15.746500	0.093427	0.017663	-0.018378	0.339411	0.162044	0.161455	0.016931
2022-10-28 12:57:29.884	10.957465189	54.062514039	57.563371419	87.349415046	0.278403	0.331646	-0.060846	0.000230	22.958835	23.237238	13.466000	15.746500	0.096011	0.016005	-0.018500	0.337181	0.162044	0.161455	0.016931
2022-10-28 12:57:29.934	10.957465158	54.062514188	57.579938381	87.347403370	0.277740	0.331295	-0.062108	-0.006888	22.958150	23.235890	13.466100	15.745200	0.098419	0.014137	-0.018448	0.337136	0.162044	0.161455	0.016931
2022-10-28 12:57:29.984	10.957465128	54.062514337	57.596607343	87.345401418	0.276780	0.333692	-0.062576	-0.013347	22.957413	23.234193	13.466100	15.744300	0.100531	0.012252	-0.018309	0.339771	0.162044	0.161455	0.016931
2022-10-28 12:57:30.034	10.957465098	54.062514489	57.613491388	87.343442967	0.275547	0.338505	-0.062779	-0.018679	22.956615	23.232162	13.466100	15.743900	0.102294	0.010350	-0.018099	0.344784	0.162044	0.161455	0.016931
2022-10-28 12:57:30.084	10.957465068	54.062514643	57.630689662	87.341516601	0.272783	0.345372	-0.062859	-0.024891	22.852405	23.125187	13.466100	15.744200	0.103707	0.008412	-0.017715	0.351927	0.162044	0.161455	0.016931
2022-10-28 12:57:30.134	10.957465040	54.062514802	57.648328743	87.339668797	0.271020	0.354630	-0.062417	-0.029688	22.851614	23.122634	13.466100	15.744200	0.104702	0.006702	-0.017331	0.361303	0.162044	0.161455	0.016931
2022-10-28 12:57:30.184	10.957465013	54.062514965	57.666478427	87.337920264	0.269064	0.364771	-0.062140	-0.034692	22.850889	23.119954	13.466100	15.745100	0.105313	0.005149	-0.016842	0.371648	0.162044	0.161455	0.016931
2022-10-28 12:57:30.234	10.957464988	54.062515133	57.685176214	87.336295226	0.266909	0.376243	-0.061157	-0.038938	22.850275	23.117184	13.466200	15.746700	0.105558	0.003822	-0.016284	0.383165	0.162044	0.161455	0.016931
2022-10-28 12:57:30.284	10.957464966	54.062515306	57.704451232	87.334854874	0.264625	0.388038	-0.058612	-0.040980	22.946855	23.211480	13.466200	15.749100	0.105435	0.002897	-0.015708	0.394573	0.162044	0.161455	0.016931
2022-10-28 12:57:30.334	10.957464947	54.062515484	57.724274034	87.333585762	0.262254	0.399096	-0.055899	-0.042342	22.946623	23.208877	13.466300	15.752200	0.105086	0.002217	-0.015080	0.405210	0.162044	0.161455	0.016931
2022-10-28 12:57:30.384	10.957464931	54.062515667	57.744645638	87.332523198	0.259847	0.410413	-0.052560	-0.042275	22.946594	23.206441	13.466300	15.752200	0.104510	0.001885	-0.014504	0.415919	0.162044	0.161455	0.016931
2022-10-28 12:57:30.434	10.957464918	54.062515855	57.765512137	87.331658432	0.257471	0.420560	-0.049371	-0.041155	22.946717	23.204188	13.466400	15.755900	0.103812	0.001798	-0.013945	0.425443	0.162044	0.161455	0.016931
2022-10-28 12:57:30.484	10.957464908	54.062516046	57.786824161	87.330997092	0.255183	0.429572	-0.046133	-0.038808	22.916406	23.171589	13.466500	15.760300	0.103166	0.001902	-0.013439	0.433781	0.162044	0.161455	0.016931
2022-10-28 12:57:30.534	10.957464901	54.062516241	57.808540071	87.330536256	0.253067	0.437796	-0.043083	-0.034639	22.916758	23.169824	13.466700	15.764800	0.102625	0.002234	-0.013020	0.441272	0.162044	0.161455	0.016931
2022-10-28 12:57:30.584	10.957464896	54.062516439	57.830585896	87.330252601	0.251179	0.444347	-0.040158	-0.029326	22.917156	23.168335	13.466900	15.769300	0.102311	0.002653	-0.012619	0.447121	0.162044	0.161455	0.016931
2022-10-28 12:57:30.634	10.957464894	54.062516640	57.852888079	87.330112042	0.249552	0.449318	-0.037787	-0.023523	22.917605	23.167157	13.466900	15.769300	0.102329	0.003176	-0.012252	0.451517	0.162044	0.161455	0.016931
2022-10-28 12:57:30.684	10.957464894	54.062516842	57.875374314	87.330106662	0.248233	0.452862	-0.035856	-0.016786	22.918091	23.166324	13.467200	15.773300	0.102748	0.003787	-0.011921	0.454589	0.162044	0.161455	0.016931
2022-10-28 12:57:30.734	10.957464888	54.062517047	57.898199490	87.329687747	0.246946	0.454650	-0.035000	-0.010929	22.950468	23.197415	13.467400	15.776600	0.103585	0.004381	-0.011537	0.456126	0.162044	0.161455	0.016931
2022-10-28 12:57:30.784	10.957464901	54.062517249	57.920697385	87.330545166	0.246057	0.455300	-0.034639	-0.004022	22.950932	23.196989	13.467600	15.779200	0.104894	0.004992	-0.011205	0.456633	0.162013	0.161430	0.016931
2022-10-28 12:57:30.834	10.957464914	54.062517451	57.943170155	87.331400141	0.245485	0.454540	-0.035678	0.002300	22.951343	23.196828	13.467800	15.780800	0.106640	0.005533	-0.010873	0.455944	0.162013	0.161430	0.016931
2022-10-28 12:57:30.884	10.957464926	54.062517652	57.965570081	87.332186788	0.245204	0.452664	-0.038056	0.007737	22.951669	23.196872	13.467800	15.780800	0.108786	0.005952	-0.010559	0.454327	0.162013	0.161430	0.016931
2022-10-28 12:57:30.934	10.957464936	54.062517853	57.987877171	87.332866925	0.245215	0.450308	-0.041269	0.014053	22.923575	23.168790	13.468000	15.781300	0.111282	0.006318	-0.010507	0.452413	0.162013	0.161430	0.016931
2022-10-28 12:57:30.984	10.957464943	54.062518052	58.010072758	87.333344536	0.245487	0.447577	-0.046620	0.018691	22.923726	23.169214	13.468100	15.780600	0.114040	0.006580	-0.010507	0.450386	0.162013	0.161430	0.016931
2022-10-28 12:57:31.034	10.957464948	54.062518250	58.032107357	87.333627163	0.246018	0.443770	-0.051756	0.024631	22.923741	23.169759	13.468200	15.778900	0.117024	0.006702	-0.010734	0.447456	0.162013	0.161430	0.016931
2022-10-28 12:57:31.084	10.957464949	54.062518446	58.053983854	87.333675871	0.246115	0.439869	-0.057359	0.030117	22.923702	23.169817	13.468300	15.776400	0.120131	0.006842	-0.011205	0.444614	0.162013	0.161430	0.016931
2022-10-28 12:57:31.134	10.957464945	54.062518641	58.075684005	87.333443252	0.247199	0.435577	-0.064035	0.035111	22.923507	23.170706	13.468300	15.776400	0.123308	0.006807	-0.011868	0.441657	0.162013	0.161430	0.016931
2022-10-28 12:57:31.184	10.957464937	54.062518835	58.097220950	87.332946900	0.248533	0.431464	-0.070369	0.040061	22.923406	23.171939	13.468300	15.773300	0.126414	0.006754	-0.012723	0.438997	0.162013	0.161430	0.016931
2022-10-28 12:57:31.234	10.957464926	54.062519027	58.118618198	87.332219395	0.250160	0.428044	-0.076079	0.045413	22.923052	23.173213	13.468300	15.769900	0.129364	0.006702	-0.013788	0.437118	0.162013	0.161430	0.016931
2022-10-28 12:57:31.284	10.957464911	54.062519218	58.139859524	87.331237770	0.252027	0.424026	-0.081724	0.049809	22.922597	23.174624	13.468300	15.766200	0.132121	0.006580	-0.014957	0.434693	0.162013	0.161430	0.016931
2022-10-28 12:57:31.334	10.957464893	54.062519407	58.160949950	87.330045190	0.254106	0.420351	-0.086757	0.052948	22.922147	23.176253	13.468400	15.762400	0.134582	0.006545	-0.016162	0.432464	0.162013	0.161430	0.016931
2022-10-28 12:57:31.384	10.957464873	54.062519596	58.181887838	87.328703695	0.256372	0.416664	-0.090290	0.056368	22.850175	23.106546	13.468400	15.762400	0.136747	0.006545	-0.017453	0.430045	0.162013	0.161430	0.016931
2022-10-28 12:57:31.434	10.957464850	54.062519782	58.202670824	87.327217358	0.258745	0.413041	-0.093438	0.057309	22.849740	23.108485	13.468400	15.758400	0.138597	0.006615	-0.018605	0.427338	0.162013	0.161430	0.016931
2022-10-28 12:57:31.484	10.957464826	54.062519968	58.223318309	87.325641680	0.261190	0.410061	-0.095482	0.058605	22.849357	23.110547	13.468500	15.754400	0.140115	0.006842	-0.019775	0.425090	0.162013	0.161430	0.016931
2022-10-28 12:57:31.534	10.957464801	54.062520152	58.243856464	87.323978619	0.263634	0.407620	-0.097111	0.057852	22.849106	23.112740	13.468700	15.750400	0.141389	0.007243	-0.020804	0.423002	0.162013	0.161430	0.016931
2022-10-28 12:57:31.584	10.957464774	54.062520336	58.264298349	87.322255540	0.266006	0.405509	-0.098577	0.055806	23.017353	23.283360	13.469000	15.746600	0.142419	0.007802	-0.021747	0.421034	0.162013	0.161430	0.016931
2022-10-28 12:57:31.634	10.957464747	54.062520519	58.284680823	87.320487058	0.268247	0.404037	-0.099430	0.052638	23.017365	23.285612	13.469000	15.746600	0.143239	0.008604	-0.022567	0.419408	0.162013	0.161430	0.016931
2022-10-28 12:57:31.684	10.957464720	54.062520702	58.305016225	87.318680330	0.270299	0.403060	-0.100264	0.048449	23.017510	23.287809	13.469500	15.742800	0.143867	0.009599	-0.023265	0.418160	0.162013	0.161430	0.016931
2022-10-28 12:57:31.734	10.957464691	54.062520885	58.325413278	87.316827502	0.272202	0.403078	-0.100434	0.044180	23.017789	23.289991	13.470200	15.739000	0.144304	0.010786	-0.023824	0.417745	0.162013	0.161430	0.016931
2022-10-28 12:57:31.784	10.957464656	54.062521066	58.345584672	87.314534804	0.273506	0.403717	-0.100392	0.039341	23.018182	23.291688	13.471100	15.735300	0.144601	0.012165	-0.024260	0.417869	0.161973	0.161396	0.016930
2022-10-28 12:57:31.834	10.957464619	54.062521248	58.365761199	87.312116468	0.274919	0.405136	-0.099634	0.034480	23.059374	23.334293	13.472200	15.731700	0.144758	0.013631	-0.024522	0.418630	0.161973	0.161396	0.016930
2022-10-28 12:57:31.884	10.957464584	54.062521430	58.386025674	87.309775961	0.276048	0.407262	-0.098182	0.029149	23.059885	23.335933	13.472200	15.731700	0.144810	0.015132	-0.024662	0.419943	0.161973	0.161396	0.016930
2022-10-28 12:57:31.934	10.957464549	54.062521613	58.406419264	87.307537818	0.276885	0.410316	-0.096198	0.024350	23.060395	23.337280	13.473400	15.728500	0.144758	0.016581	-0.024679	0.422145	0.161973	0.161396	0.016930
2022-10-28 12:57:31.984	10.957464517	54.062521797	58.426953679	87.305413144	0.277410	0.413699	-0.094008	0.018674	23.060877	23.338286	13.474800	15.725700	0.144635	0.017837	-0.024557	0.424656	0.161973	0.161396	0.016930
2022-10-28 12:57:32.034	10.957464487	54.062521984	58.447687109	87.303434773	0.277626	0.418221	-0.091413	0.012952	22.993426	23.271052	13.476300	15.723400	0.144496	0.018850	-0.024295	0.428291	0.161973	0.161396	0.016930
2022-10-28 12:57:32.084	10.957464459	54.062522172	58.468651800	87.301619084	0.276032	0.423468	-0.088817	0.007653	22.993813	23.269845	13.477800	15.721500	0.144391	0.019530	-0.023946	0.432749	0.161973	0.161396	0.016930
2022-10-28 12:57:32.134	10.957464434	54.062522363	58.489870525	87.299979446	0.275632	0.429402	-0.085924	0.001640	22.994113	23.269745	13.477800	15.721500	0.144391	0.019827	-0.023544	0.437917	0.161973	0.161396	0.016930
2022-10-28 12:57:32.184	10.957464412	54.062522556	58.511381533	87.298524774	0.274927	0.435901	-0.082813	-0.004070	22.994346	23.269274	13.479400	15.720000	0.144531	0.019757	-0.023073	0.443717	0.161973	0.161396	0.016930
2022-10-28 12:57:32.234	10.957464392	54.062522752	58.533205874	87.297251106	0.273935	0.442616	-0.080358	-0.009893	22.994487	23.268422	13.480900	15.718800	0.144862	0.019303	-0.022567	0.449961	0.161973	0.161396	0.016930
2022-10-28 12:57:32.284	10.957464376	54.062522951	58.555369811	87.296144656	0.272662	0.449850	-0.078086	-0.014885	22.956060	23.228722	13.482500	15.717800	0.145403	0.018553	-0.022078	0.456820	0.161973	0.161396	0.016930
2022-10-28 12:57:32.334	10.957464361	54.062523153	58.577879589	87.295177877	0.271168	0.457000	-0.076760	-0.018994	22.956013	23.227181	13.483900	15.716700	0.146136	0.017610	-0.021590	0.463791	0.161973	0.161396	0.016930
2022-10-28 12:57:32.384	10.957464347	54.062523359	58.600728258	87.294301711	0.269502	0.463794	-0.076637	-0.022503	22.955921	23.225423	13.483900	15.716700	0.147027	0.016563	-0.021066	0.470621	0.161973	0.161396	0.016930
2022-10-28 12:57:32.434	10.957464335	54.062523567	58.623893358	87.293497126	0.267730	0.469951	-0.076813	-0.024700	22.955815	23.223545	13.485300	15.715500	0.148004	0.015499	-0.020490	0.476827	0.161973	0.161396	0.016930
2022-10-28 12:57:32.484	10.957464323	54.062523778	58.647362918	87.292717095	0.265922	0.475928	-0.077866	-0.024775	22.855527	23.121449	13.486600	15.714200	0.149034	0.014504	-0.019844	0.482892	0.161973	0.161396	0.016930
2022-10-28 12:57:32.534	10.957464311	54.062523991	58.671071928	87.291927767	0.264142	0.480187	-0.079278	-0.023911	22.855518	23.119660	13.487800	15.712700	0.150098	0.013596	-0.019042	0.487275	0.161973	0.161396	0.016930
2022-10-28 12:57:32.584	10.957464298	54.062524205	58.694952593	87.291093122	0.262456	0.483002	-0.081307	-0.021543	22.855586	23.118043	13.488900	15.711000	0.151215	0.012846	-0.018134	0.490271	0.161973	0.161396	0.016930
2022-10-28 12:57:32.634	10.957464285	54.062524421	58.718957377	87.290183335	0.260934	0.484668	-0.083798	-0.018200	22.855770	23.116704	13.488900	15.711000	0.152385	0.012287	-0.017069	0.492195	0.161973	0.161396	0.016930
2022-10-28 12:57:32.684	10.957464270	54.062524637	58.742985583	87.289202882	0.259635	0.484451	-0.085954	-0.012880	22.856167	23.115801	13.489900	15.709300	0.153641	0.011921	-0.015848	0.492185	0.161973	0.161396	0.016930
2022-10-28 12:57:32.734	10.957464247	54.062524851	58.766834529	87.287712453	0.258264	0.482693	-0.087848	-0.007097	22.856579	23.114843	13.490900	15.707600	0.155038	0.011764	-0.014451	0.490673	0.161973	0.161396	0.016930
2022-10-28 12:57:32.784	10.957464235	54.062525068	58.791026162	87.286947617	0.257490	0.479216	-0.088986	-0.000465	22.857086	23.114575	13.491800	15.705900	0.156643	0.011833	-0.012933	0.487409	0.161947	0.161376	0.016930
2022-10-28 12:57:32.834	10.957464223	54.062525284	58.815014738	87.286147967	0.257059	0.474432	-0.090024	0.006355	22.857650	23.114709	13.492700	15.704300	0.158476	0.012078	-0.011292	0.482940	0.161947	0.161376	0.016930
2022-10-28 12:57:32.884	10.957464210	54.062525497	58.838712766	87.285334749	0.256966	0.467929	-0.090374	0.013265	22.858237	23.115203	13.492700	15.704300	0.160605	0.012497	-0.009617	0.476761	0.161947	0.161376	0.016930
2022-10-28 12:57:32.934	10.957464198	54.062525706	58.862051557	87.284516506	0.257207	0.460496	-0.090246	0.020220	22.961109	23.218315	13.493500	15.702800	0.162996	0.013055	-0.007924	0.469691	0.161947	0.161376	0.016930
2022-10-28 12:57:32.984	10.957464186	54.062525912	58.884988153	87.283703686	0.257740	0.452200	-0.089759	0.026224	22.961655	23.219395	13.494300	15.701500	0.165614	0.013736	-0.006318	0.461767	0.161947	0.161376	0.016930
2022-10-28 12:57:33.034	10.957464174	54.062526115	58.907509462	87.282911306	0.258533	0.443858	-0.089300	0.031155	22.962142	23.220675	13.495100	15.700300	0.168424	0.014486	-0.004869	0.453823	0.161947	0.161376	0.016930
2022-10-28 12:57:33.084	10.957464162	54.062526313	58.929580295	87.282146518	0.258669	0.434786	-0.088728	0.035118	22.962561	23.221230	13.495800	15.699200	0.171339	0.015254	-0.003595	0.445134	0.161947	0.161376	0.016930
2022-10-28 12:57:33.134	10.957464151	54.062526508	58.951236288	87.281420265	0.259855	0.426727	-0.087974	0.038324	22.904943	23.164798	13.495800	15.699200	0.174201	0.015970	-0.002601	0.437383	0.161947	0.161376	0.016930
2022-10-28 12:57:33.184	10.957464140	54.062526699	58.972498883	87.280741526	0.261160	0.418980	-0.086747	0.040516	22.905200	23.166359	13.496500	15.698200	0.176872	0.016598	-0.001902	0.429780	0.161947	0.161376	0.016930
2022-10-28 12:57:33.234	10.957464131	54.062526887	58.993421095	87.280106728	0.262523	0.412701	-0.085899	0.041043	22.905374	23.167897	13.497100	15.697300	0.179228	0.017069	-0.001536	0.423539	0.161947	0.161376	0.016930
2022-10-28 12:57:33.284	10.957464122	54.062527072	59.014080736	87.279518310	0.263849	0.407740	-0.084855	0.039594	22.905452	23.169301	13.497600	15.696500	0.181200	0.017296	-0.001466	0.418354	0.161947	0.161376	0.016930
2022-10-28 12:57:33.334	10.957464114	54.062527257	59.034591781	87.278980098	0.265115	0.405281	-0.084080	0.038412	22.905434	23.170549	13.498000	15.695700	0.182771	0.017279	-0.001798	0.415689	0.161947	0.161376	0.016930
2022-10-28 12:57:33.384	10.957464106	54.062527440	59.055031842	87.278503956	0.266277	0.404458	-0.083213	0.035755	23.036098	23.302375	13.498000	15.695700	0.183923	0.016965	-0.002443	0.414475	0.161947	0.161376	0.016930
2022-10-28 12:57:33.434	10.957464100	54.062527624	59.075510273	87.278067280	0.267250	0.406023	-0.082836	0.030814	23.035802	23.303052	13.498500	15.695000	0.184708	0.016266	-0.003299	0.415531	0.161947	0.161376	0.016930
2022-10-28 12:57:33.484	10.957464094	54.062527809	59.096107118	87.277725949	0.268034	0.409177	-0.081938	0.026600	23.035341	23.303375	13.498900	15.694400	0.185179	0.015237	-0.004311	0.418147	0.161947	0.161376	0.016930
2022-10-28 12:57:33.534	10.957464091	54.062527996	59.116900170	87.277509087	0.268614	0.413781	-0.080282	0.021925	23.034694	23.303308	13.499200	15.693800	0.185476	0.013875	-0.005358	0.422067	0.161947	0.161376	0.016930
2022-10-28 12:57:33.584	10.957464090	54.062528185	59.137965486	87.277433691	0.268998	0.419771	-0.078199	0.017775	23.072266	23.341264	13.499500	15.693300	0.185668	0.012165	-0.006336	0.427363	0.161947	0.161376	0.016930
2022-10-28 12:57:33.634	10.957464091	54.062528377	59.159347752	87.277522766	0.269209	0.426695	-0.075917	0.014298	23.071229	23.340438	13.499500	15.693300	0.185878	0.010245	-0.007243	0.433632	0.161947	0.161376	0.016930
2022-10-28 12:57:33.684	10.957464095	54.062528573	59.181081099	87.277782801	0.269281	0.434218	-0.073941	0.010622	23.069995	23.339276	13.499700	15.692700	0.186192	0.008098	-0.007994	0.440597	0.161947	0.161376	0.016930
2022-10-28 12:57:33.734	10.957464100	54.062528771	59.203142496	87.278074104	0.268960	0.442099	-0.072149	0.007508	23.068587	23.337547	13.499900	15.692000	0.186663	0.005812	-0.008604	0.448011	0.161947	0.161376	0.016930
2022-10-28 12:57:33.784	10.957464107	54.062528971	59.225389610	87.278534426	0.268942	0.450585	-0.070918	0.005289	22.992484	23.261426	13.500100	15.691300	0.187291	0.003491	-0.009128	0.456163	0.161910	0.161348	0.016931
2022-10-28 12:57:33.834	10.957464116	54.062529174	59.248041717	87.279130717	0.268876	0.458881	-0.070276	0.003357	22.990836	23.259712	13.500300	15.690500	0.188112	0.001169	-0.009547	0.464243	0.161910	0.161348	0.016931
2022-10-28 12:57:33.884	10.957464127	54.062529381	59.271077183	87.279849862	0.268798	0.466713	-0.069921	0.002366	22.989134	23.257932	13.500300	15.690500	0.189072	-0.001047	-0.009983	0.471927	0.161910	0.161348	0.016931
2022-10-28 12:57:33.934	10.957464139	54.062529592	59.294487205	87.280662095	0.268738	0.474385	-0.070068	0.001946	22.987428	23.256166	13.500500	15.689800	0.190189	-0.003107	-0.010472	0.479535	0.161910	0.161348	0.016931
2022-10-28 12:57:33.984	10.957464152	54.062529805	59.318234265	87.281516273	0.268730	0.480602	-0.071409	0.002198	22.985768	23.254499	13.500600	15.689100	0.191393	-0.004957	-0.011065	0.485883	0.161910	0.161348	0.016931
2022-10-28 12:57:34.034	10.957464166	54.062530021	59.342250983	87.282394181	0.268815	0.485644	-0.072689	0.003343	22.875999	23.144815	13.500800	15.688400	0.192684	-0.006528	-0.011798	0.491065	0.161910	0.161348	0.016931
2022-10-28 12:57:34.084	10.957464179	54.062530238	59.366475177	87.283250536	0.268172	0.489162	-0.074590	0.004686	22.874654	23.142826	13.501000	15.687600	0.194063	-0.007767	-0.012671	0.494838	0.161910	0.161348	0.016931
2022-10-28 12:57:34.134	10.957464192	54.062530457	59.390850382	87.284090679	0.268484	0.491674	-0.076306	0.006261	22.873596	23.142080	13.501000	15.687600	0.195547	-0.008587	-0.013701	0.497599	0.161910	0.161348	0.016931
2022-10-28 12:57:34.184	10.957464204	54.062530677	59.415320522	87.284922554	0.268943	0.493230	-0.077585	0.009467	22.872923	23.141866	13.501200	15.686800	0.197152	-0.008901	-0.014870	0.499384	0.161910	0.161348	0.016931
2022-10-28 12:57:34.234	10.957464217	54.062530897	59.439808043	87.285722728	0.269522	0.493198	-0.078895	0.011477	22.928005	23.197527	13.501200	15.686000	0.198880	-0.008796	-0.016057	0.499600	0.161910	0.161348	0.016931
2022-10-28 12:57:34.284	10.957464229	54.062531117	59.464245149	87.286520952	0.270242	0.491861	-0.079486	0.014979	22.928152	23.198395	13.501300	15.685300	0.200765	-0.008151	-0.017226	0.498468	0.161910	0.161348	0.016931
2022-10-28 12:57:34.334	10.957464241	54.062531335	59.488561279	87.287327342	0.271124	0.488852	-0.079914	0.018829	22.928731	23.199855	13.501300	15.684600	0.202807	-0.007016	-0.018309	0.495699	0.161910	0.161348	0.016931
2022-10-28 12:57:34.384	10.957464253	54.062531552	59.512695394	87.288132239	0.272169	0.485011	-0.079995	0.022131	22.929694	23.201863	13.501300	15.684600	0.204989	-0.005393	-0.019338	0.492061	0.161910	0.161348	0.016931
2022-10-28 12:57:34.434	10.957464265	54.062531767	59.536597890	87.288918950	0.273382	0.479662	-0.081005	0.025882	22.931087	23.204470	13.501300	15.684000	0.207258	-0.003281	-0.020106	0.487142	0.161910	0.161348	0.016931
2022-10-28 12:57:34.484	10.957464278	54.062531979	59.560247054	87.289717092	0.274776	0.474209	-0.080802	0.031311	22.905530	23.180306	13.501400	15.683500	0.209509	-0.000716	-0.020822	0.482061	0.161910	0.161348	0.016931
2022-10-28 12:57:34.534	10.957464287	54.062532189	59.583592436	87.290327359	0.276167	0.467569	-0.083761	0.032444	22.907244	23.183412	13.501400	15.683000	0.211813	0.002007	-0.021276	0.476119	0.161910	0.161348	0.016931
2022-10-28 12:57:34.584	10.957464296	54.062532395	59.606568342	87.290931977	0.277729	0.460062	-0.084536	0.036474	22.909007	23.186735	13.501600	15.682300	0.214117	0.005079	-0.021712	0.469184	0.161910	0.161348	0.016931
2022-10-28 12:57:34.634	10.957464304	54.062532598	59.629146554	87.291436323	0.279357	0.451279	-0.085947	0.039246	22.910674	23.190031	13.501600	15.682300	0.216368	0.008221	-0.021974	0.461064	0.161910	0.161348	0.016931
2022-10-28 12:57:34.684	10.957464309	54.062532797	59.651287095	87.291782266	0.281002	0.441778	-0.088215	0.039010	22.948968	23.229970	13.501700	15.681500	0.218620	0.011222	-0.022009	0.452185	0.161910	0.161348	0.016931
2022-10-28 12:57:34.734	10.957464313	54.062532993	59.673070868	87.292036144	0.282665	0.432082	-0.089827	0.040776	22.950163	23.232828	13.501900	15.680600	0.220714	0.014120	-0.022131	0.443200	0.161910	0.161348	0.016931
2022-10-28 12:57:34.784	10.957464310	54.062533188	59.694747016	87.291832729	0.283915	0.422206	-0.091958	0.038639	22.951113	23.235028	13.502100	15.679800	0.222721	0.016650	-0.022113	0.433829	0.161862	0.161307	0.016931
2022-10-28 12:57:34.834	10.957464309	54.062533378	59.715973880	87.291751851	0.285201	0.411786	-0.093821	0.036165	22.951761	23.236962	13.502400	15.679000	0.224606	0.018710	-0.022131	0.423884	0.161862	0.161307	0.016931
2022-10-28 12:57:34.884	10.957464305	54.062533565	59.736711877	87.291531086	0.286275	0.401286	-0.094907	0.031715	22.996526	23.282801	13.502400	15.679000	0.226387	0.020368	-0.022166	0.413574	0.161862	0.161307	0.016931
2022-10-28 12:57:34.934	10.957464300	54.062533746	59.756955859	87.291199399	0.287128	0.391261	-0.095654	0.026379	22.996756	23.283884	13.502800	15.678300	0.228132	0.021345	-0.022183	0.403647	0.161862	0.161307	0.016931
2022-10-28 12:57:34.984	10.957464294	54.062533924	59.776748685	87.290754360	0.287645	0.382262	-0.096132	0.020633	22.996826	23.284470	13.503300	15.677500	0.229877	0.021764	-0.022235	0.394704	0.161862	0.161307	0.016931
2022-10-28 12:57:35.034	10.957464286	54.062534098	59.796138482	87.290250651	0.287863	0.374538	-0.095827	0.013926	22.996731	23.284594	13.503900	15.676800	0.231675	0.021625	-0.022358	0.386853	0.161862	0.161307	0.016931
2022-10-28 12:57:35.084	10.957464277	54.062534270	59.815185403	87.289676168	0.286167	0.367745	-0.095860	0.006112	22.996486	23.282653	13.504600	15.676200	0.233560	0.020892	-0.022497	0.380083	0.161862	0.161307	0.016931
2022-10-28 12:57:35.134	10.957464268	54.062534439	59.833990952	87.289102922	0.285653	0.363239	-0.095565	-0.002644	22.926622	23.212275	13.504600	15.676200	0.235550	0.019722	-0.022602	0.375609	0.161862	0.161307	0.016931
2022-10-28 12:57:35.184	10.957464260	54.062534606	59.852659401	87.288549572	0.284775	0.360930	-0.095050	-0.009908	22.926081	23.210857	13.505500	15.675900	0.237644	0.018204	-0.022794	0.373367	0.161862	0.161307	0.016931
2022-10-28 12:57:35.234	10.957464252	54.062534773	59.871259769	87.288004557	0.283516	0.359927	-0.095074	-0.018195	22.925449	23.208965	13.506400	15.675800	0.239861	0.016389	-0.022864	0.372716	0.161862	0.161307	0.016931
2022-10-28 12:57:35.284	10.957464244	54.062534941	59.889893490	87.287508718	0.281928	0.361002	-0.094930	-0.024912	22.924709	23.206637	13.507500	15.675700	0.242147	0.014469	-0.022916	0.374105	0.161862	0.161307	0.016931
2022-10-28 12:57:35.334	10.957464238	54.062535109	59.908649233	87.287084180	0.280062	0.363739	-0.095118	-0.030621	22.921624	23.201686	13.508600	15.675800	0.244503	0.012531	-0.022829	0.377216	0.161862	0.161307	0.016931
2022-10-28 12:57:35.384	10.957464233	54.062535280	59.927634783	87.286757551	0.278000	0.369579	-0.095182	-0.034324	22.920901	23.198902	13.508600	15.675800	0.246877	0.010716	-0.022619	0.383179	0.161862	0.161307	0.016931
2022-10-28 12:57:35.434	10.957464230	54.062535456	59.947185042	87.286590273	0.275835	0.382391	-0.095565	-0.035405	22.920318	23.196153	13.509700	15.675800	0.249076	0.009180	-0.022270	0.395739	0.161862	0.161307	0.016931
2022-10-28 12:57:35.484	10.957464230	54.062535637	59.967365414	87.286607648	0.273812	0.393513	-0.097256	-0.029245	22.919964	23.193776	13.510700	15.675600	0.250978	0.008221	-0.021974	0.406407	0.161862	0.161307	0.016931
2022-10-28 12:57:35.534	10.957464233	54.062535820	59.987774640	87.286778446	0.272503	0.397767	-0.095753	-0.009544	22.920049	23.192552	13.511600	15.675300	0.252654	0.007662	-0.021188	0.409241	0.161862	0.161307	0.016931
2022-10-28 12:57:35.584	10.957464236	54.062536003	60.008173619	87.286985082	0.272199	0.395943	-0.094927	0.012205	22.917919	23.190117	13.512300	15.675000	0.254137	0.007330	-0.020246	0.407347	0.161862	0.161307	0.016931
2022-10-28 12:57:35.634	10.957464241	54.062536181	60.027941923	87.287333587	0.273030	0.381486	-0.089715	0.034509	22.918533	23.191563	13.512300	15.675000	0.255272	0.007243	-0.018762	0.393410	0.161862	0.161307	0.016931
2022-10-28 12:57:35.684	10.957464250	54.062536352	60.046977639	87.287914015	0.275041	0.369972	-0.081681	0.060985	22.919393	23.194434	13.512900	15.674600	0.256022	0.007714	-0.017314	0.383758	0.161862	0.161307	0.016931
2022-10-28 12:57:35.734	10.957464257	54.062536518	60.065497016	87.288343202	0.277835	0.356144	-0.076825	0.082240	22.920569	23.198404	13.513400	15.674200	0.256686	0.008657	-0.015533	0.373503	0.161862	0.161307	0.016931
2022-10-28 12:57:35.784	10.957464272	54.062536670	60.082329734	87.289321709	0.281931	0.341778	-0.066587	0.106822	22.954798	23.236729	13.513700	15.673700	0.257052	0.010088	-0.013614	0.364222	0.161827	0.161280	0.016930
2022-10-28 12:57:35.834	10.957464289	54.062536815	60.098552132	87.290434898	0.287053	0.330180	-0.060807	0.127383	22.956365	23.243418	13.513900	15.672900	0.257104	0.012392	-0.011938	0.359086	0.161827	0.161280	0.016930
2022-10-28 12:57:35.884	10.957464307	54.062536955	60.114041769	87.291652268	0.293143	0.316427	-0.057466	0.142924	22.957890	23.251033	13.513900	15.672900	0.257035	0.015062	-0.010245	0.351932	0.161827	0.161280	0.016930
2022-10-28 12:57:35.934	10.957464329	54.062537088	60.128903908	87.293048298	0.300206	0.304690	-0.052357	0.163524	22.959249	23.259455	13.514000	15.671600	0.256703	0.018239	-0.009023	0.349739	0.161827	0.161280	0.016930
2022-10-28 12:57:35.984	10.957464351	54.062537217	60.143197590	87.294521335	0.308183	0.293310	-0.048334	0.182541	22.966174	23.274357	13.514100	15.670100	0.255883	0.021886	-0.008465	0.348838	0.161827	0.161280	0.016930
2022-10-28 12:57:36.034	10.957464373	54.062537338	60.156757234	87.295935932	0.316883	0.277835	-0.044317	0.195454	22.966878	23.283761	13.514200	15.668600	0.254748	0.025255	-0.008011	0.342576	0.161827	0.161280	0.016930
2022-10-28 12:57:36.084	10.957464392	54.062537454	60.169591134	87.297206201	0.324408	0.261687	-0.041732	0.207030	22.967215	23.291623	13.514200	15.667600	0.253509	0.028414	-0.008046	0.336278	0.161827	0.161280	0.016930
2022-10-28 12:57:36.134	10.957464409	54.062537562	60.181650418	87.298336984	0.334141	0.244235	-0.040557	0.215813	22.967205	23.301346	13.514200	15.667600	0.252410	0.031416	-0.008692	0.328437	0.161827	0.161280	0.016930
2022-10-28 12:57:36.184	10.957464423	54.062537663	60.192908724	87.299227479	0.344166	0.226248	-0.041389	0.221219	22.966918	23.311084	13.514300	15.667000	0.251519	0.033807	-0.009774	0.319122	0.161827	0.161280	0.016930
2022-10-28 12:57:36.234	10.957464433	54.062537757	60.203320062	87.299886785	0.354474	0.208297	-0.041795	0.228632	23.008388	23.362863	13.514500	15.666400	0.250734	0.035413	-0.011432	0.312101	0.161827	0.161280	0.016930
2022-10-28 12:57:36.284	10.957464439	54.062537844	60.213006415	87.300297740	0.365066	0.193022	-0.044751	0.230533	23.007969	23.373035	13.514700	15.665100	0.250088	0.036181	-0.012671	0.303982	0.161827	0.161280	0.016930
2022-10-28 12:57:36.334	10.957464443	54.062537925	60.222004614	87.300535886	0.375796	0.179794	-0.044737	0.232372	23.007741	23.383536	13.515100	15.662600	0.249617	0.035954	-0.013509	0.297194	0.161827	0.161280	0.016930
2022-10-28 12:57:36.384	10.957464443	54.062538000	60.230426141	87.300506595	0.386534	0.167560	-0.046936	0.231188	23.007565	23.394099	13.515100	15.662600	0.249373	0.035465	-0.014207	0.289357	0.161827	0.161280	0.016930
2022-10-28 12:57:36.434	10.957464438	54.062538070	60.238228938	87.300209248	0.397448	0.154312	-0.050053	0.233788	22.866224	23.263672	13.515700	15.658500	0.249233	0.034715	-0.015167	0.284560	0.161827	0.161280	0.016930
2022-10-28 12:57:36.484	10.957464428	54.062538135	60.245378865	87.299535338	0.408300	0.140160	-0.052948	0.229936	22.866276	23.274575	13.516600	15.652500	0.249146	0.032865	-0.015272	0.274443	0.161827	0.161280	0.016930
2022-10-28 12:57:36.534	10.957464413	54.062538194	60.252008271	87.298595243	0.419075	0.130200	-0.054060	0.230175	22.866372	23.285446	13.517700	15.644400	0.248989	0.030770	-0.015010	0.269917	0.161827	0.161280	0.016930
2022-10-28 12:57:36.584	10.957464397	54.062538250	60.258242117	87.297522450	0.429751	0.122199	-0.054560	0.226428	22.866485	23.296235	13.518900	15.634500	0.248814	0.028798	-0.014416	0.263019	0.161827	0.161280	0.016930
2022-10-28 12:57:36.634	10.957464377	54.062538303	60.264149484	87.296208122	0.440309	0.115017	-0.058493	0.223125	22.866305	23.306615	13.518900	15.634500	0.248692	0.026477	-0.013945	0.257751	0.161827	0.161280	0.016930
2022-10-28 12:57:36.684	10.957464354	54.062538354	60.269788951	87.294706275	0.450765	0.109935	-0.061396	0.220852	22.866131	23.316896	13.519800	15.623400	0.248256	0.024382	-0.013544	0.254226	0.161827	0.161280	0.016930
2022-10-28 12:57:36.734	10.957464327	54.062538401	60.274994821	87.292919443	0.460874	0.106566	-0.061008	0.221645	22.865781	23.326655	13.520500	15.612300	0.247435	0.022427	-0.013474	0.253386	0.161827	0.161280	0.016930
2022-10-28 12:57:36.784	10.957464302	54.062538456	60.281163949	87.291327326	0.471477	0.103949	-0.062511	0.220515	22.865302	23.336779	13.520800	15.602400	0.246406	0.020228	-0.013334	0.251674	0.161784	0.161238	0.016931
2022-10-28 12:57:36.834	10.957464280	54.062538510	60.287196668	87.289857272	0.482234	0.102634	-0.059425	0.223385	22.864723	23.346957	13.521000	15.594600	0.245062	0.018535	-0.013666	0.252915	0.161784	0.161238	0.016931
2022-10-28 12:57:36.884	10.957464259	54.062538564	60.293158732	87.288460237	0.493131	0.101437	-0.056154	0.228638	22.732333	23.225464	13.521000	15.594600	0.243421	0.017069	-0.014329	0.256355	0.161784	0.161238	0.016931
2022-10-28 12:57:36.934	10.957464237	54.062538616	60.298983148	87.287023344	0.504114	0.098869	-0.055938	0.228262	22.731483	23.235597	13.520900	15.589300	0.241658	0.015324	-0.015010	0.254966	0.161784	0.161238	0.016931
2022-10-28 12:57:36.984	10.957464216	54.062538668	60.304696636	87.285643289	0.515221	0.096832	-0.053899	0.233433	22.730379	23.245600	13.520800	15.586400	0.239634	0.013771	-0.016389	0.258404	0.161784	0.161238	0.016931
2022-10-28 12:57:37.034	10.957464195	54.062538718	60.310333071	87.284322562	0.526649	0.096010	-0.053100	0.239403	22.729023	23.255672	13.520700	15.585600	0.237469	0.012322	-0.018256	0.263346	0.161784	0.161238	0.016931
2022-10-28 12:57:37.084	10.957464174	54.062538768	60.315875795	87.282947296	0.535770	0.094637	-0.055955	0.239145	22.823351	23.359121	13.520600	15.586700	0.235148	0.010507	-0.020036	0.263206	0.161784	0.161238	0.016931
2022-10-28 12:57:37.134	10.957464155	54.062538817	60.321344623	87.281672237	0.547657	0.094444	-0.054557	0.246843	22.821445	23.369103	13.520600	15.586700	0.232635	0.008831	-0.022235	0.269866	0.161784	0.161238	0.016931
2022-10-28 12:57:37.184	10.957464136	54.062538866	60.326774583	87.280403704	0.559817	0.094678	-0.054660	0.252551	22.819218	23.379036	13.520600	15.589500	0.229982	0.007016	-0.024557	0.275198	0.161784	0.161238	0.016931
2022-10-28 12:57:37.234	10.957464117	54.062538914	60.332108611	87.279159364	0.572272	0.093604	-0.054567	0.255715	22.816654	23.388927	13.520800	15.594100	0.227155	0.005131	-0.027035	0.277722	0.161784	0.161238	0.016931
2022-10-28 12:57:37.284	10.957464098	54.062538961	60.337381234	87.277966315	0.585011	0.092799	-0.052853	0.262636	22.813720	23.398731	13.520900	15.600700	0.224153	0.003089	-0.029583	0.283518	0.161784	0.161238	0.016931
2022-10-28 12:57:37.334	10.957464080	54.062539008	60.342594136	87.276749694	0.598002	0.092580	-0.052243	0.269699	22.589563	23.187565	13.521100	15.609200	0.220941	0.000942	-0.032079	0.289893	0.161784	0.161238	0.016931
2022-10-28 12:57:37.384	10.957464061	54.062539054	60.347757308	87.275517205	0.611290	0.091702	-0.052344	0.275123	22.586059	23.197349	13.521100	15.609200	0.217503	-0.001396	-0.034470	0.294689	0.161784	0.161238	0.016931
2022-10-28 12:57:37.434	10.957464042	54.062539100	60.352863454	87.274291122	0.624850	0.091746	-0.052531	0.281304	22.582232	23.207082	13.521200	15.619600	0.213838	-0.003857	-0.036826	0.300515	0.161784	0.161238	0.016931
2022-10-28 12:57:37.484	10.957464023	54.062539146	60.357911237	87.273054645	0.638641	0.091488	-0.053623	0.283972	22.578131	23.216773	13.521200	15.631400	0.209963	-0.006528	-0.038991	0.303126	0.161784	0.161238	0.016931
2022-10-28 12:57:37.534	10.957464005	54.062539191	60.362934677	87.271830447	0.652615	0.091978	-0.054506	0.285722	22.599343	23.251957	13.521300	15.644200	0.205844	-0.009303	-0.040945	0.305071	0.161784	0.161238	0.016931
2022-10-28 12:57:37.584	10.957463987	54.062539235	60.367886899	87.270655272	0.666750	0.092236	-0.054845	0.287916	22.594806	23.261556	13.521400	15.657600	0.201568	-0.012200	-0.042778	0.307264	0.161784	0.161238	0.016931
2022-10-28 12:57:37.634	10.957463970	54.062539279	60.372782608	87.269533282	0.681031	0.092382	-0.053291	0.289706	22.590143	23.271174	13.521400	15.657600	0.197135	-0.015115	-0.044454	0.308714	0.161784	0.161238	0.016931
2022-10-28 12:57:37.684	10.957463953	54.062539323	60.377606238	87.268448099	0.695382	0.092066	-0.051983	0.290471	22.585476	23.280858	13.521600	15.671000	0.192562	-0.018064	-0.045850	0.309114	0.161784	0.161238	0.016931
2022-10-28 12:57:37.734	10.957463938	54.062539365	60.382363093	87.267460489	0.709836	0.093016	-0.049177	0.291669	22.562938	23.272774	13.521700	15.684000	0.187902	-0.020979	-0.047019	0.310067	0.161784	0.161238	0.016931
2022-10-28 12:57:37.784	10.957463914	54.062539416	60.387998780	87.265923516	0.723595	0.093849	-0.046508	0.292159	22.558284	23.281879	13.521700	15.696200	0.183190	-0.023894	-0.048014	0.310367	0.161752	0.161202	0.016933
2022-10-28 12:57:37.834	10.957463895	54.062539463	60.393187303	87.264662183	0.737623	0.094433	-0.044112	0.291251	22.553871	23.291495	13.521800	15.707200	0.178390	-0.026669	-0.048765	0.309339	0.161752	0.161202	0.016933
2022-10-28 12:57:37.884	10.957463878	54.062539509	60.398356963	87.263529536	0.751610	0.095569	-0.041874	0.289397	22.549584	23.301194	13.521800	15.707200	0.173573	-0.029374	-0.049323	0.307632	0.161752	0.161202	0.016933
2022-10-28 12:57:37.934	10.957463862	54.062539557	60.403681093	87.262464361	0.765562	0.100715	-0.041838	0.288407	22.545606	23.311168	13.521700	15.716900	0.168843	-0.031800	-0.049812	0.308338	0.161752	0.161202	0.016933
2022-10-28 12:57:37.984	10.957463845	54.062539608	60.409371139	87.261382323	0.779507	0.110562	-0.044832	0.287211	22.550193	23.329700	13.521600	15.725700	0.164148	-0.034016	-0.050143	0.311005	0.161752	0.161202	0.016933
2022-10-28 12:57:38.034	10.957463830	54.062539668	60.416093196	87.260359078	0.793458	0.135449	-0.047580	0.284418	22.547251	23.340709	13.521600	15.733600	0.159296	-0.035779	-0.050388	0.318597	0.161752	0.161202	0.016933
2022-10-28 12:57:38.084	10.957463811	54.062539742	60.424278519	87.259124539	0.804729	0.162922	-0.055973	0.285916	22.544880	23.349609	13.521500	15.740800	0.154619	-0.036914	-0.050929	0.333803	0.161752	0.161202	0.016933
2022-10-28 12:57:38.134	10.957463786	54.062539827	60.433722750	87.257529415	0.818739	0.186204	-0.066775	0.281706	22.543147	23.361886	13.521500	15.740800	0.150028	-0.037891	-0.051103	0.344222	0.161752	0.161202	0.016933
2022-10-28 12:57:38.184	10.957463759	54.062539923	60.444463101	87.255764879	0.832738	0.213008	-0.071554	0.282681	22.362215	23.194953	13.521500	15.747400	0.145421	-0.038275	-0.051522	0.361110	0.161752	0.161202	0.016933
2022-10-28 12:57:38.234	10.957463727	54.062540030	60.456388019	87.253647643	0.846735	0.234935	-0.080226	0.281366	22.362193	23.208927	13.521400	15.753200	0.140813	-0.037891	-0.052063	0.375230	0.161752	0.161202	0.016933
2022-10-28 12:57:38.284	10.957463689	54.062540147	60.469382184	87.251165334	0.860678	0.253760	-0.090178	0.278594	22.362727	23.223405	13.521400	15.758200	0.136310	-0.037315	-0.052377	0.387480	0.161752	0.161202	0.016933
2022-10-28 12:57:38.334	10.957463646	54.062540273	60.483392519	87.248329480	0.874496	0.272010	-0.099776	0.275262	22.364180	23.238676	13.521300	15.762200	0.131772	-0.035989	-0.052883	0.399643	0.161752	0.161202	0.016933
2022-10-28 12:57:38.384	10.957463598	54.062540406	60.498252381	87.245210925	0.888267	0.288220	-0.108264	0.269946	22.366481	23.254749	13.521300	15.762200	0.127165	-0.033894	-0.053599	0.409466	0.161752	0.161202	0.016933
2022-10-28 12:57:38.434	10.957463546	54.062540547	60.513839105	87.241770054	0.901927	0.300950	-0.115259	0.266522	22.442249	23.344176	13.521200	15.765700	0.122592	-0.031486	-0.054123	0.418198	0.161752	0.161202	0.016933
2022-10-28 12:57:38.484	10.957463489	54.062540692	60.530080280	87.238035993	0.915534	0.312476	-0.119463	0.269100	22.445720	23.361254	13.521100	15.769100	0.117967	-0.028309	-0.054908	0.429334	0.161752	0.161202	0.016933
2022-10-28 12:57:38.534	10.957463426	54.062540843	60.546844261	87.233959738	0.929080	0.321515	-0.124571	0.270010	22.449825	23.378905	13.520900	15.772700	0.113254	-0.024260	-0.055885	0.437944	0.161752	0.161202	0.016933
2022-10-28 12:57:38.584	10.957463359	54.062540997	60.563998443	87.229555164	0.942681	0.327825	-0.130511	0.271947	22.454474	23.397155	13.520700	15.776700	0.108507	-0.019775	-0.056531	0.445486	0.161752	0.161202	0.016933
2022-10-28 12:57:38.634	10.957463286	54.062541154	60.581419018	87.224796840	0.956272	0.331387	-0.136409	0.276300	22.374774	23.331046	13.520700	15.776700	0.103673	-0.014591	-0.057160	0.452512	0.161752	0.161202	0.016933
2022-10-28 12:57:38.684	10.957463208	54.062541312	60.599057580	87.219651682	0.969950	0.333574	-0.144134	0.276246	22.379846	23.349797	13.520200	15.780600	0.098768	-0.008709	-0.057718	0.456462	0.161752	0.161202	0.016933
2022-10-28 12:57:38.734	10.957463117	54.062541478	60.617509292	87.213726411	0.983081	0.333823	-0.151958	0.279558	22.385046	23.368126	13.519200	15.784000	0.093811	-0.002478	-0.057788	0.461174	0.161752	0.161202	0.016933
2022-10-28 12:57:38.784	10.957463038	54.062541641	60.635682984	87.208497067	0.997245	0.333688	-0.156334	0.286411	22.390294	23.387539	13.517300	15.786800	0.088645	0.004276	-0.057404	0.466711	0.161713	0.161156	0.016935
2022-10-28 12:57:38.834	10.957462954	54.062541804	60.653818846	87.202997919	1.011677	0.330643	-0.158228	0.294329	22.346094	23.357771	13.514300	15.789100	0.083252	0.011484	-0.056444	0.470097	0.161713	0.161156	0.016935
2022-10-28 12:57:38.884	10.957462866	54.062541967	60.671971945	87.197266305	1.026364	0.328863	-0.160370	0.302006	22.351206	23.377570	13.514300	15.789100	0.077650	0.018850	-0.054611	0.474423	0.161713	0.161156	0.016935
2022-10-28 12:57:38.934	10.957462776	54.062542131	60.690154230	87.191357238	1.041268	0.328028	-0.162019	0.308189	22.355792	23.397060	13.510700	15.790900	0.071733	0.026389	-0.052150	0.478365	0.161713	0.161156	0.016935
2022-10-28 12:57:38.984	10.957462684	54.062542294	60.708338703	87.185374298	1.056347	0.326295	-0.160925	0.313974	22.359719	23.416065	13.506900	15.792600	0.065467	0.034051	-0.049009	0.480567	0.161713	0.161156	0.016935
2022-10-28 12:57:39.034	10.957462591	54.062542457	60.726487247	87.179263008	1.071520	0.324234	-0.161954	0.315674	22.362916	23.434436	13.503500	15.794000	0.058940	0.041521	-0.045117	0.480632	0.161713	0.161156	0.016935
2022-10-28 12:57:39.084	10.957462497	54.062542620	60.744634993	87.173087829	1.083516	0.322599	-0.161984	0.315416	22.357427	23.440942	13.500400	15.794800	0.052098	0.048799	-0.040544	0.479371	0.161713	0.161156	0.016935
2022-10-28 12:57:39.134	10.957462403	54.062542784	60.762840908	87.166936032	1.098657	0.322568	-0.157043	0.319840	22.358363	23.457020	13.500400	15.794800	0.045047	0.055938	-0.035709	0.480635	0.161713	0.161156	0.016935
2022-10-28 12:57:39.184	10.957462307	54.062542948	60.781085782	87.160651167	1.113649	0.322621	-0.154104	0.321944	22.358160	23.471809	13.497900	15.794400	0.037891	0.062710	-0.030473	0.481124	0.161713	0.161156	0.016935
2022-10-28 12:57:39.234	10.957462209	54.062543112	60.799351195	87.154224278	1.128463	0.321110	-0.152579	0.319516	22.356560	23.485023	13.495900	15.792100	0.030648	0.069237	-0.025168	0.477998	0.161713	0.161156	0.016935
2022-10-28 12:57:39.284	10.957462109	54.062543277	60.817714042	87.147666855	1.143153	0.322106	-0.151537	0.323536	22.146523	23.289676	13.493800	15.786500	0.023405	0.075625	-0.019949	0.481031	0.161713	0.161156	0.016935
2022-10-28 12:57:39.334	10.957462006	54.062543441	60.836064724	87.140948432	1.157646	0.321612	-0.150820	0.319481	22.142233	23.299878	13.491200	15.774800	0.016232	0.081804	-0.014713	0.477755	0.161713	0.161156	0.016935
2022-10-28 12:57:39.384	10.957461900	54.062543607	60.854520382	87.134041129	1.171983	0.322298	-0.152289	0.318373	22.136466	23.308450	13.491200	15.774800	0.009180	0.087965	-0.009687	0.477943	0.161713	0.161156	0.016935
2022-10-28 12:57:39.434	10.957461793	54.062543774	60.873111661	87.127023723	1.186198	0.325530	-0.150890	0.320113	22.129398	23.315596	13.487600	15.754200	0.002251	0.094038	-0.004852	0.480843	0.161713	0.161156	0.016935
2022-10-28 12:57:39.484	10.957461682	54.062543941	60.891695863	87.119757938	1.200219	0.324833	-0.151902	0.316979	22.240781	23.441000	13.483100	15.724000	-0.004468	0.099920	-0.000087	0.478609	0.161713	0.161156	0.016935
2022-10-28 12:57:39.534	10.957461571	54.062544110	60.910433327	87.112473833	1.214165	0.326754	-0.146172	0.321237	22.231475	23.445640	13.478600	15.686300	-0.011013	0.105732	0.004311	0.480966	0.161713	0.161156	0.016935
2022-10-28 12:57:39.584	10.957461458	54.062544279	60.929322546	87.105086635	1.227949	0.329764	-0.142959	0.321230	22.221247	23.449196	13.475000	15.645600	-0.017296	0.111439	0.008308	0.482048	0.161713	0.161156	0.016935
2022-10-28 12:57:39.634	10.957461348	54.062544450	60.948345777	87.097854740	1.241674	0.331097	-0.134416	0.325264	22.210542	23.452216	13.475000	15.645600	-0.023370	0.116832	0.012270	0.483208	0.161713	0.161156	0.016935
2022-10-28 12:57:39.684	10.957461239	54.062544623	60.967534320	87.090731456	1.255321	0.333093	-0.128401	0.326013	22.199476	23.454797	13.472400	15.607000	-0.029182	0.121999	0.015725	0.483448	0.161713	0.161156	0.016935
2022-10-28 12:57:39.734	10.957461135	54.062544801	60.987375687	87.083939035	1.268658	0.336149	-0.120215	0.328008	22.071824	23.340482	13.470100	15.573600	-0.034749	0.126885	0.018832	0.484806	0.161713	0.161156	0.016935
2022-10-28 12:57:39.784	10.957461035	54.062544979	61.007187005	87.077386175	1.282333	0.335290	-0.108449	0.327162	22.060998	23.343332	13.467600	15.546400	-0.040073	0.131388	0.021555	0.480848	0.161661	0.161105	0.016945
2022-10-28 12:57:39.834	10.957460946	54.062545158	61.027135110	87.071535637	1.296032	0.336310	-0.092184	0.327386	22.050333	23.346365	13.463900	15.525600	-0.045274	0.135647	0.023876	0.478314	0.161661	0.161105	0.016945
2022-10-28 12:57:39.884	10.957460868	54.062545338	61.047191688	87.066441129	1.309755	0.337884	-0.072775	0.331271	22.040045	23.349800	13.463900	15.525600	-0.050318	0.139696	0.025499	0.478751	0.161661	0.161105	0.016945
2022-10-28 12:57:39.934	10.957460800	54.062545519	61.067283097	87.061983457	1.323483	0.336870	-0.055988	0.334684	21.920419	23.243902	13.458300	15.510300	-0.055135	0.143466	0.026651	0.478152	0.161661	0.161105	0.016945
2022-10-28 12:57:39.984	10.957460741	54.062545700	61.087479210	87.058118418	1.337208	0.336295	-0.041816	0.335709	21.911564	23.248772	13.451500	15.498200	-0.059777	0.146939	0.027105	0.477015	0.161661	0.161105	0.016945
2022-10-28 12:57:40.034	10.957460689	54.062545883	61.107796483	87.054743751	1.350936	0.337736	-0.030633	0.335643	21.903458	23.254394	13.444100	15.486600	-0.064263	0.150168	0.026913	0.477137	0.161661	0.161105	0.016945
2022-10-28 12:57:40.084	10.957460643	54.062546066	61.128168895	87.051719378	1.361291	0.337873	-0.025082	0.331922	21.896498	23.257789	13.436900	15.473500	-0.068522	0.152996	0.026180	0.474299	0.161661	0.161105	0.016945
2022-10-28 12:57:40.134	10.957460604	54.062546250	61.148653070	87.049129937	1.374935	0.338419	-0.016945	0.331678	21.789720	23.164655	13.436900	15.473500	-0.072623	0.155526	0.024941	0.474157	0.161661	0.161105	0.016945
2022-10-28 12:57:40.184	10.957460568	54.062546434	61.169184467	87.046816638	1.388508	0.338221	-0.009772	0.332907	21.784432	23.172939	13.431300	15.459000	-0.076498	0.157830	0.023126	0.474675	0.161661	0.161105	0.016945
2022-10-28 12:57:40.234	10.957460538	54.062546619	61.189757798	87.044795745	1.402017	0.337901	-0.002234	0.333137	21.779893	23.181910	13.427300	15.444400	-0.080128	0.159855	0.020961	0.474512	0.161661	0.161105	0.016945
2022-10-28 12:57:40.284	10.957460511	54.062546805	61.210399713	87.043060496	1.415462	0.338199	0.006346	0.335218	21.775978	23.191440	13.424600	15.431300	-0.083532	0.161617	0.018605	0.476225	0.161661	0.161105	0.016945
2022-10-28 12:57:40.334	10.957460487	54.062546990	61.231074079	87.041500197	1.428802	0.338669	0.010609	0.332972	21.821530	23.250332	13.422700	15.420500	-0.086725	0.163206	0.015952	0.475057	0.161661	0.161105	0.016945
2022-10-28 12:57:40.384	10.957460467	54.062547176	61.251777090	87.040181092	1.442068	0.338471	0.015309	0.331802	21.818787	23.260855	13.422700	15.420500	-0.089693	0.164462	0.013230	0.474225	0.161661	0.161105	0.016945
2022-10-28 12:57:40.434	10.957460450	54.062547363	61.272518537	87.039032721	1.455282	0.338816	0.017934	0.330550	21.816798	23.272080	13.420300	15.411800	-0.092397	0.165422	0.010123	0.473689	0.161661	0.161105	0.016945
2022-10-28 12:57:40.484	10.957460435	54.062547550	61.293334179	87.038063046	1.468523	0.339535	0.020054	0.332530	21.815367	23.283890	13.416800	15.404600	-0.094876	0.166138	0.006510	0.475670	0.161661	0.161105	0.016945
2022-10-28 12:57:40.534	10.957460422	54.062547737	61.314194947	87.037221600	1.481896	0.339994	0.021910	0.334815	21.814393	23.296289	13.412500	15.398600	-0.097128	0.166609	0.002286	0.477679	0.161661	0.161105	0.016945
2022-10-28 12:57:40.584	10.957460411	54.062547926	61.335159958	87.036489635	1.495443	0.340884	0.023931	0.338963	21.832221	23.327663	13.407900	15.393300	-0.099030	0.166958	-0.002705	0.481321	0.161661	0.161105	0.016945
2022-10-28 12:57:40.634	10.957460400	54.062548116	61.356316418	87.035800613	1.509187	0.343690	0.024639	0.345578	21.831152	23.340339	13.407900	15.393300	-0.100549	0.167080	-0.008500	0.488010	0.161661	0.161105	0.016945
2022-10-28 12:57:40.684	10.957460389	54.062548307	61.377666098	87.035050060	1.523094	0.347171	0.022415	0.348863	21.829464	23.352557	13.403700	15.388200	-0.101613	0.167063	-0.015219	0.492682	0.161661	0.161105	0.016945
2022-10-28 12:57:40.734	10.957460373	54.062548506	61.399800029	87.034028615	1.537017	0.350943	0.017772	0.354694	21.826748	23.363766	13.400100	15.383100	-0.102224	0.166906	-0.022864	0.499284	0.161661	0.161105	0.016945
2022-10-28 12:57:40.784	10.957460346	54.062548697	61.421076232	87.032263094	1.551022	0.351389	0.009057	0.354428	21.719103	23.270126	13.396800	15.377800	-0.102381	0.166574	-0.031538	0.499175	0.161629	0.161080	0.016951
2022-10-28 12:57:40.834	10.957460317	54.062548889	61.442434962	87.030326948	1.565212	0.352760	0.001787	0.357123	21.712155	23.277367	13.393600	15.372600	-0.102137	0.166347	-0.041172	0.501976	0.161629	0.161080	0.016951
2022-10-28 12:57:40.884	10.957460285	54.062549081	61.463814443	87.028268377	1.579450	0.353458	-0.004157	0.357942	21.702403	23.281852	13.393600	15.372600	-0.101578	0.166138	-0.051470	0.503063	0.161629	0.161080	0.016951
2022-10-28 12:57:40.934	10.957460253	54.062549273	61.485119558	87.026133017	1.593611	0.353425	-0.008860	0.356224	21.690686	23.284297	13.390100	15.367800	-0.100723	0.165649	-0.062116	0.501880	0.161629	0.161080	0.016951
2022-10-28 12:57:40.984	10.957460221	54.062549464	61.506400594	87.024034949	1.607680	0.353611	-0.011526	0.354136	21.577318	23.184999	13.386400	15.363700	-0.099693	0.165126	-0.072833	0.500586	0.161629	0.161080	0.016951
2022-10-28 12:57:41.034	10.957460189	54.062549655	61.527609612	87.021981226	1.621610	0.352651	-0.013874	0.352547	21.560777	23.182387	13.382300	15.360400	-0.098559	0.164410	-0.083811	0.498844	0.161629	0.161080	0.016951
2022-10-28 12:57:41.084	10.957460160	54.062549845	61.548770997	87.020047489	1.632352	0.352454	-0.013958	0.347603	21.542941	23.175292	13.378000	15.358000	-0.097319	0.163468	-0.094457	0.495224	0.161629	0.161080	0.016951
2022-10-28 12:57:41.134	10.957460132	54.062550035	61.569919740	87.018221413	1.645882	0.353315	-0.015910	0.342358	21.523089	23.168972	13.378000	15.358000	-0.096011	0.162420	-0.105034	0.492233	0.161629	0.161080	0.016951
2022-10-28 12:57:41.184	10.957460107	54.062550225	61.591105812	87.016573287	1.659281	0.355183	-0.018361	0.337092	21.503328	23.162609	13.373600	15.356300	-0.094632	0.161251	-0.115384	0.490024	0.161629	0.161080	0.016951
2022-10-28 12:57:41.234	10.957460085	54.062550416	61.612326494	87.015154821	1.672539	0.355790	-0.017951	0.334148	21.480885	23.153424	13.369200	15.354600	-0.093201	0.159872	-0.125472	0.488430	0.161629	0.161080	0.016951
2022-10-28 12:57:41.284	10.957460066	54.062550607	61.633607316	87.013920452	1.685655	0.357644	-0.017637	0.332410	21.456810	23.142464	13.364900	15.352000	-0.091752	0.158458	-0.135385	0.488587	0.161629	0.161080	0.016951
2022-10-28 12:57:41.334	10.957460051	54.062550799	61.654968354	87.012943099	1.698712	0.359689	-0.015086	0.334106	21.431587	23.130299	13.360800	15.347700	-0.090286	0.156992	-0.145019	0.491152	0.161629	0.161080	0.016951
2022-10-28 12:57:41.384	10.957460039	54.062550991	61.676326719	87.012174956	1.711666	0.360249	-0.012137	0.333185	21.316116	23.027782	13.360800	15.347700	-0.088750	0.155422	-0.154357	0.490855	0.161629	0.161080	0.016951
2022-10-28 12:57:41.434	10.957460032	54.062551183	61.697766952	87.011675728	1.724547	0.362228	-0.009830	0.330896	21.289976	23.014524	13.357000	15.341600	-0.087197	0.153816	-0.163241	0.490712	0.161629	0.161080	0.016951
2022-10-28 12:57:41.484	10.957460028	54.062551377	61.719312984	87.011425731	1.737398	0.364210	-0.009155	0.330252	21.262931	23.000329	13.353300	15.334600	-0.085591	0.152158	-0.171932	0.491731	0.161629	0.161080	0.016951
2022-10-28 12:57:41.534	10.957460026	54.062551570	61.740865957	87.011285314	1.750258	0.364657	-0.012441	0.328586	21.234674	22.984932	13.349700	15.327900	-0.083916	0.150395	-0.180572	0.491018	0.161629	0.161080	0.016951
2022-10-28 12:57:41.584	10.957460027	54.062551765	61.762489681	87.011378110	1.763210	0.365980	-0.012359	0.329344	21.204818	22.968028	13.346000	15.322200	-0.082292	0.148807	-0.189089	0.492506	0.161629	0.161080	0.016951
2022-10-28 12:57:41.634	10.957460032	54.062551960	61.784168083	87.011664610	1.776192	0.367512	-0.011731	0.329757	20.976571	22.752763	13.346000	15.322200	-0.080669	0.147376	-0.197344	0.493905	0.161629	0.161080	0.016951
2022-10-28 12:57:41.684	10.957460031	54.062552162	61.806710495	87.011625284	1.788647	0.367695	-0.009027	0.331318	20.947316	22.735964	13.342000	15.317900	-0.078889	0.145840	-0.205041	0.495028	0.161629	0.161080	0.016951
2022-10-28 12:57:41.734	10.957460040	54.062552360	61.828771794	87.012185289	1.801360	0.370068	-0.005096	0.332667	20.918445	22.719805	13.337700	15.314900	-0.077143	0.144426	-0.212302	0.497638	0.163732	0.163193	0.016951
2022-10-28 12:57:41.784	10.957460059	54.062552553	61.850190300	87.013478378	1.814453	0.372677	-0.004077	0.333058	20.890408	22.704861	13.333200	15.312600	-0.075311	0.142960	-0.219161	0.499832	0.163732	0.163193	0.016951
2022-10-28 12:57:41.834	10.957460081	54.062552746	61.871656241	87.014892100	1.827543	0.374611	-0.005115	0.331581	19.865777	21.693321	13.329100	15.310400	-0.073408	0.141407	-0.225636	0.500305	0.163732	0.163193	0.016951
2022-10-28 12:57:41.884	10.957460105	54.062552939	61.893219541	87.016446813	1.840719	0.376585	-0.007286	0.331880	19.839462	21.680181	13.329100	15.310400	-0.071506	0.140028	-0.231954	0.502010	0.163732	0.163193	0.016951
2022-10-28 12:57:41.934	10.957460131	54.062553134	61.914840741	87.018145652	1.853972	0.377415	-0.008896	0.331309	19.813556	21.667528	13.325400	15.307800	-0.069569	0.138736	-0.237976	0.502281	0.163732	0.163193	0.016951
2022-10-28 12:57:41.984	10.957460159	54.062553328	61.936502043	87.019966338	1.867220	0.378451	-0.009094	0.331547	19.788918	21.656138	13.322400	15.304400	-0.067597	0.137462	-0.243578	0.503221	0.163732	0.163193	0.016951
2022-10-28 12:57:42.034	10.957460189	54.062553523	61.958201446	87.021976279	1.880484	0.379686	-0.007476	0.333199	20.738339	22.618824	13.320100	15.300200	-0.065642	0.136345	-0.248640	0.505212	0.163732	0.163193	0.016951
2022-10-28 12:57:42.084	10.957460223	54.062553718	61.979934704	87.024172999	1.890611	0.380331	-0.004118	0.336172	20.716569	22.607180	13.318000	15.295500	-0.063669	0.135333	-0.253143	0.507622	0.163732	0.163193	0.016951
2022-10-28 12:57:42.134	10.957460258	54.062553914	62.001660071	87.026456921	1.903781	0.381546	-0.002261	0.334475	20.698001	22.601782	13.318000	15.295500	-0.061662	0.134303	-0.256982	0.507401	0.163732	0.163193	0.016951
2022-10-28 12:57:42.184	10.957460294	54.062554109	62.023387608	87.028822710	1.916882	0.382219	-0.002771	0.333887	20.681615	22.598497	13.316100	15.291000	-0.059708	0.133361	-0.260333	0.507523	0.163732	0.163193	0.016951
2022-10-28 12:57:42.234	10.957460333	54.062554304	62.045131465	87.031361548	1.929999	0.382636	-0.002576	0.330701	20.810087	22.740085	13.314300	15.287300	-0.057770	0.132505	-0.263143	0.505747	0.163732	0.163193	0.016951
2022-10-28 12:57:42.284	10.957460374	54.062554500	62.066893744	87.034058361	1.943046	0.383385	-0.001650	0.328020	20.799377	22.742423	13.312600	15.284700	-0.055903	0.131598	-0.265377	0.504563	0.163732	0.163193	0.016951
2022-10-28 12:57:42.334	10.957460419	54.062554695	62.088667243	87.037020837	1.956041	0.383738	0.001169	0.327623	20.792477	22.748518	13.311000	15.283100	-0.054123	0.130760	-0.266896	0.504572	0.163732	0.163193	0.016951
2022-10-28 12:57:42.384	10.957460468	54.062554891	62.110449463	87.040240992	1.968984	0.383954	0.005613	0.328380	20.788538	22.757522	13.311000	15.283100	-0.052430	0.129905	-0.267891	0.505257	0.163732	0.163193	0.016951
2022-10-28 12:57:42.434	10.957460520	54.062555087	62.132246533	87.043655096	1.981920	0.384259	0.009578	0.331530	20.786965	22.768884	13.309500	15.282700	-0.050772	0.128997	-0.268484	0.507601	0.163732	0.163193	0.016951
2022-10-28 12:57:42.484	10.957460576	54.062555282	62.154024098	87.047281771	1.994860	0.384626	0.014826	0.334433	19.682392	21.677252	13.308100	15.282600	-0.049271	0.128160	-0.268606	0.509904	0.163732	0.163193	0.016951
2022-10-28 12:57:42.534	10.957460633	54.062555478	62.175808336	87.051010889	2.007785	0.385280	0.016859	0.331474	19.685022	21.692807	13.306800	15.281700	-0.047874	0.127339	-0.268397	0.508527	0.163732	0.163193	0.016951
2022-10-28 12:57:42.584	10.957460694	54.062555674	62.197615703	87.054988394	2.020646	0.386605	0.020501	0.331330	19.690688	21.711334	13.305400	15.279400	-0.046548	0.126501	-0.267629	0.509571	0.163732	0.163193	0.016951
2022-10-28 12:57:42.634	10.957460757	54.062555870	62.219405337	87.059144429	2.033434	0.386630	0.023129	0.327185	19.698646	21.732081	13.305400	15.279400	-0.045274	0.125681	-0.266425	0.507018	0.163732	0.163193	0.016951
2022-10-28 12:57:42.684	10.957460819	54.062556071	62.241754801	87.063208019	2.046035	0.386992	0.025535	0.327151	19.724425	21.770459	13.304000	15.276000	-0.044069	0.124913	-0.264958	0.507388	0.163732	0.163193	0.016951
2022-10-28 12:57:42.734	10.957460888	54.062556267	62.263630781	87.067739020	2.058607	0.388006	0.030548	0.331362	19.735124	21.793731	13.302800	15.272500	-0.042883	0.124285	-0.263161	0.511158	0.165894	0.165366	0.016951
2022-10-28 12:57:42.784	10.957460959	54.062556464	62.285507526	87.072384844	2.071196	0.388485	0.034231	0.332080	19.746982	21.818178	13.301800	15.271000	-0.041696	0.123796	-0.261084	0.512220	0.165894	0.165366	0.016951
2022-10-28 12:57:42.834	10.957461033	54.062556661	62.307419866	87.077188385	2.083791	0.389134	0.038852	0.335263	19.759756	21.843547	13.301000	15.272500	-0.040527	0.123412	-0.258780	0.515108	0.165894	0.165366	0.016951
2022-10-28 12:57:42.884	10.957461107	54.062556857	62.329340966	87.082077936	2.096304	0.390569	0.041760	0.332651	19.854552	21.950856	13.301000	15.272500	-0.039340	0.123011	-0.256075	0.514728	0.165894	0.165366	0.016951
2022-10-28 12:57:42.934	10.957461184	54.062557054	62.351260341	87.087078275	2.108719	0.390957	0.044439	0.329361	19.870916	21.979635	13.300300	15.276700	-0.038135	0.122679	-0.253020	0.513129	0.165894	0.165366	0.016951
2022-10-28 12:57:42.984	10.957461262	54.062557252	62.373219530	87.092177458	2.121096	0.391981	0.045338	0.327113	19.887772	22.008868	13.299500	15.281900	-0.036931	0.122365	-0.249826	0.512550	0.165894	0.165366	0.016951
2022-10-28 12:57:43.034	10.957461341	54.062557449	62.395183379	87.097377946	2.133414	0.392412	0.046540	0.323716	19.906024	22.039438	13.298700	15.286700	-0.035744	0.122086	-0.246301	0.510828	0.165894	0.165366	0.016951
2022-10-28 12:57:43.084	10.957461423	54.062557647	62.417187222	87.102775015	2.142513	0.392771	0.051281	0.326047	19.821926	21.964439	13.298000	15.289700	-0.034592	0.121824	-0.242671	0.513035	0.165894	0.165366	0.016951
2022-10-28 12:57:43.134	10.957461508	54.062557844	62.439191215	87.108292950	2.154748	0.393235	0.055384	0.325011	19.841997	21.996745	13.298000	15.289700	-0.033475	0.121562	-0.238639	0.513159	0.165894	0.165366	0.016951
2022-10-28 12:57:43.184	10.957461595	54.062558042	62.461230753	87.114028406	2.166919	0.394006	0.062932	0.328215	19.863018	22.029937	13.297200	15.290700	-0.032411	0.121283	-0.234345	0.516649	0.165894	0.165366	0.016951
2022-10-28 12:57:43.234	10.957461684	54.062558240	62.483268191	87.119826855	2.179020	0.395192	0.066746	0.326800	19.884830	22.063851	13.296500	15.289600	-0.031381	0.121039	-0.229790	0.517136	0.165894	0.165366	0.016951
2022-10-28 12:57:43.284	10.957461774	54.062558439	62.505321727	87.125726343	2.191088	0.395890	0.069002	0.324940	19.948567	22.139655	13.295800	15.286600	-0.030421	0.120759	-0.225078	0.516794	0.165894	0.165366	0.016951
2022-10-28 12:57:43.334	10.957461866	54.062558637	62.527411634	87.131757733	2.203207	0.396164	0.071791	0.325195	19.970275	22.173482	13.295100	15.282000	-0.029548	0.120567	-0.220348	0.517544	0.165894	0.165366	0.016951
2022-10-28 12:57:43.384	10.957461959	54.062558836	62.549545839	87.137825293	2.215349	0.396987	0.071476	0.321911	19.991459	22.206808	13.295100	15.282000	-0.028763	0.120375	-0.215635	0.516076	0.165894	0.165366	0.016951
2022-10-28 12:57:43.434	10.957462054	54.062559035	62.571700736	87.144050401	2.227517	0.397400	0.074462	0.324206	20.012395	22.239912	13.294100	15.276000	-0.028047	0.120201	-0.210871	0.518247	0.165894	0.165366	0.016951
2022-10-28 12:57:43.484	10.957462150	54.062559234	62.593881165	87.150328135	2.239707	0.398002	0.078052	0.325531	19.983839	22.223546	13.293100	15.269500	-0.027454	0.120061	-0.206228	0.520066	0.165894	0.165366	0.016951
2022-10-28 12:57:43.534	10.957462246	54.062559434	62.616077496	87.156633707	2.251856	0.398698	0.081345	0.325217	20.003857	22.255714	13.292100	15.263300	-0.026966	0.119869	-0.201463	0.520906	0.165894	0.165366	0.016951
2022-10-28 12:57:43.584	10.957462343	54.062559633	62.638284710	87.162990168	2.263991	0.399498	0.085250	0.327383	20.023939	22.287930	13.291300	15.258000	-0.026582	0.119660	-0.196576	0.523494	0.165894	0.165366	0.016951
2022-10-28 12:57:43.634	10.957462439	54.062559833	62.660477780	87.169271987	2.276109	0.399243	0.085502	0.326102	20.042833	22.318942	13.291300	15.258000	-0.026337	0.119468	-0.191864	0.522539	0.165894	0.165366	0.016951
2022-10-28 12:57:43.684	10.957462530	54.062560033	62.682774722	87.175206773	2.288056	0.398909	0.084553	0.323892	21.126661	23.414717	13.290700	15.254100	-0.026145	0.119276	-0.187169	0.520753	0.165894	0.165366	0.016951
2022-10-28 12:57:43.734	10.957462624	54.062560225	62.704165449	87.181358262	2.300448	0.399384	0.084888	0.322076	21.145357	23.445804	13.290300	15.251600	-0.026058	0.119084	-0.182527	0.520045	0.168111	0.167595	0.016951
2022-10-28 12:57:43.784	10.957462717	54.062560417	62.725528797	87.187454551	2.312893	0.398403	0.083049	0.321708	21.162610	23.475502	13.289900	15.250200	-0.026058	0.118997	-0.178093	0.518766	0.168111	0.167595	0.016951
2022-10-28 12:57:43.834	10.957462810	54.062560609	62.746898114	87.193574455	2.325435	0.397910	0.084781	0.324716	21.178828	23.504263	13.289600	15.249200	-0.026180	0.118857	-0.173852	0.520539	0.168111	0.167595	0.016951
2022-10-28 12:57:43.884	10.957462903	54.062560801	62.768243864	87.199620418	2.338065	0.397807	0.086502	0.327503	21.071801	23.409866	13.289600	15.249200	-0.026407	0.118770	-0.169855	0.522485	0.168111	0.167595	0.016951
2022-10-28 12:57:43.934	10.957462994	54.062560992	62.789567440	87.205577802	2.350707	0.397439	0.087657	0.329035	21.085988	23.436694	13.289300	15.247900	-0.026756	0.118682	-0.165928	0.523360	0.168111	0.167595	0.016951
2022-10-28 12:57:43.984	10.957463082	54.062561184	62.810878726	87.211363212	2.363378	0.396924	0.085905	0.326411	21.099005	23.462383	13.289000	15.245900	-0.027262	0.118595	-0.162246	0.521030	0.168111	0.167595	0.016951
2022-10-28 12:57:44.034	10.957463168	54.062561375	62.832124460	87.217029774	2.376052	0.395765	0.083777	0.325248	21.111356	23.487408	13.288700	15.243100	-0.027873	0.118490	-0.158685	0.519071	0.168111	0.167595	0.016951
2022-10-28 12:57:44.084	10.957463254	54.062561565	62.853310749	87.222610809	2.385216	0.395172	0.082190	0.321440	19.973639	22.358855	13.288300	15.239600	-0.028624	0.118351	-0.155177	0.515984	0.168111	0.167595	0.016951
2022-10-28 12:57:44.134	10.957463337	54.062561755	62.874483567	87.228071812	2.397889	0.394151	0.079476	0.319949	19.984048	22.381937	13.288300	15.239600	-0.029548	0.118159	-0.151913	0.513847	0.168111	0.167595	0.016951
2022-10-28 12:57:44.184	10.957463421	54.062561945	62.895655380	87.233555729	2.410612	0.393416	0.081125	0.323238	19.994115	22.404728	13.288100	15.235400	-0.030631	0.117949	-0.148702	0.515597	0.168111	0.167595	0.016951
2022-10-28 12:57:44.234	10.957463503	54.062562135	62.916786665	87.238925627	2.423346	0.392572	0.082303	0.323523	20.003134	22.426480	13.287700	15.230900	-0.031887	0.117722	-0.145787	0.515320	0.168111	0.167595	0.016951
2022-10-28 12:57:44.284	10.957463584	54.062562325	62.937878404	87.244206091	2.436121	0.392104	0.082648	0.326674	20.833728	23.269849	13.287300	15.226300	-0.033284	0.117496	-0.142908	0.517003	0.168111	0.167595	0.016951
2022-10-28 12:57:44.334	10.957463663	54.062562514	62.958907185	87.249375595	2.448912	0.390858	0.083072	0.325847	20.842173	23.291086	13.286800	15.221800	-0.034802	0.117199	-0.140237	0.515603	0.168111	0.167595	0.016951
2022-10-28 12:57:44.384	10.957463739	54.062562702	62.979886251	87.254370500	2.461735	0.389418	0.080394	0.322366	20.850206	23.311941	13.286800	15.221800	-0.036425	0.116850	-0.137689	0.511888	0.168111	0.167595	0.016951
2022-10-28 12:57:44.434	10.957463814	54.062562890	63.000850690	87.259299619	2.474603	0.389111	0.078995	0.323463	20.857238	23.331841	13.286300	15.217700	-0.038170	0.116571	-0.135403	0.512129	0.168111	0.167595	0.016951
2022-10-28 12:57:44.484	10.957463888	54.062563078	63.021729823	87.264108917	2.487488	0.387357	0.076446	0.319340	20.023403	22.510891	13.285800	15.214000	-0.039985	0.116239	-0.133308	0.507807	0.168111	0.167595	0.016951
2022-10-28 12:57:44.534	10.957463960	54.062563266	63.042605698	87.268867828	2.500405	0.386964	0.076250	0.322021	20.029038	22.529443	13.285400	15.210800	-0.041888	0.115890	-0.131406	0.509169	0.168111	0.167595	0.016951
2022-10-28 12:57:44.584	10.957464032	54.062563453	63.063455927	87.273547952	2.513358	0.386744	0.076559	0.322196	20.034041	22.547398	13.284900	15.208000	-0.043877	0.115576	-0.129695	0.509158	0.168111	0.167595	0.016951
2022-10-28 12:57:44.634	10.957464101	54.062563640	63.084285059	87.278114625	2.526315	0.385544	0.077226	0.324222	20.038672	22.564987	13.284900	15.208000	-0.045920	0.115174	-0.128160	0.509635	0.168111	0.167595	0.016951
2022-10-28 12:57:44.684	10.957464165	54.062563827	63.105036409	87.282249196	2.539265	0.386333	0.077254	0.326046	20.830240	23.369505	13.284400	15.205800	-0.048049	0.114808	-0.126903	0.511398	0.168111	0.167595	0.016951
2022-10-28 12:57:44.734	10.957464234	54.062564024	63.127031922	87.286818374	2.552016	0.386276	0.074471	0.322050	20.833746	23.385762	13.284000	15.203900	-0.050231	0.114424	-0.125821	0.508401	0.170376	0.169871	0.016951
2022-10-28 12:57:44.784	10.957464303	54.062564222	63.149051810	87.291340045	2.564734	0.386879	0.073959	0.319635	20.837470	23.402204	13.283600	15.202400	-0.052482	0.114057	-0.124634	0.507259	0.170376	0.169871	0.016951
2022-10-28 12:57:44.834	10.957464370	54.062564420	63.171079331	87.295725993	2.577374	0.387648	0.070239	0.314715	20.840756	23.418129	13.283300	15.201100	-0.054768	0.113691	-0.123604	0.504232	0.170376	0.169871	0.016951
2022-10-28 12:57:44.884	10.957464438	54.062564618	63.193106692	87.300140056	2.590021	0.386978	0.070999	0.315329	20.828914	23.418935	13.283300	15.201100	-0.057090	0.113324	-0.122557	0.504208	0.170376	0.169871	0.016951
2022-10-28 12:57:44.934	10.957464504	54.062564816	63.215163616	87.304454448	2.602667	0.387372	0.072161	0.317563	20.831248	23.433915	13.282900	15.200000	-0.059428	0.113045	-0.121824	0.506074	0.170376	0.169871	0.016951
2022-10-28 12:57:44.984	10.957464568	54.062565014	63.237238711	87.308636696	2.615301	0.388341	0.072251	0.319213	20.833484	23.448785	13.282600	15.199000	-0.061767	0.112818	-0.121091	0.507864	0.170376	0.169871	0.016951
2022-10-28 12:57:45.034	10.957464631	54.062565212	63.259294253	87.312752783	2.627957	0.387676	0.073549	0.320222	20.835195	23.463152	13.282400	15.198100	-0.064124	0.112609	-0.120550	0.508177	0.170376	0.169871	0.016951
2022-10-28 12:57:45.084	10.957464692	54.062565411	63.281393134	87.316777621	2.637106	0.388788	0.073830	0.318805	20.709954	23.347060	13.282200	15.197200	-0.066479	0.112434	-0.119974	0.508177	0.170376	0.169871	0.016951
2022-10-28 12:57:45.134	10.957464752	54.062565610	63.303528951	87.320738120	2.649640	0.389830	0.072958	0.315893	20.711453	23.361093	13.282200	15.197200	-0.068818	0.112260	-0.119485	0.507029	0.170376	0.169871	0.016951
2022-10-28 12:57:45.184	10.957464812	54.062565809	63.325726632	87.324628266	2.662150	0.391143	0.071078	0.312901	20.713117	23.375266	13.282100	15.196400	-0.071158	0.112033	-0.118962	0.505917	0.170376	0.169871	0.016951
2022-10-28 12:57:45.234	10.957464870	54.062566009	63.347982818	87.328458875	2.674622	0.392255	0.069365	0.310565	20.714115	23.388737	13.282000	15.195800	-0.073479	0.111841	-0.118682	0.505100	0.170376	0.169871	0.016951
2022-10-28 12:57:45.284	10.957464929	54.062566210	63.370378144	87.332307288	2.687122	0.394266	0.071753	0.314548	20.594103	23.281225	13.281900	15.195300	-0.075800	0.111719	-0.118403	0.509445	0.170376	0.169871	0.016951
2022-10-28 12:57:45.334	10.957464985	54.062566412	63.392819094	87.335988456	2.699563	0.395822	0.070840	0.312844	20.594425	23.293988	13.281800	15.194800	-0.078051	0.111596	-0.118351	0.509475	0.170376	0.169871	0.016951
2022-10-28 12:57:45.384	10.957465042	54.062566615	63.415365745	87.339678046	2.711956	0.397394	0.073748	0.315990	20.595063	23.307018	13.281800	15.194800	-0.080233	0.111544	-0.118124	0.513040	0.170376	0.169871	0.016951
2022-10-28 12:57:45.434	10.957465096	54.062566818	63.437952324	87.343213462	2.724253	0.398881	0.073170	0.312748	20.595655	23.319907	13.281700	15.194200	-0.082362	0.111439	-0.117949	0.512124	0.170376	0.169871	0.016951
2022-10-28 12:57:45.484	10.957465149	54.062567021	63.460615311	87.346703168	2.736500	0.401139	0.072523	0.311332	20.530392	23.266892	13.281600	15.193300	-0.084456	0.111457	-0.117705	0.512932	0.170376	0.169871	0.016951
2022-10-28 12:57:45.534	10.957465201	54.062567225	63.483289599	87.350132061	2.748679	0.401273	0.070952	0.307124	20.531100	23.279779	13.281600	15.192200	-0.086551	0.111544	-0.117356	0.510274	0.170376	0.169871	0.016951
2022-10-28 12:57:45.584	10.957465254	54.062567429	63.506049347	87.353584050	2.760831	0.402402	0.070936	0.304021	20.531935	23.292765	13.281700	15.191100	-0.088645	0.111684	-0.116920	0.509302	0.170376	0.169871	0.016951
2022-10-28 12:57:45.634	10.957465307	54.062567635	63.528907170	87.357030488	2.772958	0.403481	0.071587	0.305923	20.532961	23.305918	13.281700	15.191100	-0.090740	0.111858	-0.116379	0.511381	0.170376	0.169871	0.016951
2022-10-28 12:57:45.684	10.957465359	54.062567847	63.552580345	87.360440140	2.784800	0.404237	0.074755	0.310039	20.536600	23.321400	13.281700	15.190100	-0.092852	0.112137	-0.115942	0.514898	0.172680	0.172190	0.016956
2022-10-28 12:57:45.734	10.957465415	54.062568051	63.575219427	87.364114124	2.797032	0.405441	0.077080	0.313968	20.537100	23.334132	13.281700	15.189300	-0.094964	0.112556	-0.115454	0.518556	0.172680	0.172190	0.016956
2022-10-28 12:57:45.784	10.957465469	54.062568254	63.597876581	87.367677186	2.809258	0.405505	0.076338	0.313605	20.537518	23.346776	13.281700	15.188600	-0.097023	0.113097	-0.114912	0.518276	0.172680	0.172190	0.016956
2022-10-28 12:57:45.834	10.957465524	54.062568459	63.620634853	87.371229221	2.821592	0.407505	0.076941	0.316609	20.537629	23.359221	13.281700	15.187900	-0.099047	0.113795	-0.114389	0.521749	0.172680	0.172190	0.016956
2022-10-28 12:57:45.884	10.957465575	54.062568663	63.643361880	87.374567074	2.833928	0.407363	0.071861	0.312323	20.509377	23.343305	13.281700	15.187900	-0.101002	0.114633	-0.114075	0.518319	0.172680	0.172190	0.016956
2022-10-28 12:57:45.934	10.957465626	54.062568868	63.666169372	87.377899125	2.846371	0.407736	0.070038	0.312367	20.508639	23.355011	13.281800	15.187000	-0.102905	0.115628	-0.113691	0.518388	0.172680	0.172190	0.016956
2022-10-28 12:57:45.984	10.957465674	54.062569073	63.689018553	87.381094205	2.858862	0.407743	0.068120	0.315019	20.507109	23.365971	13.281900	15.186000	-0.104755	0.116693	-0.113586	0.519742	0.172680	0.172190	0.016956
2022-10-28 12:57:46.034	10.957465722	54.062569279	63.711905546	87.384207115	2.871440	0.408082	0.068192	0.318549	20.504850	23.376289	13.282100	15.184900	-0.106553	0.117932	-0.113656	0.522163	0.172680	0.172190	0.016956
2022-10-28 12:57:46.084	10.957465768	54.062569485	63.734817666	87.387232973	2.880679	0.407848	0.069430	0.322883	20.458808	23.339487	13.282200	15.183900	-0.108280	0.119241	-0.113621	0.524799	0.172680	0.172190	0.016956
2022-10-28 12:57:46.134	10.957465812	54.062569691	63.757769556	87.390110953	2.893295	0.408291	0.068721	0.323952	20.456113	23.349408	13.282200	15.183900	-0.109921	0.120672	-0.113708	0.525708	0.172680	0.172190	0.016956
2022-10-28 12:57:46.184	10.957465854	54.062569897	63.780735482	87.392840381	2.905921	0.409240	0.065944	0.323909	20.453406	23.359326	13.282400	15.182700	-0.111456	0.122156	-0.113743	0.526063	0.172680	0.172190	0.016956
2022-10-28 12:57:46.234	10.957465894	54.062570103	63.803682445	87.395477276	2.918575	0.408644	0.062471	0.321048	20.450476	23.369051	13.282500	15.181600	-0.112923	0.123691	-0.113813	0.523415	0.172680	0.172190	0.016956
2022-10-28 12:57:46.284	10.957465933	54.062570310	63.826663289	87.398044099	2.931275	0.408024	0.060275	0.321786	20.369238	23.300513	13.282500	15.180700	-0.114336	0.125262	-0.113918	0.523128	0.172680	0.172190	0.016956
2022-10-28 12:57:46.334	10.957465970	54.062570516	63.849644175	87.400432639	2.944022	0.407700	0.055684	0.321866	20.365608	23.309630	13.282500	15.180100	-0.115680	0.126868	-0.114197	0.522416	0.172680	0.172190	0.016956
2022-10-28 12:57:46.384	10.957466007	54.062570723	63.872685984	87.402837964	2.956897	0.407792	0.057703	0.328178	20.361527	23.318424	13.282500	15.180100	-0.117007	0.128596	-0.114546	0.526617	0.172680	0.172190	0.016956
2022-10-28 12:57:46.434	10.957466041	54.062570930	63.895714303	87.405070980	2.969768	0.406776	0.056743	0.329718	20.357765	23.327533	13.282500	15.179800	-0.118229	0.130254	-0.114790	0.526688	0.172680	0.172190	0.016956
2022-10-28 12:57:46.484	10.957466073	54.062571138	63.918809385	87.407215543	2.982691	0.407797	0.056351	0.333984	20.339594	23.322285	13.282600	15.179700	-0.119345	0.131912	-0.115174	0.530112	0.172680	0.172190	0.016956
2022-10-28 12:57:46.534	10.957466104	54.062571345	63.941904444	87.409201178	2.995660	0.408421	0.054143	0.335918	20.335133	23.330793	13.282700	15.179400	-0.120358	0.133657	-0.115593	0.531583	0.172680	0.172190	0.016956
2022-10-28 12:57:46.584	10.957466131	54.062571553	63.964988742	87.410995460	3.008654	0.408031	0.049375	0.333679	20.330508	23.339161	13.282900	15.179100	-0.121283	0.135350	-0.116099	0.529404	0.172680	0.172190	0.016956
2022-10-28 12:57:46.634	10.957466157	54.062571761	63.988139037	87.412657469	3.021728	0.408953	0.045124	0.333092	20.325622	23.347349	13.282900	15.179100	-0.122173	0.137078	-0.116658	0.529366	0.172680	0.172190	0.016956
2022-10-28 12:57:46.684	10.957466178	54.062571969	64.011391081	87.414077158	3.034668	0.407888	0.042345	0.332868	20.274137	23.308805	13.283200	15.178700	-0.122959	0.138858	-0.117199	0.528173	0.172680	0.172190	0.016956
2022-10-28 12:57:46.734	10.957466191	54.062572173	64.034014002	87.414925743	3.047852	0.407148	0.043127	0.336475	20.269424	23.317275	13.283600	15.178300	-0.123639	0.140586	-0.117635	0.529948	0.175019	0.174547	0.016960
2022-10-28 12:57:46.784	10.957466201	54.062572376	64.056674738	87.415591667	3.061073	0.407226	0.040625	0.339232	20.264352	23.325425	13.283900	15.177700	-0.124163	0.142314	-0.118194	0.531566	0.175019	0.174547	0.016960
2022-10-28 12:57:46.834	10.957466211	54.062572580	64.079371468	87.416191172	3.074352	0.407562	0.040656	0.345174	20.259015	23.333367	13.284100	15.176900	-0.124582	0.144094	-0.118787	0.535635	0.175019	0.174547	0.016960
2022-10-28 12:57:46.884	10.957466217	54.062572784	64.102055708	87.416624751	3.087675	0.407434	0.038154	0.345773	20.098880	23.186555	13.284100	15.176900	-0.124878	0.145840	-0.119503	0.535740	0.175019	0.174547	0.016960
2022-10-28 12:57:46.934	10.957466222	54.062572988	64.124756352	87.416951099	3.101006	0.407972	0.034817	0.344299	20.093655	23.194661	13.284300	15.176000	-0.125035	0.147568	-0.120061	0.534973	0.175019	0.174547	0.016960
2022-10-28 12:57:46.984	10.957466226	54.062573192	64.147447997	87.417196413	3.114319	0.407273	0.030801	0.341291	20.088655	23.202974	13.284500	15.174900	-0.125071	0.149243	-0.120550	0.532259	0.175019	0.174547	0.016960
2022-10-28 12:57:47.034	10.957466229	54.062573396	64.170175328	87.417380199	3.127673	0.407630	0.027916	0.341331	20.083333	23.211006	13.284800	15.173700	-0.125018	0.150884	-0.121178	0.532399	0.175019	0.174547	0.016960
2022-10-28 12:57:47.084	10.957466230	54.062573600	64.192886822	87.417471728	3.137415	0.406687	0.025428	0.344530	20.057712	23.195126	13.285100	15.172500	-0.124913	0.152455	-0.121841	0.533612	0.175019	0.174547	0.016960
2022-10-28 12:57:47.134	10.957466229	54.062573804	64.215594588	87.417415562	3.150868	0.405338	0.023765	0.346834	20.051914	23.202782	13.285100	15.172500	-0.124721	0.153903	-0.122801	0.534002	0.175019	0.174547	0.016960
2022-10-28 12:57:47.184	10.957466227	54.062574008	64.238313867	87.417250310	3.164339	0.405818	0.023052	0.350731	20.045980	23.210319	13.285400	15.171400	-0.124512	0.155474	-0.123674	0.536872	0.175019	0.174547	0.016960
2022-10-28 12:57:47.234	10.957466223	54.062574212	64.260988088	87.417009262	3.177719	0.405175	0.021640	0.348615	20.040800	23.218519	13.285700	15.170500	-0.124267	0.156835	-0.124425	0.534947	0.175019	0.174547	0.016960
2022-10-28 12:57:47.284	10.957466219	54.062574416	64.283695193	87.416757465	3.191067	0.405760	0.020824	0.347710	19.890454	23.081520	13.286100	15.169900	-0.123988	0.158057	-0.124878	0.534769	0.175019	0.174547	0.016960
2022-10-28 12:57:47.334	10.957466215	54.062574620	64.306439670	87.416502115	3.204346	0.406989	0.019132	0.345183	19.886233	23.090579	13.286600	15.169600	-0.123744	0.159279	-0.125367	0.534001	0.175019	0.174547	0.016960
2022-10-28 12:57:47.384	10.957466212	54.062574825	64.329225451	87.416288063	3.217661	0.407512	0.018691	0.344964	19.882808	23.100469	13.286600	15.169600	-0.123464	0.160343	-0.125681	0.534243	0.175019	0.174547	0.016960
2022-10-28 12:57:47.434	10.957466208	54.062575030	64.352016169	87.416045298	3.230985	0.406610	0.017195	0.344805	19.879358	23.110343	13.287100	15.169500	-0.123186	0.161338	-0.126065	0.533402	0.175019	0.174547	0.016960
2022-10-28 12:57:47.484	10.957466207	54.062575235	64.374898475	87.415936494	3.244431	0.406433	0.020639	0.351239	19.956856	23.201287	13.287600	15.169600	-0.122924	0.162438	-0.126449	0.537571	0.175019	0.174547	0.016960
2022-10-28 12:57:47.534	10.957466204	54.062575441	64.397796655	87.415763658	3.257849	0.406464	0.021099	0.352814	19.953565	23.211413	13.288000	15.169800	-0.122592	0.163380	-0.126798	0.538643	0.175019	0.174547	0.016960
2022-10-28 12:57:47.584	10.957466201	54.062575648	64.420791976	87.415553062	3.271311	0.408192	0.020037	0.356313	19.950433	23.221745	13.288600	15.170000	-0.122173	0.164253	-0.127147	0.542200	0.175019	0.174547	0.016960
2022-10-28 12:57:47.634	10.957466197	54.062575855	64.443822926	87.415272295	3.284802	0.408894	0.017709	0.356610	19.946659	23.231461	13.288600	15.170000	-0.121737	0.165143	-0.127723	0.542844	0.175019	0.174547	0.016960
2022-10-28 12:57:47.684	10.957466183	54.062576058	64.466506219	87.414400476	3.298115	0.410707	0.014493	0.353803	19.029918	22.328033	13.289300	15.170200	-0.121230	0.165946	-0.128369	0.542279	0.175019	0.174547	0.016960
2022-10-28 12:57:47.734	10.957466178	54.062576261	64.489074692	87.414041044	3.311368	0.411734	0.010346	0.351045	19.026779	22.338147	13.290000	15.170400	-0.120672	0.166609	-0.128980	0.541169	0.177386	0.176935	0.016959
2022-10-28 12:57:47.784	10.957466173	54.062576465	64.511743871	87.413716108	3.324654	0.413054	0.010595	0.352159	19.023453	22.348106	13.290700	15.170600	-0.120061	0.167220	-0.129713	0.542901	0.177386	0.176935	0.016959
2022-10-28 12:57:47.834	10.957466166	54.062576669	64.534441886	87.413259997	3.337929	0.412878	0.008272	0.352920	19.020065	22.357994	13.291400	15.171000	-0.119416	0.167726	-0.130568	0.543221	0.177386	0.176935	0.016959
2022-10-28 12:57:47.884	10.957466158	54.062576873	64.557215493	87.412752634	3.351201	0.414083	0.008224	0.356139	19.768340	23.119541	13.291400	15.171000	-0.118682	0.168180	-0.131406	0.546230	0.177386	0.176935	0.016959
2022-10-28 12:57:47.934	10.957466150	54.062577078	64.579996537	87.412192051	3.364447	0.414050	0.008264	0.357503	19.764996	23.129443	13.292000	15.171300	-0.117932	0.168616	-0.132244	0.547096	0.177386	0.176935	0.016959
2022-10-28 12:57:47.984	10.957466141	54.062577283	64.602808219	87.411609387	3.377595	0.415440	0.007998	0.356196	19.762281	23.139876	13.292600	15.171600	-0.117164	0.168965	-0.132924	0.547293	0.177386	0.176935	0.016959
2022-10-28 12:57:48.034	10.957466131	54.062577488	64.625643730	87.410988619	3.390690	0.417106	0.004536	0.351877	19.760479	23.151169	13.293300	15.172100	-0.116326	0.169087	-0.133483	0.545725	0.177386	0.176935	0.016959
2022-10-28 12:57:48.084	10.957466122	54.062577694	64.648540719	87.410407884	3.400149	0.418385	0.003917	0.351709	19.747953	23.148102	13.294100	15.172800	-0.115541	0.169122	-0.134094	0.546590	0.177386	0.176935	0.016959
2022-10-28 12:57:48.134	10.957466113	54.062577900	64.671462480	87.409771318	3.413262	0.418375	0.001407	0.348666	19.746043	23.159305	13.294100	15.172800	-0.114773	0.169157	-0.134774	0.544617	0.177386	0.176935	0.016959
2022-10-28 12:57:48.184	10.957466104	54.062578106	64.694475366	87.409179335	3.426399	0.419599	0.001580	0.350773	19.744961	23.171361	13.294900	15.173400	-0.114040	0.169035	-0.135298	0.546908	0.177386	0.176935	0.016959
2022-10-28 12:57:48.234	10.957466094	54.062578313	64.717499828	87.408561246	3.439571	0.419507	0.002147	0.354754	19.743355	23.182926	13.295800	15.173800	-0.113289	0.168913	-0.136014	0.549401	0.177386	0.176935	0.016959
2022-10-28 12:57:48.284	10.957466084	54.062578521	64.740589176	87.407901483	3.452759	0.420662	0.002213	0.357934	19.669136	23.121895	13.296800	15.173700	-0.112556	0.168791	-0.136642	0.552339	0.177386	0.176935	0.016959
2022-10-28 12:57:48.334	10.957466073	54.062578728	64.763701530	87.407183608	3.465964	0.421412	0.000829	0.357039	19.668034	23.133999	13.297800	15.173700	-0.111823	0.168634	-0.137200	0.552327	0.177386	0.176935	0.016959
2022-10-28 12:57:48.384	10.957466062	54.062578936	64.786836262	87.406429544	3.479169	0.422239	-0.000954	0.357356	19.666833	23.146002	13.297800	15.173700	-0.111108	0.168494	-0.137776	0.553163	0.177386	0.176935	0.016959
2022-10-28 12:57:48.434	10.957466050	54.062579144	64.809974303	87.405674201	3.492393	0.423190	-0.002865	0.353301	19.665963	23.158356	13.298900	15.174200	-0.110392	0.168389	-0.138195	0.551289	0.177386	0.176935	0.016959
2022-10-28 12:57:48.484	10.957466039	54.062579352	64.833149464	87.404945902	3.505621	0.424088	-0.003928	0.352436	19.632390	23.138011	13.299800	15.175400	-0.109641	0.168232	-0.138562	0.551432	0.177386	0.176935	0.016959
2022-10-28 12:57:48.534	10.957466028	54.062579561	64.856342340	87.404237092	3.518909	0.423436	-0.004637	0.353359	19.631890	23.150800	13.300700	15.177300	-0.108804	0.168075	-0.138893	0.551527	0.177386	0.176935	0.016959
2022-10-28 12:57:48.584	10.957466016	54.062579769	64.879560640	87.403447591	3.532247	0.423205	-0.005752	0.355683	19.630432	23.162678	13.301400	15.179500	-0.107914	0.167953	-0.139539	0.552852	0.177386	0.176935	0.016959
2022-10-28 12:57:48.634	10.957466003	54.062579978	64.902810017	87.402569991	3.545662	0.423332	-0.007612	0.359251	19.628777	23.174439	13.301400	15.179500	-0.106954	0.167866	-0.140220	0.555274	0.177386	0.176935	0.016959
2022-10-28 12:57:48.684	10.957465990	54.062580189	64.926273536	87.401742236	3.559296	0.422479	-0.009994	0.359159	19.556300	23.115595	13.301900	15.181500	-0.105942	0.167726	-0.140970	0.554602	0.177386	0.176935	0.016959
2022-10-28 12:57:48.734	10.957465953	54.062580394	64.949093026	87.399334914	3.572251	0.423472	-0.011581	0.357411	19.555287	23.127539	13.302400	15.183400	-0.104912	0.167517	-0.141529	0.554261	0.179779	0.179352	0.016958
2022-10-28 12:57:48.784	10.957465922	54.062580605	64.972570386	87.397293838	3.585525	0.424345	-0.013767	0.353997	19.554692	23.140216	13.302800	15.185000	-0.103847	0.167237	-0.142000	0.552786	0.179779	0.179352	0.016958
2022-10-28 12:57:48.834	10.957465891	54.062580816	64.996038331	87.395268321	3.598742	0.425160	-0.015411	0.349819	19.554990	23.153732	13.303100	15.186200	-0.102748	0.166836	-0.142262	0.550792	0.179779	0.179352	0.016958
2022-10-28 12:57:48.884	10.957465861	54.062581027	65.019518026	87.393293932	3.611957	0.424533	-0.015302	0.348868	19.485446	23.097403	13.303100	15.186200	-0.101683	0.166504	-0.142541	0.549701	0.179779	0.179352	0.016958
2022-10-28 12:57:48.934	10.957465831	54.062581238	65.043038901	87.391325775	3.625203	0.424691	-0.015831	0.351222	19.485397	23.110600	13.303400	15.186900	-0.100566	0.166120	-0.142908	0.551334	0.179779	0.179352	0.016958
2022-10-28 12:57:48.984	10.957465801	54.062581449	65.066551182	87.389375059	3.638505	0.424216	-0.014668	0.355672	19.485111	23.123616	13.303700	15.187200	-0.099414	0.165789	-0.143309	0.553784	0.179779	0.179352	0.016958
2022-10-28 12:57:49.034	10.957465770	54.062581660	65.090056591	87.387305737	3.651820	0.423991	-0.017280	0.356012	19.484376	23.136196	13.304200	15.187300	-0.098228	0.165457	-0.143867	0.553906	0.179779	0.179352	0.016958
2022-10-28 12:57:49.084	10.957465737	54.062581872	65.113580480	87.385186956	3.661479	0.425163	-0.019866	0.356740	19.453676	23.115155	13.304700	15.187600	-0.097005	0.165091	-0.144601	0.555357	0.179779	0.179352	0.016958
2022-10-28 12:57:49.134	10.957465703	54.062582083	65.137054188	87.382970512	3.674818	0.425538	-0.023398	0.352198	19.452459	23.127277	13.304700	15.187600	-0.095714	0.164707	-0.145368	0.552878	0.179779	0.179352	0.016958
2022-10-28 12:57:49.184	10.957465668	54.062582293	65.160510682	87.380679576	3.688157	0.425666	-0.027362	0.350383	19.450664	23.138821	13.305200	15.187900	-0.094422	0.164288	-0.146363	0.552004	0.179779	0.179352	0.016958
2022-10-28 12:57:49.234	10.957465633	54.062582504	65.183969419	87.378349362	3.701521	0.425224	-0.029460	0.347479	19.448745	23.150266	13.305500	15.188300	-0.093096	0.163869	-0.147393	0.549932	0.179779	0.179352	0.016958
2022-10-28 12:57:49.284	10.957465598	54.062582715	65.207443234	87.376032857	3.714842	0.425462	-0.029323	0.349115	19.440856	23.155698	13.305800	15.188500	-0.091752	0.163450	-0.148458	0.551143	0.179779	0.179352	0.016958
2022-10-28 12:57:49.334	10.957465562	54.062582926	65.230931932	87.373723459	3.728141	0.425673	-0.029013	0.351784	19.438975	23.167116	13.306100	15.188900	-0.090356	0.162996	-0.149487	0.552984	0.179779	0.179352	0.016958
2022-10-28 12:57:49.384	10.957465525	54.062583137	65.254392347	87.371308098	3.741423	0.424895	-0.031270	0.351069	19.436528	23.177952	13.306100	15.188900	-0.088925	0.162490	-0.150744	0.552053	0.179779	0.179352	0.016958
2022-10-28 12:57:49.434	10.957465488	54.062583348	65.277907019	87.368852849	3.754717	0.426630	-0.033287	0.352802	18.485064	22.239782	13.306400	15.189200	-0.087424	0.162054	-0.152158	0.554608	0.179779	0.179352	0.016958
2022-10-28 12:57:49.484	10.957465449	54.062583559	65.301371292	87.366327227	3.767967	0.427303	-0.036017	0.349387	18.482098	22.250065	13.306800	15.189700	-0.085853	0.161635	-0.153537	0.553133	0.179779	0.179352	0.016958
2022-10-28 12:57:49.534	10.957465409	54.062583770	65.324847520	87.363711364	3.781186	0.427897	-0.040509	0.344712	18.478590	22.259776	13.307200	15.190300	-0.084212	0.161216	-0.155090	0.550966	0.179779	0.179352	0.016958
2022-10-28 12:57:49.584	10.957465370	54.062583981	65.348338414	87.361113444	3.794361	0.428730	-0.042022	0.342358	18.475095	22.269456	13.307700	15.190900	-0.082519	0.160815	-0.156608	0.550258	0.179779	0.179352	0.016958
2022-10-28 12:57:49.634	10.957465330	54.062584192	65.371803586	87.358525285	3.807454	0.428092	-0.042496	0.340222	18.472147	22.279601	13.307700	15.190900	-0.080791	0.160378	-0.157952	0.548470	0.179779	0.179352	0.016958
2022-10-28 12:57:49.684	10.957465271	54.062584400	65.394961307	87.354635161	3.820055	0.426915	-0.042969	0.341997	19.527479	23.347535	13.308300	15.191600	-0.079011	0.159959	-0.159349	0.548694	0.179779	0.179352	0.016958
2022-10-28 12:57:49.734	10.957465244	54.062584617	65.419088086	87.352885592	3.833184	0.426372	-0.042882	0.343303	19.524037	23.357221	13.308900	15.192500	-0.077214	0.159541	-0.160762	0.549081	0.182192	0.181793	0.016957
2022-10-28 12:57:49.784	10.957465217	54.062584833	65.443199482	87.351125470	3.846310	0.426613	-0.043415	0.344799	19.520427	23.366736	13.309700	15.193600	-0.075329	0.159104	-0.162228	0.550245	0.182192	0.181793	0.016957
2022-10-28 12:57:49.834	10.957465190	54.062585049	65.467252289	87.349341084	3.859426	0.426367	-0.046080	0.342672	19.240602	23.100028	13.310500	15.194800	-0.073444	0.158703	-0.163782	0.548941	0.182192	0.181793	0.016957
2022-10-28 12:57:49.884	10.957465163	54.062585265	65.491298656	87.347555686	3.872546	0.426920	-0.049433	0.338381	19.236430	23.108976	13.310500	15.194800	-0.071523	0.158319	-0.165370	0.546998	0.182192	0.181793	0.016957
2022-10-28 12:57:49.934	10.957465135	54.062585481	65.515312439	87.345773973	3.885682	0.426380	-0.052224	0.337135	19.232093	23.117775	13.311300	15.196000	-0.069499	0.157935	-0.166993	0.546065	0.182192	0.181793	0.016957
2022-10-28 12:57:49.984	10.957465108	54.062585697	65.539300638	87.343984477	3.898858	0.425603	-0.054233	0.337097	19.227042	23.125899	13.312200	15.196900	-0.067422	0.157638	-0.168756	0.545631	0.182192	0.181793	0.016957
2022-10-28 12:57:50.034	10.957465081	54.062585912	65.563309321	87.342199194	3.912097	0.424947	-0.054630	0.340174	19.221460	23.133557	13.313000	15.197900	-0.065327	0.157394	-0.170623	0.547067	0.182192	0.181793	0.016957
2022-10-28 12:57:50.084	10.957465054	54.062586128	65.587302306	87.340443444	3.921997	0.424178	-0.054055	0.343031	19.070517	22.992514	13.314000	15.199000	-0.063164	0.157237	-0.172421	0.548196	0.182192	0.181793	0.016957
2022-10-28 12:57:50.134	10.957465026	54.062586343	65.611252352	87.338593291	3.935261	0.424127	-0.056852	0.342973	19.065034	23.000295	13.314000	15.199000	-0.060929	0.157062	-0.174184	0.548404	0.182192	0.181793	0.016957
2022-10-28 12:57:50.184	10.957464998	54.062586558	65.635195852	87.336771276	3.948565	0.424456	-0.058950	0.344589	19.059609	23.008175	13.315000	15.200300	-0.058643	0.156888	-0.175912	0.549890	0.182192	0.181793	0.016957
2022-10-28 12:57:50.234	10.957464970	54.062586773	65.659093726	87.334936921	3.961882	0.424555	-0.060738	0.342519	19.038542	23.000424	13.316000	15.201700	-0.056287	0.156678	-0.177587	0.548867	0.182192	0.181793	0.016957
2022-10-28 12:57:50.285	10.957464942	54.062586987	65.682955152	87.333074286	3.975171	0.424475	-0.064482	0.336049	19.034049	23.009220	13.317000	15.203100	-0.053931	0.156416	-0.179071	0.545221	0.182192	0.181793	0.016957
2022-10-28 12:57:50.334	10.957464915	54.062587202	65.706837265	87.331331834	3.988484	0.423800	-0.065066	0.338490	19.029791	23.018274	13.317900	15.204500	-0.051575	0.156032	-0.180554	0.546274	0.182192	0.181793	0.016957
2022-10-28 12:57:50.384	10.957464888	54.062587416	65.730661477	87.329583626	4.001859	0.422428	-0.065545	0.339251	19.025239	23.027098	13.317900	15.204500	-0.049218	0.155596	-0.182143	0.545741	0.182192	0.181793	0.016957
2022-10-28 12:57:50.434	10.957464862	54.062587630	65.754464492	87.327844357	4.015288	0.421781	-0.066423	0.341871	19.020679	23.035967	13.318700	15.205900	-0.046914	0.155195	-0.183696	0.546980	0.182192	0.181793	0.016957
2022-10-28 12:57:50.485	10.957464836	54.062587843	65.778238091	87.326174168	4.028769	0.420507	-0.065457	0.345210	19.060171	23.088940	13.319400	15.207400	-0.044558	0.154793	-0.185179	0.547978	0.182192	0.181793	0.016957
2022-10-28 12:57:50.534	10.957464810	54.062588057	65.801976989	87.324435702	4.042228	0.420635	-0.068179	0.343113	19.056211	23.098439	13.320000	15.208900	-0.042167	0.154357	-0.186558	0.547092	0.182192	0.181793	0.016957
2022-10-28 12:57:50.584	10.957464784	54.062588270	65.825680911	87.322754377	4.055723	0.420171	-0.070226	0.342173	19.052069	23.107792	13.320600	15.210200	-0.039758	0.153955	-0.187955	0.546405	0.182192	0.181793	0.016957
2022-10-28 12:57:50.634	10.957464759	54.062588482	65.849325116	87.321122065	4.069240	0.419513	-0.071391	0.341653	18.876020	22.945259	13.320600	15.210200	-0.037420	0.153589	-0.189246	0.545724	0.182192	0.181793	0.016957
2022-10-28 12:57:50.684	10.957464731	54.062588697	65.873235996	87.319292355	4.082516	0.419263	-0.072426	0.336550	18.872750	22.955265	13.321400	15.211200	-0.035064	0.153205	-0.190381	0.542488	0.182192	0.181793	0.016957
2022-10-28 12:57:50.734	10.957464721	54.062588910	65.896931138	87.318614196	4.096189	0.418706	-0.070830	0.337460	18.870715	22.966905	13.322200	15.212000	-0.032777	0.152769	-0.191201	0.542412	0.184622	0.184254	0.016961
2022-10-28 12:57:50.784	10.957464713	54.062589123	65.920628423	87.318105351	4.109918	0.417726	-0.068007	0.341056	18.868894	22.978812	13.322900	15.212700	-0.030473	0.152315	-0.191969	0.543544	0.184622	0.184254	0.016961
2022-10-28 12:57:50.834	10.957464706	54.062589336	65.944344041	87.317621888	4.123709	0.417635	-0.067709	0.344257	18.856323	22.980032	13.323500	15.213400	-0.028205	0.151826	-0.192807	0.545451	0.184622	0.184254	0.016961
2022-10-28 12:57:50.884	10.957464700	54.062589549	65.968085512	87.317265195	4.137634	0.418438	-0.066502	0.350495	18.854100	22.991734	13.323500	15.213400	-0.026006	0.151425	-0.193644	0.549873	0.184622	0.184254	0.016961
2022-10-28 12:57:50.934	10.957464695	54.062589762	65.991793753	87.316892456	4.151595	0.418401	-0.068534	0.348425	18.851536	23.003131	13.324100	15.214300	-0.023841	0.151023	-0.194569	0.548777	0.184622	0.184254	0.016961
2022-10-28 12:57:50.984	10.957464690	54.062589975	66.015531038	87.316568558	4.165671	0.418687	-0.071119	0.347593	18.848384	23.014055	13.324700	15.215300	-0.021642	0.150674	-0.195616	0.548796	0.184622	0.184254	0.016961
2022-10-28 12:57:51.034	10.957464686	54.062590189	66.039280518	87.316318606	4.179824	0.419737	-0.072339	0.347507	18.036100	22.215924	13.325300	15.216500	-0.019478	0.150360	-0.196699	0.549702	0.184622	0.184254	0.016961
2022-10-28 12:57:51.084	10.957464683	54.062590402	66.062999282	87.316122033	4.190500	0.418360	-0.072467	0.347906	18.031948	22.222448	13.326000	15.217900	-0.017331	0.150203	-0.197938	0.548921	0.184622	0.184254	0.016961
2022-10-28 12:57:51.134	10.957464682	54.062590615	66.086774190	87.316048290	4.204844	0.418171	-0.070884	0.351034	18.027939	22.232783	13.326000	15.217900	-0.015167	0.150151	-0.199072	0.550560	0.184622	0.184254	0.016961
2022-10-28 12:57:51.184	10.957464681	54.062590829	66.110519207	87.316027483	4.219167	0.417949	-0.070090	0.353305	18.041474	22.260641	13.326700	15.219500	-0.012968	0.150151	-0.200085	0.551742	0.184622	0.184254	0.016961
2022-10-28 12:57:51.234	10.957464682	54.062591042	66.134253141	87.316077647	4.233558	0.416921	-0.069599	0.357231	18.037364	22.270922	13.327300	15.221200	-0.010716	0.150220	-0.201167	0.553427	0.184622	0.184254	0.016961
2022-10-28 12:57:51.284	10.957464682	54.062591255	66.158017772	87.316058230	4.247981	0.417947	-0.072924	0.355869	18.032540	22.280521	13.327900	15.223000	-0.008500	0.150378	-0.202388	0.553752	0.184622	0.184254	0.016961
2022-10-28 12:57:51.334	10.957464684	54.062591469	66.181779828	87.316168732	4.262475	0.418131	-0.073302	0.356455	18.028104	22.290578	13.328500	15.224900	-0.006231	0.150587	-0.203470	0.554316	0.184622	0.184254	0.016961
2022-10-28 12:57:51.384	10.957464687	54.062591682	66.205557485	87.316385788	4.276974	0.419772	-0.072492	0.354717	18.916599	23.193573	13.328500	15.224900	-0.003979	0.150971	-0.204430	0.554335	0.184622	0.184254	0.016961
2022-10-28 12:57:51.434	10.957464692	54.062591896	66.229328233	87.316702520	4.291489	0.419199	-0.073680	0.353994	18.912466	23.203955	13.328900	15.226900	-0.001676	0.151233	-0.205338	0.553596	0.184622	0.184254	0.016961
2022-10-28 12:57:51.484	10.957464698	54.062592110	66.253119322	87.317132943	4.306110	0.418095	-0.072529	0.356450	18.908385	23.214496	13.329400	15.228800	0.000628	0.151495	-0.206228	0.554184	0.184622	0.184254	0.016961
2022-10-28 12:57:51.534	10.957464705	54.062592324	66.276980342	87.317557227	4.320832	0.418086	-0.073756	0.360605	18.902167	23.223000	13.330000	15.230900	0.002880	0.151966	-0.207537	0.557021	0.184622	0.184254	0.016961
2022-10-28 12:57:51.584	10.957464711	54.062592539	66.300844025	87.317995387	4.335622	0.417521	-0.074574	0.364762	18.541216	22.876838	13.330500	15.233100	0.005096	0.152437	-0.208776	0.559407	0.184622	0.184254	0.016961
2022-10-28 12:57:51.634	10.957464715	54.062592753	66.324716992	87.318222480	4.350457	0.417795	-0.080423	0.365238	18.534371	22.884828	13.330500	15.233100	0.007313	0.153065	-0.210173	0.560732	0.184622	0.184254	0.016961
2022-10-28 12:57:51.684	10.957464718	54.062592969	66.348741364	87.318399131	4.365262	0.418089	-0.087018	0.363901	18.527802	22.893063	13.331000	15.235400	0.009512	0.153868	-0.211394	0.561065	0.184622	0.184254	0.016961
2022-10-28 12:57:51.734	10.957464702	54.062593174	66.371526914	87.317379467	4.379971	0.419323	-0.096580	0.362189	18.522626	22.902597	13.331400	15.237700	0.011711	0.154654	-0.212267	0.562441	0.187069	0.186733	0.016966
2022-10-28 12:57:51.784	10.957464682	54.062593379	66.394366356	87.316068061	4.394811	0.419713	-0.104758	0.364453	18.560220	22.955031	13.331800	15.239800	0.013910	0.155509	-0.212860	0.565649	0.187069	0.186733	0.016966
2022-10-28 12:57:51.834	10.957464653	54.062593584	66.417228367	87.314157093	4.409763	0.418986	-0.118975	0.362575	18.556369	22.966132	13.332100	15.241700	0.016109	0.156399	-0.213332	0.566714	0.187069	0.186733	0.016966
2022-10-28 12:57:51.884	10.957464615	54.062593791	66.440204932	87.311677548	4.424905	0.419710	-0.133266	0.365656	18.554303	22.979208	13.332100	15.241700	0.018291	0.157394	-0.213297	0.572382	0.187069	0.186733	0.016966
2022-10-28 12:57:51.934	10.957464564	54.062593998	66.463253845	87.308367448	4.440257	0.419266	-0.150081	0.365171	18.553051	22.993307	13.332400	15.243400	0.020560	0.158424	-0.213035	0.575898	0.187069	0.186733	0.016966
2022-10-28 12:57:51.984	10.957464501	54.062594205	66.486332373	87.304223440	4.455641	0.418148	-0.167180	0.362685	18.449997	22.905638	13.332700	15.245200	0.022864	0.159349	-0.212249	0.578220	0.187069	0.186733	0.016966
2022-10-28 12:57:52.034	10.957464428	54.062594413	66.509527845	87.299414671	4.471080	0.419453	-0.181998	0.361273	18.452970	22.924049	13.332900	15.247000	0.025080	0.160361	-0.210923	0.582737	0.187069	0.186733	0.016966
2022-10-28 12:57:52.084	10.957464343	54.062594622	66.532764407	87.293877871	4.482523	0.419753	-0.196237	0.360225	18.458683	22.941206	13.333100	15.249100	0.027314	0.161199	-0.208986	0.586910	0.187069	0.186733	0.016966
2022-10-28 12:57:52.134	10.957464247	54.062594831	66.556007539	87.287603982	4.497939	0.419361	-0.211059	0.355416	18.532281	23.030219	13.333100	15.249100	0.029583	0.161949	-0.206420	0.588838	0.187069	0.186733	0.016966
2022-10-28 12:57:52.184	10.957464143	54.062595040	66.579296438	87.280795588	4.513304	0.420164	-0.222725	0.351358	18.541948	23.055253	13.333300	15.251200	0.031817	0.162682	-0.203470	0.591267	0.187069	0.186733	0.016966
2022-10-28 12:57:52.234	10.957464032	54.062595249	66.602583728	87.273525862	4.528605	0.418915	-0.230144	0.348372	18.554028	23.082633	13.333600	15.253500	0.034121	0.163293	-0.199910	0.591455	0.187069	0.186733	0.016966
2022-10-28 12:57:52.284	10.957463913	54.062595459	66.625897123	87.265713947	4.543759	0.418600	-0.238618	0.343982	18.567678	23.111437	13.333800	15.255800	0.036460	0.163817	-0.195913	0.592020	0.187069	0.186733	0.016966
2022-10-28 12:57:52.334	10.957463788	54.062595669	66.649259047	87.257523616	4.558863	0.418751	-0.244849	0.344597	18.596631	23.155494	13.334200	15.258200	0.038746	0.164375	-0.191445	0.595022	0.187069	0.186733	0.016966
2022-10-28 12:57:52.385	10.957463657	54.062595879	66.672607616	87.248946272	4.573871	0.417938	-0.251341	0.343764	18.614074	23.187944	13.334200	15.258200	0.041033	0.164742	-0.186296	0.596673	0.187069	0.186733	0.016966
2022-10-28 12:57:52.434	10.957463521	54.062596088	66.695903837	87.240049110	4.588803	0.416114	-0.256034	0.341696	18.633023	23.221826	13.334600	15.260600	0.043162	0.165091	-0.180572	0.596205	0.187069	0.186733	0.016966
2022-10-28 12:57:52.484	10.957463382	54.062596297	66.719158841	87.230918740	4.603707	0.414803	-0.261247	0.339961	18.652726	23.256433	13.335100	15.263000	0.045117	0.165492	-0.174393	0.596561	0.187069	0.186733	0.016966
2022-10-28 12:57:52.534	10.957463242	54.062596506	66.742418826	87.221755621	4.618634	0.414433	-0.260112	0.343322	18.743561	23.362194	13.335600	15.265300	0.046880	0.165789	-0.167272	0.597732	0.187069	0.186733	0.016966
2022-10-28 12:57:52.584	10.957463098	54.062596714	66.765636634	87.212351096	4.633510	0.413200	-0.262046	0.342494	18.766701	23.400210	13.336200	15.267700	0.048468	0.165998	-0.159628	0.597248	0.187069	0.186733	0.016966
2022-10-28 12:57:52.634	10.957462955	54.062596923	66.788880799	87.203007069	4.648453	0.412889	-0.259476	0.346592	18.790761	23.439215	13.336200	15.267700	0.049724	0.166243	-0.151250	0.598273	0.187069	0.186733	0.016966
2022-10-28 12:57:52.684	10.957462809	54.062597130	66.811936615	87.193394234	4.663108	0.411475	-0.255193	0.349302	18.815806	23.478914	13.336700	15.269900	0.050702	0.166295	-0.142192	0.597032	0.187069	0.186733	0.016966
2022-10-28 12:57:52.734	10.957462670	54.062597362	66.837758501	87.184342789	4.678020	0.410707	-0.250659	0.353458	18.636577	23.314597	13.337300	15.272200	0.051330	0.166243	-0.132558	0.597028	0.189531	0.189228	0.016965
2022-10-28 12:57:52.784	10.957462533	54.062597594	66.863524368	87.175341373	4.692935	0.409918	-0.246666	0.355847	18.661029	23.353963	13.337700	15.274400	0.051627	0.166138	-0.122435	0.596241	0.189531	0.189228	0.016965
2022-10-28 12:57:52.834	10.957462396	54.062597825	66.889225050	87.166402692	4.707875	0.408957	-0.242125	0.357795	18.684774	23.392649	13.338400	15.276300	0.051627	0.165928	-0.111858	0.594885	0.189531	0.189228	0.016965
2022-10-28 12:57:52.884	10.957462260	54.062598056	66.914914664	87.157482528	4.722788	0.409616	-0.238479	0.360222	18.707160	23.429948	13.338400	15.276300	0.051313	0.165649	-0.100985	0.595330	0.189531	0.189228	0.016965
2022-10-28 12:57:52.934	10.957462125	54.062598286	66.940571072	87.148622869	4.737682	0.409652	-0.233763	0.359971	18.762413	23.500095	13.339600	15.277800	0.050702	0.165335	-0.089797	0.593328	0.189531	0.189228	0.016965
2022-10-28 12:57:52.984	10.957461990	54.062598517	66.966225954	87.139778180	4.752518	0.409905	-0.229264	0.360398	18.781422	23.533940	13.341300	15.278900	0.049847	0.164864	-0.078505	0.592005	0.189531	0.189228	0.016965
2022-10-28 12:57:53.034	10.957461855	54.062598747	66.991862156	87.130968760	4.767284	0.410541	-0.223164	0.362632	18.798233	23.565517	13.343300	15.279700	0.048747	0.164393	-0.067056	0.591480	0.189531	0.189228	0.016965
2022-10-28 12:57:53.084	10.957461720	54.062598977	67.017464605	87.122107494	4.777629	0.409967	-0.219035	0.363143	18.799556	23.577185	13.345300	15.280600	0.047403	0.163817	-0.055624	0.589849	0.189531	0.189228	0.016965
2022-10-28 12:57:53.134	10.957461584	54.062599206	67.043021700	87.113197882	4.792264	0.409688	-0.214703	0.365040	18.811545	23.603809	13.345300	15.280600	0.045850	0.163258	-0.044279	0.589234	0.189531	0.189228	0.016965
2022-10-28 12:57:53.184	10.957461446	54.062599435	67.068506270	87.104183110	4.806796	0.409056	-0.211652	0.365550	18.821156	23.627951	13.347000	15.281900	0.044035	0.162647	-0.033057	0.588005	0.189531	0.189228	0.016965
2022-10-28 12:57:53.234	10.957461308	54.062599664	67.093954391	87.095110809	4.821270	0.409786	-0.207957	0.365742	18.828234	23.649504	13.348300	15.283500	0.041993	0.162054	-0.022113	0.587314	0.189531	0.189228	0.016965
2022-10-28 12:57:53.284	10.957461166	54.062599892	67.119369825	87.085823295	4.835615	0.410242	-0.208901	0.363725	18.670295	23.505910	13.349500	15.285400	0.039828	0.161391	-0.011519	0.586715	0.189531	0.189228	0.016965
2022-10-28 12:57:53.334	10.957461023	54.062600121	67.144776757	87.076451617	4.849899	0.411299	-0.206333	0.364133	18.673045	23.522944	13.350700	15.287300	0.037525	0.160727	-0.001204	0.586799	0.189531	0.189228	0.016965
2022-10-28 12:57:53.384	10.957460876	54.062600349	67.170185322	87.066833000	4.864065	0.412075	-0.206465	0.363194	18.673955	23.538020	13.350700	15.287300	0.035186	0.160029	0.008657	0.586808	0.189531	0.189228	0.016965
2022-10-28 12:57:53.434	10.957460726	54.062600577	67.195597576	87.057026255	4.878138	0.413204	-0.204892	0.364154	18.673227	23.551365	13.352000	15.289000	0.032777	0.159296	0.018204	0.587644	0.189531	0.189228	0.016965
2022-10-28 12:57:53.485	10.957460572	54.062600805	67.220988640	87.046960997	4.892122	0.413644	-0.204538	0.364310	18.434961	23.327083	13.353500	15.290500	0.030334	0.158528	0.027314	0.587928	0.189531	0.189228	0.016965
2022-10-28 12:57:53.535	10.957460415	54.062601034	67.246419152	87.036644285	4.906020	0.415382	-0.204658	0.366872	18.431519	23.337539	13.354900	15.291900	0.027838	0.157778	0.036041	0.590781	0.189531	0.189228	0.016965
2022-10-28 12:57:53.585	10.957460253	54.062601263	67.271876793	87.026055446	4.919836	0.417328	-0.206504	0.364790	18.427106	23.346943	13.356200	15.293200	0.025325	0.156975	0.044366	0.591505	0.189531	0.189228	0.016965
2022-10-28 12:57:53.634	10.957460088	54.062601492	67.297367350	87.015254312	4.933620	0.418331	-0.206634	0.366635	18.363532	23.297152	13.356200	15.293200	0.022777	0.156172	0.052308	0.593396	0.189531	0.189228	0.016965
2022-10-28 12:57:53.684	10.957459918	54.062601733	67.324184868	87.004136305	4.946924	0.420547	-0.210771	0.364212	18.357638	23.304562	13.357400	15.294400	0.020193	0.155317	0.059812	0.594924	0.189531	0.189228	0.016965
2022-10-28 12:57:53.734	10.957459757	54.062601948	67.348151163	86.993576293	4.960471	0.421742	-0.210643	0.363958	18.351147	23.311618	13.358500	15.295500	0.017610	0.154462	0.066951	0.595569	0.191989	0.191727	0.016965
2022-10-28 12:57:53.784	10.957459592	54.062602163	67.372135823	86.982736864	4.973927	0.423016	-0.212114	0.363844	18.344238	23.318165	13.359500	15.296400	0.015010	0.153624	0.073670	0.596924	0.191989	0.191727	0.016965
2022-10-28 12:57:53.834	10.957459423	54.062602379	67.396134947	86.971707934	4.987324	0.424034	-0.211900	0.365758	18.245479	23.232803	13.360300	15.297300	0.012392	0.152786	0.080006	0.598737	0.191989	0.191727	0.016965
2022-10-28 12:57:53.884	10.957459252	54.062602595	67.420136559	86.960482338	5.000647	0.425502	-0.211549	0.364194	18.238348	23.238995	13.360300	15.297300	0.009756	0.151948	0.085853	0.598700	0.191989	0.191727	0.016965
2022-10-28 12:57:53.934	10.957459077	54.062602811	67.444167460	86.949065703	5.013906	0.426696	-0.211187	0.366109	18.231195	23.245101	13.361100	15.298100	0.007121	0.151180	0.091246	0.600587	0.191989	0.191727	0.016965
2022-10-28 12:57:53.984	10.957458900	54.062603027	67.468223204	86.937464252	5.027089	0.427974	-0.212158	0.367331	18.136035	23.163124	13.361900	15.298800	0.004555	0.150395	0.096133	0.602582	0.191989	0.191727	0.016965
2022-10-28 12:57:54.035	10.957458723	54.062603243	67.492353880	86.925850093	5.040252	0.431828	-0.209781	0.365073	18.129712	23.169964	13.362800	15.299500	0.001920	0.149627	0.100531	0.603127	0.191989	0.191727	0.016965
2022-10-28 12:57:54.085	10.957458546	54.062603460	67.516498969	86.914290953	5.049334	0.432738	-0.206037	0.364920	18.124283	23.173617	13.363800	15.300300	-0.000715	0.148911	0.104214	0.602395	0.191989	0.191727	0.016965
2022-10-28 12:57:54.134	10.957458373	54.062603678	67.540775311	86.902940395	5.062506	0.436025	-0.198702	0.366546	18.119556	23.182062	13.363800	15.300300	-0.003438	0.148144	0.107460	0.603288	0.191989	0.191727	0.016965
2022-10-28 12:57:54.184	10.957458206	54.062603897	67.565062559	86.892028562	5.075689	0.436797	-0.187190	0.364696	18.113356	23.189045	13.364900	15.301200	-0.006248	0.147253	0.109991	0.599029	0.191989	0.191727	0.016965
2022-10-28 12:57:54.235	10.957458049	54.062604116	67.589426401	86.881742937	5.088958	0.438570	-0.169856	0.369378	18.111226	23.200183	13.366000	15.302300	-0.009180	0.146451	0.111823	0.598025	0.191989	0.191727	0.016965
2022-10-28 12:57:54.284	10.957457899	54.062604334	67.613683578	86.871899724	5.102235	0.437431	-0.159769	0.364025	18.110804	23.213039	13.367100	15.303500	-0.012148	0.145526	0.112905	0.591089	0.191989	0.191727	0.016965
2022-10-28 12:57:54.334	10.957457757	54.062604551	67.637918810	86.862632569	5.115561	0.436667	-0.147574	0.364347	18.112165	23.227726	13.368400	15.304800	-0.015167	0.144478	0.113220	0.587541	0.191989	0.191727	0.016965
2022-10-28 12:57:54.384	10.957457624	54.062604769	67.662111975	86.853871732	5.128900	0.436098	-0.136890	0.360939	18.024003	23.152903	13.368400	15.304800	-0.018152	0.143571	0.112521	0.582406	0.191989	0.191727	0.016965
2022-10-28 12:57:54.434	10.957457497	54.062604986	67.686298100	86.845554723	5.142244	0.437207	-0.128984	0.357998	18.029040	23.171284	13.369800	15.305900	-0.021101	0.142576	0.110951	0.579611	0.191989	0.191727	0.016965
2022-10-28 12:57:54.484	10.957457376	54.062605203	67.710438375	86.837648856	5.155516	0.437079	-0.120598	0.355696	18.035935	23.191451	13.371400	15.306900	-0.023911	0.141529	0.108455	0.576282	0.191989	0.191727	0.016965
2022-10-28 12:57:54.534	10.957457261	54.062605420	67.734577248	86.830131629	5.168753	0.437979	-0.110886	0.356204	18.107339	23.276092	13.372800	15.308100	-0.026616	0.140534	0.105016	0.575328	0.191989	0.191727	0.016965
2022-10-28 12:57:54.585	10.957457150	54.062605636	67.758697732	86.822850187	5.181851	0.439497	-0.105962	0.349838	18.117341	23.299192	13.374300	15.309500	-0.029182	0.139434	0.100740	0.571640	0.191989	0.191727	0.016965
2022-10-28 12:57:54.635	10.957457043	54.062605853	67.782812405	86.815857673	5.194863	0.440532	-0.100873	0.347154	18.128003	23.322866	13.374300	15.309500	-0.031573	0.138248	0.095976	0.569877	0.191989	0.191727	0.016965
2022-10-28 12:57:54.684	10.957456943	54.062606071	67.807077102	86.809335965	5.207371	0.440670	-0.097586	0.340962	18.139410	23.346781	13.375900	15.311100	-0.033807	0.137078	0.090478	0.565657	0.191989	0.191727	0.016965
2022-10-28 12:57:54.734	10.957456835	54.062606284	67.830835460	86.802240066	5.220186	0.441093	-0.093480	0.340021	17.459680	22.679867	13.377700	15.312600	-0.035902	0.135839	0.084509	0.564726	0.194459	0.194244	0.016964
2022-10-28 12:57:54.785	10.957456730	54.062606497	67.854531885	86.795366123	5.232932	0.440387	-0.091917	0.335781	17.470956	22.703888	13.379700	15.313900	-0.037804	0.134600	0.078016	0.561372	0.194459	0.194244	0.016964
2022-10-28 12:57:54.834	10.957456629	54.062606710	67.878182568	86.788737410	5.245677	0.439732	-0.088363	0.335716	17.482064	22.727741	13.381700	15.314900	-0.039602	0.133465	0.070913	0.560248	0.194459	0.194244	0.016964
2022-10-28 12:57:54.884	10.957456530	54.062606922	67.901750362	86.782276674	5.258382	0.438802	-0.087589	0.332910	18.160752	23.419134	13.381700	15.314900	-0.041190	0.132366	0.063321	0.557717	0.194459	0.194244	0.016964
2022-10-28 12:57:54.934	10.957456435	54.062607133	67.925334709	86.776031441	5.271171	0.440442	-0.083865	0.334980	18.171170	23.442341	13.383700	15.315800	-0.042534	0.131423	0.055117	0.559673	0.194459	0.194244	0.016964
2022-10-28 12:57:54.984	10.957456340	54.062607345	67.948882963	86.769829029	5.283993	0.439912	-0.084825	0.333834	18.180640	23.464633	13.385600	15.316600	-0.043546	0.130725	0.046094	0.558715	0.194459	0.194244	0.016964
2022-10-28 12:57:55.034	10.957456247	54.062607557	67.972512356	86.763738655	5.296930	0.440758	-0.085443	0.336165	18.188880	23.485810	13.387500	15.317400	-0.044105	0.130062	0.036600	0.560870	0.194459	0.194244	0.016964
2022-10-28 12:57:55.085	10.957456154	54.062607770	67.996187451	86.757646115	5.306475	0.441364	-0.088500	0.334963	18.096092	23.402567	13.389300	15.318300	-0.044052	0.129416	0.026407	0.561101	0.194459	0.194244	0.016964
2022-10-28 12:57:55.134	10.957456061	54.062607984	68.019998224	86.751537234	5.319620	0.443768	-0.094200	0.337062	18.101008	23.420628	13.389300	15.318300	-0.043494	0.128962	0.015341	0.565168	0.194459	0.194244	0.016964
2022-10-28 12:57:55.184	10.957455967	54.062608198	68.043840077	86.745402894	5.332946	0.444027	-0.100216	0.338458	18.103813	23.436759	13.391000	15.319100	-0.042429	0.128474	0.003543	0.567236	0.194459	0.194244	0.016964
2022-10-28 12:57:55.234	10.957455872	54.062608413	68.067698691	86.739150576	5.346387	0.444259	-0.107469	0.339304	18.103867	23.450254	13.392800	15.319800	-0.040980	0.128055	-0.008988	0.569248	0.194459	0.194244	0.016964
2022-10-28 12:57:55.284	10.957455775	54.062608627	68.091531389	86.732798823	5.359978	0.442785	-0.113597	0.342765	18.035927	23.395905	13.394600	15.320300	-0.039113	0.127758	-0.022393	0.571359	0.194459	0.194244	0.016964
2022-10-28 12:57:55.334	10.957455677	54.062608840	68.115253916	86.726400855	5.373625	0.440538	-0.117693	0.341860	18.029028	23.402653	13.396300	15.320800	-0.036931	0.127601	-0.035971	0.569907	0.194459	0.194244	0.016964
2022-10-28 12:57:55.384	10.957455578	54.062609052	68.138844128	86.719943231	5.387215	0.438004	-0.124329	0.337678	18.018692	23.405907	13.396300	15.320800	-0.034453	0.127426	-0.049707	0.566861	0.194459	0.194244	0.016964
2022-10-28 12:57:55.434	10.957455479	54.062609262	68.162298543	86.713456209	5.400722	0.435405	-0.130976	0.334923	17.838074	23.238796	13.397600	15.321400	-0.031748	0.127165	-0.063600	0.564717	0.194459	0.194244	0.016964
2022-10-28 12:57:55.485	10.957455381	54.062609472	68.185648103	86.707026337	5.414267	0.433649	-0.136186	0.329634	17.820350	23.234617	13.398500	15.322200	-0.028920	0.127182	-0.077632	0.561478	0.194459	0.194244	0.016964
2022-10-28 12:57:55.534	10.957455285	54.062609682	68.208943528	86.700711439	5.427709	0.432596	-0.141667	0.324337	17.799569	23.227278	13.399300	15.323600	-0.025935	0.127147	-0.091438	0.558931	0.194459	0.194244	0.016964
2022-10-28 12:57:55.584	10.957455192	54.062609890	68.232200143	86.694618694	5.441061	0.431735	-0.142786	0.320344	17.776342	23.217403	13.400100	15.325400	-0.022829	0.127008	-0.104824	0.556240	0.194459	0.194244	0.016964
2022-10-28 12:57:55.634	10.957455102	54.062610099	68.255439676	86.688728866	5.454312	0.430633	-0.143627	0.317897	17.658627	23.112940	13.400100	15.325400	-0.019705	0.126938	-0.118072	0.554195	0.194459	0.194244	0.016964
2022-10-28 12:57:55.685	10.957455016	54.062610308	68.278637794	86.683148459	5.467138	0.429936	-0.141116	0.321087	17.630437	23.097575	13.400900	15.327600	-0.016493	0.126851	-0.130900	0.554847	0.194459	0.194244	0.016964
2022-10-28 12:57:55.734	10.957454945	54.062610520	68.302264350	86.678482833	5.480196	0.428714	-0.142563	0.317018	17.600214	23.080410	13.401800	15.330000	-0.013265	0.126659	-0.143449	0.551924	0.196927	0.196764	0.016961
2022-10-28 12:57:55.784	10.957454877	54.062610732	68.325903757	86.674023771	5.493273	0.429166	-0.144188	0.317949	17.535064	23.028337	13.402800	15.332300	-0.010070	0.126571	-0.155788	0.553232	0.196927	0.196764	0.016961
2022-10-28 12:57:55.835	10.957454811	54.062610944	68.349514937	86.669732717	5.506346	0.428940	-0.147106	0.313647	17.500626	23.006972	13.403800	15.334400	-0.006877	0.126571	-0.167831	0.551366	0.196927	0.196764	0.016961
2022-10-28 12:57:55.884	10.957454747	54.062611156	68.373099750	86.665541171	5.519404	0.427786	-0.152440	0.308566	17.464426	22.983830	13.403800	15.334400	-0.003647	0.126571	-0.179629	0.549047	0.196927	0.196764	0.016961
2022-10-28 12:57:55.934	10.957454687	54.062611368	68.396686187	86.661568868	5.532511	0.427993	-0.154646	0.307272	17.426319	22.958829	13.404900	15.336500	-0.000471	0.126693	-0.191218	0.549099	0.196927	0.196764	0.016961
2022-10-28 12:57:55.984	10.957454629	54.062611580	68.420211384	86.657778482	5.545653	0.425847	-0.154875	0.305371	17.233369	22.779023	13.406100	15.339000	0.002653	0.127008	-0.202511	0.546428	0.196927	0.196764	0.016961
2022-10-28 12:57:56.034	10.957454575	54.062611791	68.443762050	86.654216426	5.558763	0.425588	-0.153916	0.306404	17.193605	22.752368	13.407300	15.342200	0.005760	0.127409	-0.213297	0.546534	0.196927	0.196764	0.016961
2022-10-28 12:57:56.084	10.957454524	54.062612002	68.467256793	86.650931847	5.568539	0.423606	-0.151369	0.308256	17.153850	22.722389	13.408400	15.345900	0.008901	0.127880	-0.223542	0.545322	0.196927	0.196764	0.016961
2022-10-28 12:57:56.135	10.957454477	54.062612213	68.490718654	86.647858974	5.581648	0.422389	-0.151118	0.308675	17.113983	22.695631	13.408400	15.345900	0.012008	0.128456	-0.233333	0.544545	0.196927	0.196764	0.016961
2022-10-28 12:57:56.184	10.957454434	54.062612424	68.514158513	86.644994033	5.594833	0.421393	-0.152744	0.311049	16.959500	22.554333	13.409400	15.349800	0.015149	0.129172	-0.242950	0.545577	0.196927	0.196764	0.016961
2022-10-28 12:57:56.234	10.957454392	54.062612634	68.537589964	86.642253590	5.608092	0.421594	-0.157255	0.306334	16.919276	22.527368	13.410200	15.353400	0.018309	0.129940	-0.252078	0.544345	0.196927	0.196764	0.016961
2022-10-28 12:57:56.284	10.957454354	54.062612845	68.561042681	86.639758097	5.621461	0.421953	-0.158201	0.306889	16.878580	22.500042	13.410800	15.356600	0.021433	0.130917	-0.260927	0.545209	0.196927	0.196764	0.016961
2022-10-28 12:57:56.334	10.957454314	54.062613056	68.584524016	86.637123613	5.634904	0.421463	-0.167174	0.307845	16.997127	22.632031	13.411500	15.359500	0.024731	0.132121	-0.269357	0.548039	0.196927	0.196764	0.016961
2022-10-28 12:57:56.384	10.957454270	54.062613267	68.608066646	86.634305208	5.648526	0.421197	-0.174985	0.307823	16.959023	22.607549	13.411500	15.359500	0.028205	0.133396	-0.276949	0.550256	0.196927	0.196764	0.016961
2022-10-28 12:57:56.434	10.957454224	54.062613480	68.631705098	86.631244438	5.662284	0.421323	-0.182553	0.310900	16.922409	22.584693	13.412100	15.362300	0.031870	0.134897	-0.283965	0.554524	0.196927	0.196764	0.016961
2022-10-28 12:57:56.484	10.957454173	54.062613693	68.655457689	86.627921676	5.676184	0.422008	-0.191314	0.313914	16.889843	22.566027	13.412900	15.365400	0.035692	0.136467	-0.289986	0.559673	0.196927	0.196764	0.016961
2022-10-28 12:57:56.534	10.957454114	54.062613907	68.679288345	86.624087938	5.690248	0.421867	-0.207270	0.311793	16.828082	22.518329	13.413600	15.368800	0.039706	0.138038	-0.295205	0.564046	0.196927	0.196764	0.016961
2022-10-28 12:57:56.584	10.957454048	54.062614123	68.703320955	86.619768110	5.704582	0.424089	-0.222767	0.314466	16.801506	22.506089	13.414400	15.372100	0.043947	0.139801	-0.299795	0.573032	0.196927	0.196764	0.016961
2022-10-28 12:57:56.634	10.957453972	54.062614339	68.727399939	86.614788522	5.719032	0.423054	-0.239158	0.309655	16.780855	22.499887	13.414400	15.372100	0.048503	0.141354	-0.303251	0.576244	0.196927	0.196764	0.016961
2022-10-28 12:57:56.684	10.957453889	54.062614557	68.751583552	86.609308820	5.733771	0.424184	-0.251892	0.309446	15.862341	21.596112	13.415300	15.375000	0.053180	0.143047	-0.305817	0.582356	0.196927	0.196764	0.016961
2022-10-28 12:57:56.734	10.957453810	54.062614779	68.776284948	86.604126010	5.748101	0.423530	-0.262347	0.306895	15.852247	21.600347	13.416500	15.377300	0.058050	0.144758	-0.307283	0.585140	0.199406	0.199291	0.016962
2022-10-28 12:57:56.784	10.957453716	54.062614999	68.800793093	86.598019338	5.762954	0.422228	-0.269267	0.306610	15.848757	21.611710	13.417900	15.379100	0.063076	0.146311	-0.307475	0.587189	0.199406	0.199291	0.016962
2022-10-28 12:57:56.834	10.957453619	54.062615220	68.825383883	86.591652889	5.777817	0.421786	-0.275138	0.305423	15.850200	21.628017	13.419600	15.380900	0.068190	0.147882	-0.306672	0.588972	0.199406	0.199291	0.016962
2022-10-28 12:57:56.885	10.957453520	54.062615441	68.850000817	86.585141643	5.792641	0.420937	-0.279931	0.303587	15.848538	21.641179	13.419600	15.380900	0.073391	0.149365	-0.304804	0.589673	0.199406	0.199291	0.016962
2022-10-28 12:57:56.934	10.957453419	54.062615663	68.874672431	86.578517241	5.807403	0.420770	-0.282548	0.303316	15.860782	21.668184	13.421200	15.383000	0.078645	0.150674	-0.301890	0.590661	0.199406	0.199291	0.016962
2022-10-28 12:57:56.985	10.957453315	54.062615885	68.899386502	86.571763241	5.822077	0.420775	-0.287155	0.300504	15.877669	21.699746	13.423000	15.385300	0.083915	0.151913	-0.298015	0.591450	0.199406	0.199291	0.016962
2022-10-28 12:57:57.035	10.957453212	54.062616107	68.924090311	86.565010146	5.836659	0.419301	-0.288685	0.296962	15.898553	21.735211	13.425000	15.387600	0.089186	0.153065	-0.293285	0.589354	0.199406	0.199291	0.016962
2022-10-28 12:57:57.085	10.957453109	54.062616329	68.948839974	86.558263990	5.847168	0.419441	-0.289678	0.296710	17.179945	23.027113	13.427100	15.389800	0.094457	0.154025	-0.287595	0.589814	0.199406	0.199291	0.016962
2022-10-28 12:57:57.134	10.957453008	54.062616551	68.973575675	86.551663208	5.861596	0.418569	-0.286155	0.299430	17.211720	23.073316	13.427100	15.389800	0.099606	0.154898	-0.280928	0.588849	0.199406	0.199291	0.016962
2022-10-28 12:57:57.184	10.957452909	54.062616773	68.998281321	86.545133855	5.875954	0.416308	-0.282919	0.299432	17.247117	23.123072	13.429300	15.391800	0.104580	0.155596	-0.273423	0.585674	0.199406	0.199291	0.016962
2022-10-28 12:57:57.234	10.957452811	54.062616995	69.022947028	86.538708098	5.890242	0.414287	-0.280095	0.300237	17.286338	23.176580	13.431400	15.393800	0.109345	0.156190	-0.265081	0.583292	0.199406	0.199291	0.016962
2022-10-28 12:57:57.285	10.957452716	54.062617216	69.047551582	86.532523273	5.904513	0.413226	-0.275073	0.304193	17.327491	23.232003	13.433300	15.395900	0.113813	0.156626	-0.255970	0.582197	0.199406	0.199291	0.016962
2022-10-28 12:57:57.334	10.957452625	54.062617436	69.072085233	86.526553163	5.918761	0.411589	-0.268949	0.308200	17.370879	23.289640	13.434800	15.398200	0.118037	0.156940	-0.246074	0.580282	0.199406	0.199291	0.016962
2022-10-28 12:57:57.385	10.957452536	54.062617656	69.096536637	86.520718288	5.932963	0.409731	-0.264615	0.309721	17.415077	23.348040	13.434800	15.398200	0.121999	0.157167	-0.235619	0.577779	0.199406	0.199291	0.016962
2022-10-28 12:57:57.435	10.957452450	54.062617875	69.120897562	86.515113678	5.947166	0.407527	-0.259599	0.310556	17.446474	23.393641	13.436200	15.400500	0.125629	0.157359	-0.224589	0.574382	0.199406	0.199291	0.016962
2022-10-28 12:57:57.484	10.957452368	54.062618093	69.145202515	86.509754119	5.961376	0.406509	-0.253894	0.313814	17.491040	23.452416	13.437500	15.402900	0.128962	0.157481	-0.213052	0.572880	0.199406	0.199291	0.016962
2022-10-28 12:57:57.534	10.957452290	54.062618311	69.169400131	86.504639870	5.975572	0.405087	-0.245759	0.318534	17.535205	23.510777	13.438800	15.405300	0.131929	0.157516	-0.201027	0.570926	0.199406	0.199291	0.016962
2022-10-28 12:57:57.585	10.957452215	54.062618527	69.193476357	86.499713268	5.989750	0.402662	-0.237323	0.321623	17.547941	23.537692	13.440200	15.407900	0.134530	0.157499	-0.188583	0.567363	0.199406	0.199291	0.016962
2022-10-28 12:57:57.635	10.957452142	54.062618742	69.217451863	86.494914136	6.003885	0.399971	-0.230665	0.322724	17.589220	23.593105	13.440200	15.407900	0.136834	0.157376	-0.175912	0.563324	0.199406	0.199291	0.016962
2022-10-28 12:57:57.685	10.957452081	54.062618962	69.241922982	86.490918406	6.017477	0.399409	-0.224801	0.324708	17.628587	23.646064	13.441700	15.410700	0.138823	0.157132	-0.163014	0.561692	0.199406	0.199291	0.016962
2022-10-28 12:57:57.734	10.957452000	54.062619180	69.266165808	86.485606204	6.031196	0.398094	-0.218342	0.327286	17.665271	23.696466	13.443200	15.413900	0.140482	0.156835	-0.150063	0.559704	0.201882	0.201813	0.016969
2022-10-28 12:57:57.784	10.957451919	54.062619397	69.290336905	86.480301330	6.044806	0.397276	-0.215008	0.326623	17.644300	23.689106	13.444600	15.417500	0.141738	0.156486	-0.137148	0.557440	0.201882	0.201813	0.016969
2022-10-28 12:57:57.835	10.957451839	54.062619614	69.314459208	86.475097756	6.058326	0.397077	-0.210308	0.326042	17.674686	23.733012	13.445900	15.421500	0.142593	0.156120	-0.124390	0.555160	0.201882	0.201813	0.016969
2022-10-28 12:57:57.885	10.957451760	54.062619830	69.338551481	86.469933727	6.071763	0.396800	-0.205577	0.325091	17.701710	23.773473	13.445900	15.421500	0.142995	0.155736	-0.111893	0.552627	0.201882	0.201813	0.016969
2022-10-28 12:57:57.935	10.957451682	54.062620047	69.362673495	86.464786827	6.085128	0.398645	-0.201246	0.328069	17.725573	23.810701	13.447100	15.425600	0.142995	0.155334	-0.099641	0.554119	0.201882	0.201813	0.016969
2022-10-28 12:57:57.985	10.957451603	54.062620263	69.386732051	86.459613657	6.098401	0.397606	-0.196124	0.329305	17.557694	23.656095	13.448100	15.429600	0.142593	0.154846	-0.087616	0.552265	0.201882	0.201813	0.016969
2022-10-28 12:57:58.035	10.957451522	54.062620480	69.410832613	86.454339234	6.111619	0.397521	-0.193056	0.330254	17.575404	23.687024	13.448900	15.433500	0.141791	0.154409	-0.075922	0.551690	0.201882	0.201813	0.016969
2022-10-28 12:57:58.085	10.957451441	54.062620696	69.434949666	86.448998285	6.120430	0.398622	-0.190511	0.330739	17.590458	23.710888	13.449700	15.437400	0.140586	0.153921	-0.064542	0.551890	0.201882	0.201813	0.016969
2022-10-28 12:57:58.135	10.957451358	54.062620913	69.459059485	86.443567321	6.133523	0.399282	-0.188128	0.331442	17.391657	23.525180	13.449700	15.437400	0.138981	0.153414	-0.053582	0.551972	0.201882	0.201813	0.016969
2022-10-28 12:57:58.185	10.957451274	54.062621129	69.483118779	86.438062260	6.146567	0.398813	-0.186257	0.333468	17.401400	23.547967	13.450400	15.441300	0.136956	0.153013	-0.042918	0.552218	0.201882	0.201813	0.016969
2022-10-28 12:57:58.235	10.957451188	54.062621345	69.507117468	86.432464429	6.159588	0.397724	-0.183907	0.331572	17.408697	23.568285	13.451200	15.445100	0.134565	0.152734	-0.032655	0.549496	0.201882	0.201813	0.016969
2022-10-28 12:57:58.284	10.957451101	54.062621560	69.531107576	86.426743461	6.172610	0.397883	-0.182244	0.332499	17.413933	23.586543	13.451900	15.448900	0.131895	0.152489	-0.022794	0.549618	0.201882	0.201813	0.016969
2022-10-28 12:57:58.334	10.957451013	54.062621775	69.555057186	86.420974578	6.185614	0.397673	-0.177122	0.338046	17.264848	23.450462	13.452600	15.452700	0.128893	0.152332	-0.013195	0.551172	0.201882	0.201813	0.016969
2022-10-28 12:57:58.385	10.957450920	54.062621990	69.578907961	86.414929357	6.198587	0.395119	-0.176772	0.335786	17.266445	23.465032	13.452600	15.452700	0.125681	0.152210	-0.004032	0.547832	0.201882	0.201813	0.016969
2022-10-28 12:57:58.435	10.957450826	54.062622204	69.602747282	86.408721117	6.211537	0.395223	-0.176322	0.337178	17.266466	23.478003	13.453200	15.456500	0.122278	0.152175	0.004643	0.548616	0.201882	0.201813	0.016969
2022-10-28 12:57:58.485	10.957450728	54.062622418	69.626527722	86.402320153	6.224469	0.394120	-0.175298	0.339759	17.132909	23.357378	13.453700	15.460600	0.118717	0.152280	0.013038	0.549087	0.201882	0.201813	0.016969
2022-10-28 12:57:58.534	10.957450626	54.062622631	69.650245042	86.395631263	6.237363	0.393325	-0.177526	0.339565	17.130241	23.367605	13.454100	15.465100	0.115035	0.152489	0.020857	0.549112	0.201882	0.201813	0.016969
2022-10-28 12:57:58.585	10.957450520	54.062622844	69.673957035	86.388705360	6.250223	0.393287	-0.179314	0.340264	17.126605	23.376828	13.454400	15.470000	0.111212	0.152769	0.028239	0.550098	0.201882	0.201813	0.016969
2022-10-28 12:57:58.635	10.957450410	54.062623056	69.697600406	86.381530637	6.263077	0.392310	-0.180786	0.339021	17.085148	23.348224	13.454400	15.470000	0.107303	0.153275	0.035203	0.549114	0.201882	0.201813	0.016969
2022-10-28 12:57:58.685	10.957450302	54.062623271	69.721479839	86.374443815	6.275430	0.392703	-0.180192	0.341282	17.079764	23.355194	13.454700	15.475000	0.103323	0.153833	0.041766	0.550598	0.201882	0.201813	0.016969
2022-10-28 12:57:58.735	10.957450214	54.062623462	69.742765573	86.368697691	6.288381	0.392765	-0.178344	0.344714	17.073726	23.362106	13.455000	15.480000	0.099187	0.154497	0.047979	0.552177	0.204367	0.204346	0.016968
2022-10-28 12:57:58.785	10.957450123	54.062623653	69.764060074	86.362719079	6.301332	0.392325	-0.178228	0.346400	17.067308	23.368641	13.455300	15.485000	0.094963	0.155195	0.053808	0.552881	0.204367	0.204346	0.016968
2022-10-28 12:57:58.835	10.957450028	54.062623845	69.785392748	86.356502825	6.314249	0.393099	-0.178984	0.350044	16.951555	23.265804	13.455600	15.489900	0.090670	0.155928	0.059202	0.555961	0.204367	0.204346	0.016968
2022-10-28 12:57:58.885	10.957449929	54.062624036	69.806678285	86.350040819	6.327085	0.392426	-0.181283	0.346952	16.944976	23.272061	13.455600	15.489900	0.086359	0.156626	0.064193	0.554290	0.204367	0.204346	0.016968
2022-10-28 12:57:58.934	10.957449828	54.062624228	69.828044433	86.343388344	6.339889	0.394254	-0.183198	0.346304	16.938423	23.278312	13.455900	15.494900	0.081996	0.157394	0.068679	0.555809	0.204367	0.204346	0.016968
2022-10-28 12:57:58.985	10.957449723	54.062624420	69.849393998	86.336529396	6.352613	0.394822	-0.184439	0.344906	16.806585	23.159198	13.456100	15.499800	0.077667	0.158144	0.072676	0.555753	0.204367	0.204346	0.016968
2022-10-28 12:57:59.035	10.957449615	54.062624612	69.870726941	86.329441313	6.365273	0.395231	-0.184637	0.344953	16.800815	23.166087	13.456200	15.504400	0.073356	0.158825	0.076219	0.556139	0.204367	0.204346	0.016968
2022-10-28 12:57:59.085	10.957449503	54.062624803	69.892060923	86.322088060	6.373873	0.395301	-0.186118	0.345717	16.795182	23.169055	13.456400	15.508700	0.069080	0.159645	0.079290	0.557156	0.204367	0.204346	0.016968
2022-10-28 12:57:59.135	10.957449387	54.062624995	69.913379070	86.314508877	6.386422	0.394647	-0.187012	0.348025	16.802172	23.188594	13.456400	15.508700	0.064804	0.160466	0.081961	0.558427	0.204367	0.204346	0.016968
2022-10-28 12:57:59.185	10.957449267	54.062625186	69.934710859	86.306680025	6.398916	0.395387	-0.188321	0.349407	16.797327	23.196243	13.456900	15.512400	0.060511	0.161303	0.084230	0.560251	0.204367	0.204346	0.016968
2022-10-28 12:57:59.234	10.957449144	54.062625378	69.956040838	86.298586050	6.411358	0.395842	-0.192213	0.347415	16.792882	23.204240	13.457600	15.515800	0.056252	0.162246	0.086010	0.560655	0.204367	0.204346	0.016968
2022-10-28 12:57:59.285	10.957449018	54.062625570	69.977426732	86.290341465	6.423796	0.397260	-0.193053	0.348335	16.788756	23.212552	13.458400	15.519000	0.052046	0.163188	0.087528	0.562514	0.204367	0.204346	0.016968
2022-10-28 12:57:59.334	10.957448888	54.062625762	69.998787129	86.281828142	6.436150	0.397543	-0.196417	0.344629	16.767473	23.203623	13.459400	15.521900	0.047857	0.164131	0.088575	0.561595	0.204367	0.204346	0.016968
2022-10-28 12:57:59.384	10.957448755	54.062625954	70.020188447	86.273152530	6.448489	0.398768	-0.198035	0.346814	16.764390	23.212879	13.459400	15.521900	0.043720	0.165073	0.089343	0.564371	0.204367	0.204346	0.016968
2022-10-28 12:57:59.434	10.957448619	54.062626146	70.041536520	86.264240642	6.460713	0.398492	-0.200938	0.344134	16.762159	23.222872	13.460300	15.524500	0.039619	0.165911	0.089675	0.563561	0.204367	0.204346	0.016968
2022-10-28 12:57:59.484	10.957448481	54.062626338	70.062890240	86.255170581	6.472885	0.398559	-0.200294	0.347797	16.703735	23.176620	13.461200	15.526900	0.035517	0.166714	0.089762	0.565623	0.204367	0.204346	0.016968
2022-10-28 12:57:59.534	10.957448337	54.062626529	70.084185672	86.245799308	6.484932	0.399168	-0.205117	0.343098	16.702667	23.187600	13.462600	15.529000	0.031416	0.167464	0.089431	0.564911	0.204367	0.204346	0.016968
2022-10-28 12:57:59.585	10.957448193	54.062626720	70.105450045	86.236330423	6.496974	0.398591	-0.204040	0.344949	16.702043	23.199017	13.464900	15.530600	0.027297	0.168110	0.088942	0.565241	0.204367	0.204346	0.016968
2022-10-28 12:57:59.634	10.957448044	54.062626911	70.126706936	86.226551324	6.508900	0.399807	-0.208834	0.342143	16.702064	23.210964	13.464900	15.530600	0.023161	0.168738	0.088034	0.566144	0.204367	0.204346	0.016968
2022-10-28 12:57:59.685	10.957447902	54.062627093	70.146955137	86.217303511	6.520431	0.400095	-0.211128	0.341917	16.679754	23.200184	13.469100	15.531200	0.018989	0.169332	0.086987	0.567060	0.204367	0.204346	0.016968
2022-10-28 12:57:59.734	10.957447711	54.062627291	70.168989497	86.204756860	6.532435	0.400961	-0.212408	0.342034	16.680470	23.212905	13.475400	15.530900	0.014748	0.169908	0.085643	0.568220	0.206849	0.206885	0.016965
2022-10-28 12:57:59.784	10.957447516	54.062627488	70.190906420	86.192021168	6.544353	0.399118	-0.215786	0.337735	16.681594	23.225947	13.483000	15.529900	0.010559	0.170449	0.084038	0.565618	0.206849	0.206885	0.016965
2022-10-28 12:57:59.835	10.957447324	54.062627685	70.212870176	86.179453091	6.556322	0.401252	-0.207987	0.339750	16.655986	23.212307	13.490700	15.528800	0.006283	0.170885	0.082432	0.565413	0.206849	0.206885	0.016965
2022-10-28 12:57:59.885	10.957447133	54.062627882	70.234774126	86.166944989	6.568242	0.400790	-0.203250	0.340795	16.657820	23.226062	13.490700	15.528800	0.002007	0.171356	0.080338	0.563989	0.206849	0.206885	0.016965
2022-10-28 12:57:59.934	10.957446947	54.062628079	70.256701522	86.154751102	6.580230	0.401073	-0.195427	0.342332	16.659789	23.240019	13.497600	15.528100	-0.002356	0.171740	0.078226	0.562354	0.206849	0.206885	0.016965
2022-10-28 12:57:59.985	10.957446768	54.062628276	70.278616458	86.143043489	6.592264	0.401338	-0.184813	0.339314	16.648130	23.240394	13.503600	15.527900	-0.006789	0.171915	0.075782	0.557101	0.206849	0.206885	0.016965
2022-10-28 12:58:00.035	10.957446601	54.062628472	70.300447815	86.132082682	6.604343	0.399955	-0.169234	0.339834	16.651341	23.255684	13.509200	15.528000	-0.011327	0.172072	0.072920	0.551444	0.206849	0.206885	0.016965
2022-10-28 12:58:00.085	10.957446444	54.062628667	70.322169806	86.121812842	6.613003	0.397379	-0.157162	0.336331	16.655031	23.268034	13.514900	15.528200	-0.015865	0.172142	0.069691	0.543809	0.206849	0.206885	0.016965
2022-10-28 12:58:00.135	10.957446297	54.062628862	70.343797282	86.112219318	6.625241	0.396773	-0.144079	0.334190	16.659596	23.284837	13.514900	15.528200	-0.020402	0.171985	0.065956	0.538396	0.206849	0.206885	0.016965
2022-10-28 12:58:00.185	10.957446161	54.062629055	70.365309224	86.103299489	6.637556	0.395621	-0.128079	0.337716	16.629665	23.267220	13.520900	15.528700	-0.024888	0.171810	0.061802	0.535698	0.206849	0.206885	0.016965
2022-10-28 12:58:00.235	10.957446032	54.062629248	70.386750838	86.094815886	6.649852	0.394300	-0.118094	0.333920	16.635117	23.284969	13.527100	15.530000	-0.029234	0.171444	0.057090	0.530020	0.206849	0.206885	0.016965
2022-10-28 12:58:00.285	10.957445909	54.062629440	70.408134852	86.086772465	6.662098	0.393255	-0.108544	0.331001	16.640919	23.303017	13.532800	15.532700	-0.033388	0.170868	0.052063	0.525350	0.206849	0.206885	0.016965
2022-10-28 12:58:00.334	10.957445792	54.062629631	70.429444553	86.079120467	6.674262	0.392580	-0.101487	0.328201	16.681428	23.355690	13.537800	15.536800	-0.037368	0.170239	0.046653	0.521665	0.206849	0.206885	0.016965
2022-10-28 12:58:00.385	10.957445680	54.062629822	70.450666058	86.071819328	6.686336	0.391758	-0.096276	0.322076	16.687060	23.373396	13.537800	15.536800	-0.041172	0.169576	0.040876	0.516213	0.206849	0.206885	0.016965
2022-10-28 12:58:00.435	10.957445574	54.062630013	70.471886476	86.064856523	6.698329	0.391529	-0.091658	0.319521	16.692378	23.390707	13.541900	15.542200	-0.044698	0.168843	0.034924	0.513605	0.206849	0.206885	0.016965
2022-10-28 12:58:00.485	10.957445474	54.062630203	70.493125357	86.058269424	6.710290	0.392945	-0.084019	0.320200	16.697002	23.407292	13.545500	15.548200	-0.047944	0.168215	0.028711	0.513802	0.206849	0.206885	0.016965
2022-10-28 12:58:00.534	10.957445376	54.062630393	70.514275862	86.051891464	6.722135	0.392041	-0.080117	0.316382	16.634126	23.356261	13.549800	15.554400	-0.050929	0.167569	0.022235	0.510110	0.206849	0.206885	0.016965
2022-10-28 12:58:00.585	10.957445284	54.062630583	70.535393874	86.045867229	6.733947	0.391281	-0.073231	0.315353	16.637552	23.371499	13.555400	15.561300	-0.053652	0.166906	0.015743	0.507849	0.206849	0.206885	0.016965
2022-10-28 12:58:00.635	10.957445197	54.062630772	70.556471382	86.040129905	6.745710	0.390405	-0.066534	0.314708	16.640255	23.385966	13.555400	15.561300	-0.056113	0.166260	0.009111	0.505850	0.206849	0.206885	0.016965
2022-10-28 12:58:00.685	10.957445104	54.062630962	70.577515836	86.034058748	6.757166	0.390058	-0.063677	0.312602	16.457356	23.214522	13.562300	15.569600	-0.058294	0.165667	0.002164	0.503905	0.206849	0.206885	0.016965
2022-10-28 12:58:00.734	10.957445046	54.062631172	70.600928838	86.030279339	6.768826	0.390158	-0.059398	0.313846	16.458243	23.227069	13.569900	15.580000	-0.060232	0.165143	-0.004992	0.504233	0.209326	0.209423	0.016962
2022-10-28 12:58:00.784	10.957444991	54.062631383	70.624421605	86.026695569	6.780617	0.391351	-0.058457	0.314629	16.458071	23.238688	13.577200	15.592200	-0.061750	0.164672	-0.012671	0.505534	0.209326	0.209423	0.016962
2022-10-28 12:58:00.834	10.957444940	54.062631595	70.648023177	86.023311208	6.792596	0.393224	-0.058490	0.318221	16.468543	23.261140	13.584000	15.604600	-0.062797	0.164375	-0.020944	0.509226	0.209326	0.209423	0.016962
2022-10-28 12:58:00.885	10.957444891	54.062631809	70.671806955	86.020126486	6.804856	0.396249	-0.055650	0.325882	16.465178	23.270034	13.584000	15.604600	-0.063286	0.164183	-0.029897	0.516052	0.209326	0.209423	0.016962
2022-10-28 12:58:00.935	10.957444841	54.062632024	70.695735558	86.016855841	6.817273	0.398766	-0.059509	0.328546	16.459970	23.277243	13.591700	15.615700	-0.063181	0.164044	-0.039497	0.520095	0.209326	0.209423	0.016962
2022-10-28 12:58:00.985	10.957444790	54.062632239	70.719734865	86.013536187	6.829857	0.399319	-0.063714	0.331746	16.452610	23.282467	13.601200	15.624800	-0.062448	0.163974	-0.049707	0.523040	0.209326	0.209423	0.016962
2022-10-28 12:58:01.035	10.957444739	54.062632456	70.743810193	86.010161514	6.842611	0.400443	-0.067734	0.333929	16.396558	23.239169	13.611800	15.632600	-0.061261	0.164148	-0.060493	0.525786	0.209326	0.209423	0.016962
2022-10-28 12:58:01.085	10.957444686	54.062632671	70.767840292	86.006670007	6.852252	0.399722	-0.074664	0.331643	16.383800	23.236052	13.622300	15.640300	-0.059586	0.164410	-0.071768	0.524728	0.209326	0.209423	0.016962
2022-10-28 12:58:01.135	10.957444633	54.062632887	70.791817700	86.003211250	6.865039	0.398188	-0.080775	0.329605	16.369143	23.234182	13.622300	15.640300	-0.057456	0.164567	-0.083060	0.523180	0.209326	0.209423	0.016962
2022-10-28 12:58:01.185	10.957444580	54.062633102	70.815751119	85.999760123	6.877839	0.396964	-0.086415	0.327350	16.335166	23.213005	13.632100	15.649100	-0.054978	0.164864	-0.094719	0.521734	0.209326	0.209423	0.016962
2022-10-28 12:58:01.234	10.957444528	54.062633316	70.839627116	85.996344289	6.890642	0.395597	-0.090558	0.328003	16.315135	23.205776	13.640800	15.659400	-0.052116	0.165143	-0.106535	0.521808	0.209326	0.209423	0.016962
2022-10-28 12:58:01.285	10.957444476	54.062633530	70.863408836	85.992929008	6.903378	0.394365	-0.093472	0.326816	16.293201	23.196580	13.649800	15.670500	-0.048921	0.165352	-0.118229	0.520643	0.209326	0.209423	0.016962
2022-10-28 12:58:01.334	10.957444424	54.062633743	70.887082959	85.989565269	6.916019	0.392073	-0.095840	0.323922	16.269297	23.185317	13.659000	15.681900	-0.045466	0.165544	-0.129818	0.517525	0.209326	0.209423	0.016962
2022-10-28 12:58:01.385	10.957444375	54.062633955	70.910710575	85.986320189	6.928564	0.391357	-0.097670	0.323068	16.031767	22.960332	13.659000	15.681900	-0.041801	0.165562	-0.140953	0.516791	0.209326	0.209423	0.016962
2022-10-28 12:58:01.435	10.957444326	54.062634166	70.934239830	85.983112488	6.940991	0.389972	-0.102570	0.316679	16.005997	22.946988	13.667500	15.693500	-0.037926	0.165387	-0.152001	0.512722	0.209326	0.209423	0.016962
2022-10-28 12:58:01.484	10.957444280	54.062634377	70.957724601	85.980098797	6.953406	0.388756	-0.104955	0.315237	15.979199	22.932605	13.675000	15.704600	-0.033929	0.165161	-0.162734	0.511392	0.209326	0.209423	0.016962
2022-10-28 12:58:01.535	10.957444236	54.062634588	70.981107363	85.977243703	6.965747	0.387211	-0.107596	0.308576	15.991596	22.957344	13.681900	15.714800	-0.029880	0.164916	-0.173311	0.506684	0.209326	0.209423	0.016962
2022-10-28 12:58:01.585	10.957444197	54.062634797	71.004460876	85.974665082	6.978033	0.386538	-0.107442	0.308332	15.963486	22.941519	13.689100	15.724700	-0.025744	0.164480	-0.183364	0.505988	0.209326	0.209423	0.016962
2022-10-28 12:58:01.635	10.957444162	54.062635007	71.027744068	85.972363359	6.990269	0.385351	-0.105940	0.307535	15.935067	22.925336	13.689100	15.724700	-0.021502	0.163956	-0.193051	0.504278	0.209326	0.209423	0.016962
2022-10-28 12:58:01.685	10.957444133	54.062635225	71.052031316	85.970451779	7.002088	0.384856	-0.104947	0.309958	15.825172	22.827260	13.697800	15.734600	-0.017174	0.163398	-0.202650	0.505175	0.209326	0.209423	0.016962
2022-10-28 12:58:01.734	10.957444089	54.062635418	71.073528651	85.967589431	7.014244	0.385787	-0.104738	0.312322	15.794928	22.809172	13.708300	15.745200	-0.012724	0.162874	-0.212040	0.507293	0.211802	0.211959	0.016962
2022-10-28 12:58:01.785	10.957444046	54.062635611	71.094970533	85.964801187	7.026349	0.385025	-0.107735	0.308198	15.764738	22.791087	13.720200	15.756800	-0.008168	0.162333	-0.221028	0.504814	0.211802	0.211959	0.016962
2022-10-28 12:58:01.835	10.957444007	54.062635803	71.116412430	85.962224801	7.038467	0.385058	-0.109288	0.306082	15.734135	22.772602	13.733200	15.768500	-0.003525	0.161705	-0.229825	0.503885	0.211802	0.211959	0.016962
2022-10-28 12:58:01.885	10.957443970	54.062635996	71.137840514	85.959780752	7.050520	0.385806	-0.111789	0.301913	15.682280	22.732800	13.733200	15.768500	0.001204	0.161111	-0.238168	0.502489	0.211802	0.211959	0.016962
2022-10-28 12:58:01.934	10.957443936	54.062636188	71.159246919	85.957595222	7.062562	0.384898	-0.112780	0.299030	15.652466	22.715028	13.745900	15.779800	0.005986	0.160535	-0.246144	0.500285	0.211802	0.211959	0.016962
2022-10-28 12:58:01.985	10.957443908	54.062636380	71.180670478	85.955762364	7.074625	0.385196	-0.108960	0.300891	15.623336	22.697962	13.758100	15.790700	0.010734	0.160082	-0.253649	0.500783	0.211802	0.211959	0.016962
2022-10-28 12:58:02.035	10.957443883	54.062636572	71.202039559	85.954123530	7.086606	0.384185	-0.107538	0.299936	15.602108	22.688714	13.770100	15.802000	0.015446	0.159645	-0.260665	0.499123	0.211802	0.211959	0.016962
2022-10-28 12:58:02.085	10.957443863	54.062636764	71.223388292	85.952769754	7.095406	0.382680	-0.106438	0.300666	15.575606	22.671012	13.781300	15.814600	0.020193	0.159174	-0.267158	0.498170	0.211802	0.211959	0.016962
2022-10-28 12:58:02.135	10.957443846	54.062636956	71.244725672	85.951662301	7.107428	0.382111	-0.105280	0.304505	15.549517	22.656945	13.781300	15.814600	0.024958	0.158825	-0.273353	0.499816	0.211802	0.211959	0.016962
2022-10-28 12:58:02.184	10.957443830	54.062637147	71.265977990	85.950645589	7.119467	0.381093	-0.107115	0.302544	15.523730	22.643197	13.792200	15.828700	0.029828	0.158581	-0.279305	0.498235	0.211802	0.211959	0.016962
2022-10-28 12:58:02.234	10.957443818	54.062637338	71.287218143	85.949823507	7.131510	0.381752	-0.107497	0.300249	15.435256	22.566767	13.802700	15.843900	0.034750	0.158476	-0.284628	0.497433	0.211802	0.211959	0.016962
2022-10-28 12:58:02.285	10.957443807	54.062637529	71.308482440	85.949121193	7.143496	0.383829	-0.109700	0.297933	15.414765	22.558261	13.812200	15.860200	0.039706	0.158476	-0.289131	0.498120	0.211802	0.211959	0.016962
2022-10-28 12:58:02.334	10.957443793	54.062637719	71.329664928	85.948239325	7.155478	0.380793	-0.118275	0.294371	15.396913	22.552392	13.820500	15.877500	0.044907	0.158458	-0.293006	0.495628	0.211802	0.211959	0.016962
2022-10-28 12:58:02.385	10.957443778	54.062637910	71.350964590	85.947231074	7.167564	0.381481	-0.125864	0.295927	15.395777	22.563341	13.820500	15.877500	0.050231	0.158476	-0.295938	0.498941	0.211802	0.211959	0.016962
2022-10-28 12:58:02.435	10.957443759	54.062638102	71.372331752	85.945964494	7.179832	0.382564	-0.133559	0.298066	15.384459	22.564292	13.828000	15.896400	0.055641	0.158598	-0.298294	0.503028	0.211802	0.211959	0.016962
2022-10-28 12:58:02.485	10.957443731	54.062638295	71.393823953	85.944124567	7.192269	0.382855	-0.149133	0.296861	15.377397	22.569666	13.835200	15.916200	0.061191	0.158755	-0.299725	0.506897	0.211802	0.211959	0.016962
2022-10-28 12:58:02.535	10.957443695	54.062638489	71.415410547	85.941779723	7.204906	0.383337	-0.161987	0.299852	15.374403	22.579309	13.843000	15.936000	0.066881	0.158947	-0.300284	0.512931	0.211802	0.211959	0.016962
2022-10-28 12:58:02.585	10.957443647	54.062638684	71.437099237	85.938673231	7.217619	0.383435	-0.179391	0.290893	15.485400	22.703019	13.851800	15.955600	0.072676	0.159052	-0.299813	0.513636	0.211802	0.211959	0.016962
2022-10-28 12:58:02.635	10.957443595	54.062638881	71.458940795	85.935235647	7.230485	0.385301	-0.191129	0.292631	15.491850	22.722335	13.851800	15.955600	0.078400	0.159174	-0.298416	0.520211	0.211802	0.211959	0.016962
2022-10-28 12:58:02.685	10.957443532	54.062639078	71.480868669	85.931103795	7.242957	0.385428	-0.202015	0.292507	15.503872	22.746829	13.860900	15.975100	0.084073	0.159122	-0.295903	0.524333	0.211802	0.211959	0.016962
2022-10-28 12:58:02.735	10.957443471	54.062639281	71.503480695	85.927156015	7.255995	0.383748	-0.209189	0.289389	15.647843	22.903838	13.869100	15.995500	0.089605	0.158930	-0.292325	0.524184	0.214275	0.214484	0.016962
2022-10-28 12:58:02.785	10.957443406	54.062639484	71.526136250	85.922879381	7.268971	0.382628	-0.214428	0.285508	15.668989	22.937960	13.876000	16.017599	0.094928	0.158650	-0.287910	0.523353	0.214275	0.214484	0.016962
2022-10-28 12:58:02.835	10.957443337	54.062639689	71.548874474	85.918327357	7.281880	0.383078	-0.219578	0.281677	15.694128	22.976008	13.882000	16.041000	0.100077	0.158284	-0.282586	0.523741	0.214275	0.214484	0.016962
2022-10-28 12:58:02.885	10.957443264	54.062639893	71.571640412	85.913578676	7.294710	0.383318	-0.223664	0.280648	15.792589	23.087299	13.882000	16.041000	0.104912	0.157865	-0.276460	0.525092	0.214275	0.214484	0.016962
2022-10-28 12:58:02.935	10.957443189	54.062640098	71.594453080	85.908681053	7.307520	0.383941	-0.226389	0.282026	15.824261	23.131781	13.887500	16.064301	0.109467	0.157394	-0.269496	0.527448	0.214275	0.214484	0.016962
2022-10-28 12:58:02.985	10.957443112	54.062640302	71.617214615	85.903626844	7.320251	0.382656	-0.229011	0.280592	15.858930	23.179180	13.892800	16.087601	0.113761	0.156853	-0.261677	0.526881	0.214275	0.214484	0.016962
2022-10-28 12:58:03.035	10.957443034	54.062640506	71.639886120	85.898515229	7.332949	0.380332	-0.229386	0.277424	15.895215	23.228164	13.897500	16.111300	0.117775	0.156312	-0.253230	0.523674	0.214275	0.214484	0.016962
2022-10-28 12:58:03.085	10.957442956	54.062640710	71.662521724	85.893422177	7.341826	0.378904	-0.227698	0.279722	15.922575	23.264401	13.901300	16.135799	0.121388	0.155858	-0.243962	0.523124	0.214275	0.214484	0.016962
2022-10-28 12:58:03.135	10.957442879	54.062640912	71.685084320	85.888370301	7.354517	0.377449	-0.224311	0.281558	15.963114	23.317631	13.901300	16.135799	0.124669	0.155317	-0.233769	0.521592	0.214275	0.214484	0.016962
2022-10-28 12:58:03.185	10.957442801	54.062641114	71.707580630	85.883282609	7.367212	0.375835	-0.222393	0.282933	16.004278	23.371490	13.904200	16.160999	0.127549	0.154776	-0.222948	0.520348	0.214275	0.214484	0.016962
2022-10-28 12:58:03.235	10.957442727	54.062641316	71.730048910	85.878390813	7.379971	0.375199	-0.217111	0.289895	16.022681	23.402651	13.906700	16.186100	0.129975	0.154305	-0.211220	0.521489	0.214275	0.214484	0.016962
2022-10-28 12:58:03.285	10.957442653	54.062641517	71.752446963	85.873583352	7.392769	0.374148	-0.210944	0.293970	16.065296	23.458065	13.909000	16.210199	0.131964	0.153746	-0.198741	0.520483	0.214275	0.214484	0.016962
2022-10-28 12:58:03.335	10.957442581	54.062641718	71.774761312	85.868869686	7.405618	0.372516	-0.206475	0.298011	16.107370	23.512988	13.911900	16.233101	0.133483	0.153275	-0.185563	0.519818	0.214275	0.214484	0.016962
2022-10-28 12:58:03.385	10.957442511	54.062641918	71.797004965	85.864295142	7.418493	0.371118	-0.201396	0.298233	16.072283	23.490776	13.911900	16.233101	0.134425	0.152856	-0.171740	0.516945	0.214275	0.214484	0.016962
2022-10-28 12:58:03.435	10.957442444	54.062642117	71.819184178	85.859859363	7.431396	0.370542	-0.195857	0.298048	16.111014	23.542409	13.915600	16.255199	0.134844	0.152455	-0.157516	0.514290	0.214275	0.214484	0.016962
2022-10-28 12:58:03.485	10.957442379	54.062642316	71.841289234	85.855621747	7.444302	0.370129	-0.187398	0.303408	16.147459	23.591761	13.919800	16.277399	0.134722	0.152123	-0.142820	0.513975	0.214275	0.214484	0.016962
2022-10-28 12:58:03.535	10.957442314	54.062642513	71.863284545	85.851388453	7.457143	0.368971	-0.181316	0.303638	16.180812	23.637955	13.924000	16.299700	0.134041	0.151774	-0.127950	0.511088	0.214275	0.214484	0.016962
2022-10-28 12:58:03.585	10.957442251	54.062642710	71.885186662	85.847244483	7.469952	0.366371	-0.173373	0.307732	16.094979	23.564930	13.927800	16.322300	0.132907	0.151529	-0.112905	0.508906	0.214275	0.214484	0.016962
2022-10-28 12:58:03.635	10.957442186	54.062642906	71.906977587	85.843006434	7.482615	0.364671	-0.168565	0.309309	16.120857	23.603472	13.927800	16.322300	0.131284	0.151372	-0.097878	0.507022	0.214275	0.214484	0.016962
2022-10-28 12:58:03.685	10.957442131	54.062643102	71.928796921	85.839384496	7.494750	0.362260	-0.165933	0.305460	16.142733	23.637482	13.931000	16.345699	0.129259	0.151303	-0.083008	0.502068	0.214275	0.214484	0.016962
2022-10-28 12:58:03.735	10.957442089	54.062643286	71.949257065	85.836616341	7.507297	0.360123	-0.165154	0.303733	16.021226	23.528522	13.933700	16.370501	0.126938	0.151338	-0.068399	0.499217	0.216746	0.217008	0.016961
2022-10-28 12:58:03.785	10.957442045	54.062643469	71.969655822	85.833759810	7.519807	0.359407	-0.161219	0.308055	16.035114	23.554921	13.936500	16.396601	0.124337	0.151529	-0.053913	0.500062	0.216746	0.217008	0.016961
2022-10-28 12:58:03.835	10.957441997	54.062643651	71.989930589	85.830605021	7.532243	0.356864	-0.159950	0.309213	16.045156	23.577399	13.939500	16.423201	0.121475	0.151879	-0.039759	0.498547	0.216746	0.217008	0.016961
2022-10-28 12:58:03.885	10.957441945	54.062643833	72.010167142	85.827193185	7.544592	0.355361	-0.160367	0.308521	15.906137	23.450729	13.939500	16.423201	0.118368	0.152315	-0.025883	0.497176	0.216746	0.217008	0.016961
2022-10-28 12:58:03.935	10.957441890	54.062644014	72.030360254	85.823601951	7.556916	0.354959	-0.157151	0.309603	15.909411	23.466327	13.942600	16.449200	0.115035	0.152804	-0.012374	0.496534	0.216746	0.217008	0.016961
2022-10-28 12:58:03.985	10.957441830	54.062644196	72.050547917	85.819700564	7.569152	0.354631	-0.156998	0.313114	15.909603	23.478755	13.945300	16.473499	0.111439	0.153397	0.000768	0.498450	0.216746	0.217008	0.016961
2022-10-28 12:58:04.035	10.957441767	54.062644377	72.070681081	85.815536271	7.581302	0.353390	-0.157134	0.311776	15.907133	23.488435	13.947500	16.496000	0.107634	0.153973	0.013631	0.496770	0.216746	0.217008	0.016961
2022-10-28 12:58:04.085	10.957441699	54.062644558	72.090846043	85.811096432	7.589506	0.354385	-0.157830	0.311695	15.714132	23.303638	13.949200	16.517401	0.103620	0.154584	0.026040	0.497648	0.216746	0.217008	0.016961
2022-10-28 12:58:04.135	10.957441628	54.062644739	72.110981539	85.806436134	7.601592	0.354470	-0.156737	0.314140	15.706882	23.308475	13.949200	16.517401	0.099414	0.155264	0.038101	0.498898	0.216746	0.217008	0.016961
2022-10-28 12:58:04.185	10.957441553	54.062644919	72.131095322	85.801505328	7.613639	0.353849	-0.156856	0.313557	15.697728	23.311367	13.950300	16.537901	0.095086	0.155928	0.049707	0.498127	0.216746	0.217008	0.016961
2022-10-28 12:58:04.235	10.957441474	54.062645100	72.151235379	85.796333412	7.625605	0.354554	-0.155502	0.314650	15.608277	23.233882	13.951000	16.557301	0.090652	0.156626	0.060772	0.498893	0.216746	0.217008	0.016961
2022-10-28 12:58:04.285	10.957441391	54.062645281	72.171335362	85.790903868	7.637481	0.354000	-0.153510	0.317800	15.596091	23.233572	13.951400	16.576000	0.086062	0.157289	0.071454	0.499879	0.216746	0.217008	0.016961
2022-10-28 12:58:04.334	10.957441302	54.062645461	72.191386730	85.785115792	7.649215	0.353068	-0.155328	0.315410	15.582971	23.232185	13.951600	16.594000	0.081385	0.157900	0.081542	0.498264	0.216746	0.217008	0.016961
2022-10-28 12:58:04.385	10.957441210	54.062645642	72.211475838	85.779090668	7.660898	0.354568	-0.154471	0.320703	15.524960	23.185857	13.951600	16.594000	0.076602	0.158581	0.091106	0.502424	0.216746	0.217008	0.016961
2022-10-28 12:58:04.435	10.957441113	54.062645821	72.231471039	85.772715632	7.672438	0.353719	-0.157932	0.317527	15.510273	23.182711	13.951400	16.611601	0.071750	0.159296	0.100130	0.500882	0.216746	0.217008	0.016961
2022-10-28 12:58:04.485	10.957441012	54.062646001	72.251462048	85.766085880	7.683958	0.353884	-0.159759	0.316973	15.495264	23.179222	13.950900	16.629700	0.066864	0.160012	0.108594	0.501227	0.216746	0.217008	0.016961
2022-10-28 12:58:04.535	10.957440906	54.062646180	72.271401744	85.759166599	7.695393	0.353376	-0.161001	0.319007	15.399918	23.095310	13.950400	16.648399	0.061924	0.160832	0.116536	0.502555	0.216746	0.217008	0.016961
2022-10-28 12:58:04.585	10.957440796	54.062646359	72.291339004	85.751981972	7.706762	0.353854	-0.161977	0.317052	15.384774	23.091536	13.949800	16.667101	0.056933	0.161705	0.123849	0.501967	0.216746	0.217008	0.016961
2022-10-28 12:58:04.635	10.957440682	54.062646539	72.311327087	85.744526603	7.718044	0.355585	-0.161387	0.321052	15.370011	23.088055	13.949800	16.667101	0.051906	0.162630	0.130516	0.505531	0.216746	0.217008	0.016961
2022-10-28 12:58:04.685	10.957440570	54.062646720	72.331509535	85.737179625	7.729006	0.355785	-0.164454	0.318242	15.236630	22.965637	13.949400	16.685499	0.046862	0.163520	0.136537	0.504882	0.216746	0.217008	0.016961
2022-10-28 12:58:04.735	10.957440416	54.062646921	72.353909590	85.727062748	7.740135	0.357032	-0.167498	0.316809	15.223551	22.963686	13.948900	16.702900	0.041783	0.164480	0.141860	0.505861	0.219213	0.219534	0.016960
2022-10-28 12:58:04.785	10.957440256	54.062647123	72.376339650	85.716633768	7.751142	0.358979	-0.171026	0.317943	15.211237	22.962379	13.948200	16.718800	0.036652	0.165510	0.146590	0.509120	0.219213	0.219534	0.016960
2022-10-28 12:58:04.835	10.957440091	54.062647324	72.398743141	85.705831708	7.762028	0.359664	-0.176597	0.316138	15.200167	22.962195	13.947100	16.733900	0.031486	0.166504	0.150657	0.510380	0.219213	0.219534	0.016960
2022-10-28 12:58:04.885	10.957439922	54.062647525	72.421129821	85.694726169	7.772859	0.360395	-0.180344	0.315096	15.103968	22.876827	13.947100	16.733900	0.026320	0.167621	0.154270	0.511560	0.219213	0.219534	0.016960
2022-10-28 12:58:04.935	10.957439748	54.062647726	72.443487413	85.683371065	7.783683	0.360383	-0.180985	0.319329	15.094334	22.878018	13.945800	16.748800	0.021084	0.168808	0.157411	0.514396	0.219213	0.219534	0.016960
2022-10-28 12:58:04.985	10.957439571	54.062647926	72.465756069	85.671723211	7.794492	0.359540	-0.181644	0.321275	15.085764	22.880256	13.944200	16.763800	0.015813	0.170065	0.159994	0.515249	0.219213	0.219534	0.016960
2022-10-28 12:58:05.035	10.957439392	54.062648126	72.488061813	85.660055110	7.805317	0.361083	-0.179102	0.320651	15.183134	22.988451	13.942600	16.779100	0.010315	0.171252	0.162333	0.515049	0.219213	0.219534	0.016960
2022-10-28 12:58:05.085	10.957439218	54.062648327	72.510355450	85.648611223	7.812853	0.361860	-0.167725	0.327330	15.176225	22.989078	13.940900	16.794399	0.004695	0.172631	0.164044	0.515964	0.219213	0.219534	0.016960
2022-10-28 12:58:05.135	10.957439044	54.062648527	72.532693081	85.637248535	7.823854	0.362917	-0.164741	0.324614	15.170918	22.994772	13.940900	16.794399	-0.001048	0.173922	0.165161	0.514026	0.219213	0.219534	0.016960
2022-10-28 12:58:05.185	10.957438879	54.062648729	72.555104218	85.626457386	7.835004	0.364857	-0.150298	0.327701	15.214088	23.049093	13.939400	16.809799	-0.006911	0.175109	0.165702	0.512931	0.219213	0.219534	0.016960
2022-10-28 12:58:05.235	10.957438724	54.062648930	72.577505323	85.616259218	7.846219	0.365941	-0.136855	0.324339	15.212607	23.058825	13.938100	16.824900	-0.012828	0.176331	0.165335	0.507777	0.219213	0.219534	0.016960
2022-10-28 12:58:05.285	10.957438578	54.062649131	72.599867300	85.606711078	7.857584	0.364106	-0.122867	0.325038	15.213779	23.071363	13.936900	16.840000	-0.018710	0.177535	0.163921	0.503308	0.219213	0.219534	0.016960
2022-10-28 12:58:05.334	10.957438441	54.062649331	72.622155441	85.597742931	7.869015	0.363182	-0.108294	0.324173	15.213336	23.082351	13.935800	16.854799	-0.024557	0.178600	0.161722	0.498716	0.219213	0.219534	0.016960
2022-10-28 12:58:05.385	10.957438311	54.062649530	72.644331067	85.589237612	7.880516	0.361096	-0.096093	0.323908	15.219559	23.100075	13.935800	16.854799	-0.030247	0.179507	0.158441	0.494511	0.219213	0.219534	0.016960
2022-10-28 12:58:05.435	10.957438186	54.062649729	72.666437221	85.581083260	7.892027	0.358928	-0.088181	0.324591	15.228203	23.120231	13.934700	16.869101	-0.035710	0.180258	0.154200	0.491899	0.219213	0.219534	0.016960
2022-10-28 12:58:05.485	10.957438067	54.062649927	72.688427384	85.573238893	7.903509	0.357482	-0.083689	0.320007	15.284918	23.188427	13.933500	16.883200	-0.040876	0.180764	0.149034	0.487034	0.219213	0.219534	0.016960
2022-10-28 12:58:05.535	10.957437951	54.062650123	72.710337572	85.565675036	7.914940	0.356746	-0.078932	0.317683	15.297968	23.212908	13.932300	16.897301	-0.045745	0.181113	0.142908	0.484170	0.219213	0.219534	0.016960
2022-10-28 12:58:05.585	10.957437839	54.062650320	72.732230444	85.558359232	7.926291	0.358224	-0.074430	0.314474	15.312161	23.238452	13.931000	16.911600	-0.050335	0.181287	0.136136	0.482450	0.219213	0.219534	0.016960
2022-10-28 12:58:05.635	10.957437731	54.062650516	72.754060392	85.551257534	7.937481	0.358143	-0.071400	0.308174	15.327405	23.264886	13.931000	16.911600	-0.054577	0.181252	0.128701	0.477845	0.219213	0.219534	0.016960
2022-10-28 12:58:05.685	10.957437615	54.062650719	72.776640632	85.543698690	7.948415	0.357937	-0.066840	0.304224	15.298937	23.247352	13.929800	16.925900	-0.058538	0.181078	0.120724	0.474488	0.219213	0.219534	0.016960
2022-10-28 12:58:05.735	10.957437502	54.062650883	72.794890461	85.536299774	7.959065	0.356609	-0.062119	0.300179	15.314581	23.273646	13.928700	16.939800	-0.062203	0.180816	0.112294	0.470251	0.221681	0.222067	0.016957
2022-10-28 12:58:05.785	10.957437393	54.062651046	72.813071157	85.529112984	7.969650	0.354250	-0.059037	0.299306	15.330212	23.299862	13.927800	16.952700	-0.065607	0.180397	0.103393	0.467506	0.221681	0.222067	0.016957
2022-10-28 12:58:05.835	10.957437286	54.062651209	72.831208606	85.522156784	7.980235	0.353218	-0.055650	0.301573	15.342565	23.322800	13.927000	16.964500	-0.068696	0.179909	0.093846	0.467767	0.221681	0.222067	0.016957
2022-10-28 12:58:05.885	10.957437182	54.062651371	72.849246010	85.515285991	7.990802	0.352457	-0.057941	0.295672	15.357630	23.348432	13.927000	16.964500	-0.071332	0.179385	0.083601	0.463687	0.221681	0.222067	0.016957
2022-10-28 12:58:05.935	10.957437077	54.062651534	72.867365799	85.508472965	8.001448	0.353736	-0.060942	0.296077	15.372021	23.373469	13.926500	16.975800	-0.073391	0.178757	0.072710	0.465301	0.221681	0.222067	0.016957
2022-10-28 12:58:05.985	10.957436973	54.062651698	72.885589385	85.501649715	8.012195	0.356967	-0.063058	0.300005	15.341287	23.353482	13.926000	16.986799	-0.074770	0.178198	0.061052	0.470537	0.221681	0.222067	0.016957
2022-10-28 12:58:06.035	10.957436867	54.062651862	72.903807893	85.494674688	8.023047	0.356821	-0.069869	0.298544	15.352658	23.375706	13.925600	16.997801	-0.075451	0.177727	0.048695	0.470459	0.221681	0.222067	0.016957
2022-10-28 12:58:06.085	10.957436758	54.062652026	72.922081150	85.487583053	8.031336	0.356288	-0.075145	0.300782	15.362079	23.393414	13.925200	17.008699	-0.075486	0.177256	0.035622	0.472290	0.221681	0.222067	0.016957
2022-10-28 12:58:06.135	10.957436647	54.062652190	72.940359826	85.480278292	8.042422	0.356480	-0.083794	0.301951	15.275125	23.317547	13.925200	17.008699	-0.074909	0.176976	0.022009	0.474630	0.221681	0.222067	0.016957
2022-10-28 12:58:06.185	10.957436532	54.062652354	72.958608626	85.472753884	8.053573	0.355584	-0.092857	0.301274	15.279032	23.332604	13.924700	17.018700	-0.073828	0.176645	0.007714	0.475215	0.221681	0.222067	0.016957
2022-10-28 12:58:06.235	10.957436415	54.062652517	72.976727019	85.465106349	8.064764	0.353321	-0.099908	0.300010	15.279478	23.344242	13.924300	17.027901	-0.072379	0.176470	-0.006824	0.474155	0.221681	0.222067	0.016957
2022-10-28 12:58:06.285	10.957436299	54.062652678	72.994724911	85.457485871	8.075850	0.351281	-0.105818	0.293622	15.238636	23.314485	13.923900	17.036600	-0.070703	0.176313	-0.021188	0.469904	0.221681	0.222067	0.016957
2022-10-28 12:58:06.335	10.957436184	54.062652840	73.012683447	85.449971486	8.086912	0.350197	-0.107792	0.295632	15.233146	23.320058	13.923600	17.045601	-0.068713	0.175929	-0.035622	0.470803	0.221681	0.222067	0.016957
2022-10-28 12:58:06.385	10.957436069	54.062653000	73.030533804	85.442465553	8.097860	0.349295	-0.111407	0.291999	15.224585	23.322446	13.923600	17.045601	-0.066479	0.175545	-0.049916	0.468702	0.221681	0.222067	0.016957
2022-10-28 12:58:06.435	10.957435955	54.062653160	73.048347201	85.434953749	8.108871	0.348095	-0.116027	0.291892	15.109944	23.218815	13.923300	17.055201	-0.064054	0.175091	-0.064403	0.468864	0.221681	0.222067	0.016957
2022-10-28 12:58:06.485	10.957435839	54.062653320	73.066078902	85.427349635	8.119861	0.346067	-0.122372	0.289183	15.095296	23.215157	13.923200	17.065300	-0.061401	0.174568	-0.078854	0.467294	0.221681	0.222067	0.016957
2022-10-28 12:58:06.535	10.957435722	54.062653478	73.083745248	85.419726168	8.130813	0.344516	-0.129117	0.282018	15.077427	23.208240	13.923300	17.075199	-0.058486	0.174166	-0.093183	0.463569	0.221681	0.222067	0.016957
2022-10-28 12:58:06.585	10.957435607	54.062653637	73.101424777	85.412184517	8.141760	0.344674	-0.134265	0.279703	15.056837	23.198597	13.923600	17.084600	-0.055327	0.173730	-0.107320	0.463747	0.221681	0.222067	0.016957
2022-10-28 12:58:06.635	10.957435492	54.062653796	73.119073954	85.404635569	8.152662	0.343921	-0.141257	0.274938	14.953322	23.105985	13.923600	17.084600	-0.051993	0.173259	-0.121265	0.462413	0.221681	0.222067	0.016957
2022-10-28 12:58:06.685	10.957435365	54.062653945	73.135731323	85.396367896	8.163260	0.342790	-0.143091	0.274310	14.927697	23.090957	13.924000	17.093500	-0.048450	0.172788	-0.135036	0.461763	0.221681	0.222067	0.016957
2022-10-28 12:58:06.735	10.957435271	54.062654112	73.154253334	85.390168457	8.174247	0.343067	-0.145052	0.273072	14.899689	23.073936	13.924500	17.101999	-0.044820	0.172386	-0.148545	0.461848	0.224149	0.224601	0.016955
2022-10-28 12:58:06.785	10.957435178	54.062654278	73.172722286	85.384095755	8.185129	0.341542	-0.145495	0.270262	14.788772	22.973901	13.925100	17.110800	-0.041050	0.171897	-0.161443	0.459196	0.224149	0.224601	0.016955
2022-10-28 12:58:06.835	10.957435088	54.062654444	73.191225780	85.378217210	8.195931	0.342433	-0.145469	0.269442	14.758739	22.954670	13.925600	17.119801	-0.037193	0.171356	-0.173852	0.459370	0.224149	0.224601	0.016955
2022-10-28 12:58:06.885	10.957435001	54.062654610	73.209655766	85.372478174	8.206594	0.341774	-0.145801	0.264647	14.727921	22.934516	13.925600	17.119801	-0.033301	0.170763	-0.185755	0.456186	0.224149	0.224601	0.016955
2022-10-28 12:58:06.935	10.957434916	54.062654775	73.228088610	85.366921360	8.217174	0.342168	-0.148791	0.256690	14.659508	22.876681	13.926300	17.128901	-0.029287	0.169978	-0.196995	0.452888	0.224149	0.224601	0.016955
2022-10-28 12:58:06.985	10.957434836	54.062654941	73.246523484	85.361714196	8.227682	0.341894	-0.147131	0.252993	14.629015	22.856697	13.927100	17.137600	-0.025237	0.169175	-0.207624	0.450050	0.224149	0.224601	0.016955
2022-10-28 12:58:07.035	10.957434761	54.062655107	73.264995973	85.356758978	8.238094	0.342642	-0.145725	0.250078	14.599238	22.837332	13.928000	17.145599	-0.021066	0.168267	-0.217573	0.448529	0.224149	0.224601	0.016955
2022-10-28 12:58:07.085	10.957434688	54.062655273	73.283462202	85.352010315	8.245817	0.343096	-0.145842	0.247240	14.559003	22.804820	13.929000	17.152399	-0.016756	0.167150	-0.226858	0.447339	0.224149	0.224601	0.016955
2022-10-28 12:58:07.135	10.957434621	54.062655439	73.301973738	85.347591879	8.256186	0.342560	-0.142161	0.250056	14.530325	22.786512	13.929000	17.152399	-0.012427	0.166208	-0.235707	0.447308	0.224149	0.224601	0.016955
2022-10-28 12:58:07.185	10.957434555	54.062655606	73.320517292	85.343292765	8.266541	0.341668	-0.142725	0.249744	14.501507	22.768049	13.930200	17.158300	-0.007941	0.165335	-0.244241	0.446631	0.224149	0.224601	0.016955
2022-10-28 12:58:07.235	10.957434493	54.062655773	73.339125519	85.339216348	8.276912	0.343139	-0.141666	0.250044	14.474257	22.751169	13.931900	17.163700	-0.003264	0.164480	-0.252060	0.447589	0.224149	0.224601	0.016955
2022-10-28 12:58:07.285	10.957434433	54.062655940	73.357710751	85.335314965	8.287236	0.343273	-0.142106	0.249010	14.450422	22.737658	13.933900	17.169100	0.001536	0.163799	-0.259356	0.447254	0.224149	0.224601	0.016955
2022-10-28 12:58:07.335	10.957434377	54.062656107	73.376352723	85.331656384	8.297564	0.344473	-0.141645	0.246708	14.425529	22.723093	13.936000	17.175100	0.006545	0.163206	-0.266023	0.446755	0.224149	0.224601	0.016955
2022-10-28 12:58:07.385	10.957434324	54.062656275	73.395015610	85.328179116	8.307908	0.345511	-0.142187	0.244814	14.401961	22.709869	13.936000	17.175100	0.011764	0.162734	-0.272149	0.446687	0.224149	0.224601	0.016955
2022-10-28 12:58:07.435	10.957434275	54.062656442	73.413658851	85.324992799	8.318291	0.344597	-0.139806	0.245951	14.309894	22.628185	13.937700	17.181801	0.017104	0.162403	-0.277542	0.445853	0.224149	0.224601	0.016955
2022-10-28 12:58:07.485	10.957434229	54.062656610	73.432271978	85.321984792	8.328719	0.342672	-0.138316	0.244665	14.290344	22.619064	13.939100	17.188601	0.022602	0.162159	-0.282394	0.443189	0.224149	0.224601	0.016955
2022-10-28 12:58:07.535	10.957434187	54.062656777	73.450911142	85.319219953	8.339121	0.343034	-0.136853	0.244887	14.273592	22.612713	13.940500	17.195101	0.028257	0.162019	-0.286461	0.443137	0.224149	0.224601	0.016955
2022-10-28 12:58:07.585	10.957434149	54.062656944	73.469506766	85.316739030	8.349533	0.341976	-0.134837	0.245274	14.312438	22.661971	13.942200	17.200899	0.034104	0.161984	-0.289829	0.441914	0.224149	0.224601	0.016955
2022-10-28 12:58:07.635	10.957434115	54.062657111	73.488081117	85.314500385	8.359957	0.340530	-0.133795	0.248094	14.300528	22.660485	13.942200	17.200899	0.040090	0.162036	-0.292587	0.442055	0.224149	0.224601	0.016955
2022-10-28 12:58:07.685	10.957434082	54.062657273	73.506121964	85.312336237	8.370118	0.339884	-0.132484	0.249416	14.290565	22.660683	13.944200	17.206100	0.046199	0.162176	-0.294838	0.441907	0.224149	0.224601	0.016955
2022-10-28 12:58:07.735	10.957434043	54.062657439	73.524598574	85.309754570	8.380475	0.339998	-0.132943	0.248964	14.310677	22.691152	13.946300	17.211201	0.052325	0.162455	-0.296584	0.441877	0.226606	0.227110	0.016954
2022-10-28 12:58:07.785	10.957434004	54.062657606	73.543136722	85.307249365	8.391010	0.340430	-0.136009	0.250504	14.304787	22.695798	13.948200	17.216499	0.058503	0.162734	-0.297823	0.444008	0.226606	0.227110	0.016954
2022-10-28 12:58:07.835	10.957433964	54.062657773	73.561720197	85.304626516	8.401702	0.339952	-0.141069	0.253999	14.301623	22.703325	13.950000	17.222000	0.064769	0.163118	-0.298399	0.447195	0.226606	0.227110	0.016954
2022-10-28 12:58:07.885	10.957433923	54.062657941	73.580475039	85.301891462	8.412604	0.341684	-0.147077	0.260582	14.329316	22.741921	13.950000	17.222000	0.071070	0.163625	-0.298329	0.454183	0.226606	0.227110	0.016954
2022-10-28 12:58:07.935	10.957433876	54.062658111	73.599378944	85.298831865	8.423763	0.342398	-0.156523	0.265691	14.330785	22.754548	13.951600	17.227900	0.077458	0.164218	-0.297771	0.460790	0.226606	0.227110	0.016954
2022-10-28 12:58:07.985	10.957433819	54.062658282	73.618440805	85.295086659	8.435197	0.342478	-0.175500	0.264823	14.334647	22.769844	13.953100	17.234301	0.083950	0.165021	-0.296584	0.467143	0.226606	0.227110	0.016954
2022-10-28 12:58:08.035	10.957433754	54.062658455	73.637656182	85.290850585	8.447012	0.342433	-0.190932	0.266575	13.295403	21.742415	13.954500	17.240999	0.090565	0.165824	-0.294734	0.474107	0.226606	0.227110	0.016954
2022-10-28 12:58:08.085	10.957433681	54.062658628	73.656960670	85.286095759	8.456125	0.342599	-0.202783	0.270220	13.303768	21.759893	13.955900	17.247601	0.097093	0.166731	-0.292308	0.481159	0.226606	0.227110	0.016954
2022-10-28 12:58:08.135	10.957433599	54.062658802	73.676305856	85.280726502	8.468421	0.340276	-0.219026	0.265457	13.314979	21.783400	13.955900	17.247601	0.103550	0.167709	-0.289114	0.483971	0.226606	0.227110	0.016954
2022-10-28 12:58:08.185	10.957433514	54.062658977	73.695747392	85.275123882	8.480920	0.339805	-0.226850	0.267624	13.329139	21.810059	13.957400	17.253799	0.109903	0.168581	-0.285169	0.488417	0.226606	0.227110	0.016954
2022-10-28 12:58:08.235	10.957433423	54.062659152	73.715238888	85.269184914	8.493476	0.338741	-0.231632	0.269380	14.397131	22.890606	13.958900	17.259300	0.116029	0.169437	-0.280335	0.490881	0.226606	0.227110	0.016954
2022-10-28 12:58:08.285	10.957433328	54.062659328	73.734810804	85.262978893	8.506040	0.338223	-0.237101	0.271333	14.418387	22.924427	13.960400	17.264500	0.121911	0.170222	-0.274820	0.494200	0.226606	0.227110	0.016954
2022-10-28 12:58:08.335	10.957433230	54.062659504	73.754441536	85.256532094	8.518541	0.338246	-0.241789	0.268859	14.441988	22.960529	13.961900	17.270399	0.127531	0.170920	-0.268641	0.495133	0.226606	0.227110	0.016954
2022-10-28 12:58:08.385	10.957433129	54.062659680	73.774056632	85.249918587	8.530980	0.336147	-0.245934	0.264051	14.527755	23.058735	13.961900	17.270399	0.132907	0.171618	-0.261956	0.493154	0.226606	0.227110	0.016954
2022-10-28 12:58:08.435	10.957433028	54.062659857	73.793678359	85.243282079	8.543338	0.335247	-0.247056	0.264751	14.554644	23.097982	13.963200	17.277399	0.138003	0.172247	-0.254661	0.493478	0.226606	0.227110	0.016954
2022-10-28 12:58:08.485	10.957432924	54.062660032	73.813207795	85.236486602	8.555591	0.333262	-0.249483	0.260081	14.583027	23.138618	13.964400	17.286100	0.142838	0.172788	-0.246790	0.490864	0.226606	0.227110	0.016954
2022-10-28 12:58:08.535	10.957432821	54.062660207	73.832695018	85.229754503	8.567818	0.331014	-0.248419	0.261555	14.643794	23.211612	13.965600	17.295900	0.147341	0.173311	-0.238342	0.489584	0.226606	0.227110	0.016954
2022-10-28 12:58:08.585	10.957432720	54.062660382	73.852168194	85.223146864	8.580063	0.329861	-0.243418	0.266447	14.675019	23.255082	13.966700	17.306299	0.151425	0.173817	-0.229127	0.488932	0.226606	0.227110	0.016954
2022-10-28 12:58:08.635	10.957432620	54.062660557	73.871625013	85.216590045	8.592293	0.328892	-0.240103	0.270028	14.707281	23.299574	13.966700	17.306299	0.155107	0.174201	-0.219283	0.488605	0.226606	0.227110	0.016954
2022-10-28 12:58:08.685	10.957432516	54.062660727	73.890547434	85.209786378	8.604189	0.327521	-0.235079	0.273185	14.588217	23.192406	13.967800	17.316299	0.158266	0.174585	-0.208898	0.486993	0.226606	0.227110	0.016954
2022-10-28 12:58:08.735	10.957432420	54.062660900	73.909870900	85.203467675	8.616449	0.325381	-0.231202	0.278052	14.620382	23.236832	13.969000	17.325800	0.161007	0.174934	-0.198008	0.486456	0.229066	0.229620	0.016957
2022-10-28 12:58:08.785	10.957432325	54.062661073	73.929106817	85.197261213	8.628713	0.323849	-0.226915	0.278904	14.652681	23.281394	13.970200	17.334999	0.163380	0.175161	-0.186523	0.483897	0.229066	0.229620	0.016957
2022-10-28 12:58:08.835	10.957432232	54.062661246	73.948289471	85.191190215	8.640979	0.323150	-0.222763	0.282256	14.766789	23.407768	13.971200	17.344400	0.165300	0.175423	-0.174795	0.483444	0.229066	0.229620	0.016957
2022-10-28 12:58:08.885	10.957432142	54.062661417	73.967409988	85.185280042	8.653225	0.322173	-0.216423	0.284010	14.796988	23.450213	13.971200	17.344400	0.166819	0.175650	-0.162630	0.480932	0.229066	0.229620	0.016957
2022-10-28 12:58:08.935	10.957432053	54.062661589	73.986511463	85.179478532	8.665424	0.321951	-0.210327	0.284967	14.825849	23.491274	13.972200	17.354300	0.167936	0.175737	-0.150203	0.478640	0.229066	0.229620	0.016957
2022-10-28 12:58:08.985	10.957431966	54.062661760	74.005568688	85.173792256	8.677524	0.321683	-0.203336	0.286190	14.730111	23.407634	13.973200	17.364700	0.168581	0.175755	-0.137706	0.476162	0.229066	0.229620	0.016957
2022-10-28 12:58:09.035	10.957431880	54.062661931	74.024610164	85.168126362	8.689488	0.321913	-0.199583	0.284454	14.754895	23.444383	13.974200	17.374701	0.168808	0.175632	-0.125105	0.473683	0.229066	0.229620	0.016957
2022-10-28 12:58:09.085	10.957431794	54.062662103	74.043688885	85.162516288	8.697808	0.323547	-0.195170	0.283506	14.777736	23.475544	13.975300	17.384001	0.168669	0.175283	-0.112521	0.472387	0.229066	0.229620	0.016957
2022-10-28 12:58:09.135	10.957431708	54.062662274	74.062779974	85.156881444	8.709478	0.324706	-0.192434	0.283724	14.798239	23.507717	13.975300	17.384001	0.168128	0.174865	-0.100025	0.472191	0.229066	0.229620	0.016957
2022-10-28 12:58:09.185	10.957431621	54.062662446	74.081922964	85.151171020	8.721019	0.326495	-0.191416	0.280953	14.724646	23.445664	13.976300	17.392300	0.167220	0.174271	-0.087598	0.471353	0.229066	0.229620	0.016957
2022-10-28 12:58:09.235	10.957431533	54.062662618	74.101034153	85.145408121	8.732433	0.326640	-0.189011	0.281495	14.740589	23.473022	13.977200	17.400200	0.165998	0.173590	-0.075398	0.470806	0.229066	0.229620	0.016957
2022-10-28 12:58:09.285	10.957431444	54.062662790	74.120165872	85.139586604	8.743748	0.326938	-0.185507	0.283860	14.754252	23.498000	13.978000	17.408100	0.164393	0.172892	-0.063321	0.471039	0.229066	0.229620	0.016957
2022-10-28 12:58:09.335	10.957431353	54.062662962	74.139280466	85.133626717	8.754967	0.325948	-0.183119	0.283871	14.676002	23.430968	13.978700	17.416599	0.162438	0.172089	-0.051470	0.469422	0.229066	0.229620	0.016957
2022-10-28 12:58:09.385	10.957431260	54.062663134	74.158421160	85.127530213	8.766123	0.326540	-0.181086	0.283989	14.685168	23.451291	13.978700	17.416599	0.160134	0.171322	-0.039881	0.469117	0.229066	0.229620	0.016957
2022-10-28 12:58:09.435	10.957431164	54.062663305	74.177553687	85.121265564	8.777218	0.326645	-0.180146	0.284704	14.546817	23.324035	13.979400	17.425501	0.157499	0.170623	-0.028588	0.469261	0.229066	0.229620	0.016957
2022-10-28 12:58:09.485	10.957431066	54.062663478	74.196710819	85.114836281	8.788291	0.327822	-0.180557	0.286006	14.551710	23.340001	13.980200	17.434299	0.154549	0.169943	-0.017610	0.471028	0.229066	0.229620	0.016957
2022-10-28 12:58:09.535	10.957430965	54.062663650	74.215861479	85.108236872	8.799323	0.329271	-0.180488	0.287093	14.554622	23.353945	13.980800	17.442801	0.151320	0.169367	-0.006999	0.472671	0.229066	0.229620	0.016957
2022-10-28 12:58:09.585	10.957430862	54.062663821	74.234994605	85.101455931	8.810333	0.328576	-0.180183	0.287015	14.453044	23.263377	13.981300	17.450701	0.147864	0.168896	0.003299	0.472023	0.229066	0.229620	0.016957
2022-10-28 12:58:09.635	10.957430756	54.062663994	74.254157830	85.094536067	8.821350	0.329500	-0.178275	0.288510	14.452430	23.273780	13.981300	17.450701	0.144199	0.168564	0.013230	0.472853	0.229066	0.229620	0.016957
2022-10-28 12:58:09.685	10.957430650	54.062664163	74.272968138	85.087599900	8.831982	0.329902	-0.177564	0.290311	14.450325	23.282307	13.981800	17.458099	0.140359	0.168337	0.022811	0.473967	0.229066	0.229620	0.016957
2022-10-28 12:58:09.735	10.957430571	54.062664340	74.292657943	85.082441366	8.843016	0.331916	-0.176540	0.295220	14.377311	23.220327	13.982400	17.464899	0.136380	0.168232	0.032044	0.478005	0.231526	0.232134	0.016956
2022-10-28 12:58:09.785	10.957430488	54.062664516	74.312304664	85.077003713	8.854004	0.330648	-0.177058	0.297339	14.372740	23.226744	13.982900	17.471300	0.132261	0.168197	0.040876	0.478632	0.231526	0.232134	0.016956
2022-10-28 12:58:09.835	10.957430401	54.062664693	74.331989578	85.071313656	8.864975	0.331229	-0.179443	0.295743	14.367155	23.232130	13.983400	17.477501	0.128125	0.168267	0.049306	0.478933	0.231526	0.232134	0.016956
2022-10-28 12:58:09.885	10.957430311	54.062664870	74.351667387	85.065409721	8.875935	0.331617	-0.180855	0.294958	14.289759	23.165694	13.983400	17.477501	0.123971	0.168424	0.057247	0.479248	0.231526	0.232134	0.016956
2022-10-28 12:58:09.935	10.957430217	54.062665047	74.371387522	85.059259855	8.886834	0.333592	-0.181708	0.295930	14.283023	23.169857	13.983700	17.483601	0.119817	0.168564	0.064699	0.481535	0.231526	0.232134	0.016956
2022-10-28 12:58:09.985	10.957430120	54.062665224	74.391083355	85.052858767	8.897659	0.333527	-0.182798	0.296359	14.275948	23.173607	13.984000	17.489401	0.115715	0.168721	0.071681	0.482166	0.231526	0.232134	0.016956
2022-10-28 12:58:10.035	10.957430018	54.062665401	74.410810061	85.046226747	8.908421	0.333669	-0.182467	0.296519	14.268763	23.177183	13.984200	17.494900	0.111631	0.168913	0.078086	0.482237	0.231526	0.232134	0.016956
2022-10-28 12:58:10.085	10.957429913	54.062665579	74.430572101	85.039335318	8.916173	0.334879	-0.183116	0.301337	14.235531	23.151704	13.984300	17.500500	0.107565	0.169105	0.084195	0.486292	0.231526	0.232134	0.016956
2022-10-28 12:58:10.135	10.957429803	54.062665756	74.450280972	85.032158597	8.926810	0.334231	-0.186370	0.299753	14.228288	23.155098	13.984300	17.500500	0.103515	0.169367	0.089675	0.486103	0.231526	0.232134	0.016956
2022-10-28 12:58:10.185	10.957429690	54.062665933	74.470027905	85.024753459	8.937426	0.335249	-0.188345	0.299640	14.139951	23.077376	13.984300	17.506201	0.099484	0.169698	0.094614	0.487494	0.231526	0.232134	0.016956
2022-10-28 12:58:10.235	10.957429573	54.062666111	74.489779555	85.017096620	8.947956	0.336493	-0.191891	0.298718	14.133145	23.081102	13.984200	17.512300	0.095382	0.169978	0.099222	0.489165	0.231526	0.232134	0.016956
2022-10-28 12:58:10.285	10.957429453	54.062666288	74.509572220	85.009238271	8.958458	0.337840	-0.193382	0.297671	14.126754	23.085212	13.984000	17.518499	0.091193	0.170379	0.103201	0.490041	0.231526	0.232134	0.016956
2022-10-28 12:58:10.335	10.957429330	54.062666467	74.529450224	85.001162522	8.968894	0.340618	-0.194854	0.298976	14.120805	23.089699	13.983800	17.524500	0.086935	0.170746	0.106779	0.493331	0.231526	0.232134	0.016956
2022-10-28 12:58:10.385	10.957429204	54.062666646	74.549342705	84.992917268	8.979287	0.341890	-0.194473	0.299063	14.157822	23.137109	13.983800	17.524500	0.082537	0.171130	0.109903	0.494113	0.231526	0.232134	0.016956
2022-10-28 12:58:10.435	10.957429075	54.062666826	74.569357400	84.984446413	8.989612	0.344163	-0.194816	0.300920	14.152968	23.142579	13.983700	17.530001	0.078051	0.171513	0.112556	0.496945	0.231526	0.232134	0.016956
2022-10-28 12:58:10.485	10.957428942	54.062667006	74.589418691	84.975750428	8.999830	0.346162	-0.196360	0.302524	14.081638	23.081468	13.983600	17.535200	0.073531	0.171845	0.114720	0.499906	0.231526	0.232134	0.016956
2022-10-28 12:58:10.535	10.957428806	54.062667186	74.609485550	84.966816502	9.009952	0.347286	-0.199726	0.300242	14.078242	23.088193	13.983500	17.540600	0.068941	0.172212	0.116413	0.500642	0.231526	0.232134	0.016956
2022-10-28 12:58:10.585	10.957428666	54.062667367	74.629579879	84.957660284	9.020020	0.348257	-0.203500	0.299154	14.075619	23.095639	13.983500	17.546400	0.064333	0.172578	0.117618	0.502184	0.231526	0.232134	0.016956
2022-10-28 12:58:10.635	10.957428523	54.062667547	74.649668639	84.948306271	9.030013	0.349234	-0.207087	0.295927	14.035508	23.065521	13.983500	17.546400	0.059673	0.172980	0.118333	0.502416	0.231526	0.232134	0.016956
2022-10-28 12:58:10.685	10.957428380	54.062667725	74.669492149	84.938950634	9.039854	0.350321	-0.209311	0.293910	14.034320	23.074174	13.983600	17.552601	0.055030	0.173381	0.118630	0.502911	0.231526	0.232134	0.016956
2022-10-28 12:58:10.735	10.957428200	54.062667896	74.688550275	84.927157154	9.049815	0.349996	-0.210056	0.295248	14.033623	23.083438	13.983600	17.558901	0.050405	0.173817	0.118595	0.503778	0.233980	0.234654	0.016954
2022-10-28 12:58:10.785	10.957428017	54.062668067	74.707556782	84.915190582	9.059723	0.349243	-0.210420	0.294104	13.962970	23.022693	13.983600	17.565001	0.045763	0.174254	0.118229	0.502737	0.233980	0.234654	0.016954
2022-10-28 12:58:10.835	10.957427831	54.062668238	74.726551543	84.903028152	9.069595	0.349593	-0.211696	0.297701	13.963250	23.032845	13.983700	17.570700	0.041137	0.174742	0.117548	0.505624	0.233980	0.234654	0.016954
2022-10-28 12:58:10.885	10.957427643	54.062668408	74.745461086	84.890671110	9.079421	0.349064	-0.214586	0.295936	13.964002	23.043423	13.983700	17.570700	0.036530	0.175266	0.116536	0.505441	0.233980	0.234654	0.016954
2022-10-28 12:58:10.935	10.957427453	54.062668577	74.764340857	84.878223935	9.089190	0.349127	-0.215352	0.291569	14.014267	23.103457	13.983700	17.576099	0.031974	0.175755	0.115035	0.503268	0.233980	0.234654	0.016954
2022-10-28 12:58:10.985	10.957427263	54.062668747	74.783280779	84.865845169	9.098949	0.351906	-0.213078	0.294420	14.016313	23.115263	13.983600	17.581200	0.027419	0.176296	0.113167	0.505889	0.233980	0.234654	0.016954
2022-10-28 12:58:11.035	10.957427076	54.062668917	74.802201167	84.853548706	9.108713	0.353685	-0.211176	0.290761	14.018869	23.127582	13.983400	17.586100	0.022829	0.176889	0.110881	0.504213	0.233980	0.234654	0.016954
2022-10-28 12:58:11.085	10.957426891	54.062669087	74.821126823	84.841464126	9.115802	0.354365	-0.204937	0.291312	13.961008	23.076810	13.983200	17.591000	0.018204	0.177343	0.108228	0.502430	0.233980	0.234654	0.016954
2022-10-28 12:58:11.135	10.957426711	54.062669258	74.840054718	84.829701447	9.125669	0.354840	-0.196064	0.292432	13.964896	23.090565	13.983200	17.591000	0.013614	0.177727	0.105174	0.499869	0.233980	0.234654	0.016954
2022-10-28 12:58:11.185	10.957426542	54.062669427	74.858961797	84.818576119	9.135586	0.354282	-0.180566	0.291806	13.969708	23.105294	13.983000	17.596300	0.008919	0.177797	0.101770	0.493225	0.233980	0.234654	0.016954
2022-10-28 12:58:11.235	10.957426381	54.062669597	74.877827476	84.808083588	9.145494	0.353939	-0.167133	0.289937	14.053927	23.199421	13.982800	17.601999	0.004189	0.177901	0.097529	0.487103	0.233980	0.234654	0.016954
2022-10-28 12:58:11.285	10.957426232	54.062669766	74.896683677	84.798280013	9.155455	0.354925	-0.152409	0.292801	14.060281	23.215736	13.982700	17.608101	-0.000541	0.177744	0.093009	0.484699	0.233980	0.234654	0.016954
2022-10-28 12:58:11.335	10.957426090	54.062669934	74.915387081	84.789007211	9.165367	0.353607	-0.142677	0.285113	14.067921	23.233288	13.982600	17.614401	-0.005201	0.177325	0.087598	0.476114	0.233980	0.234654	0.016954
2022-10-28 12:58:11.385	10.957425956	54.062670102	74.934056730	84.780235622	9.175262	0.353411	-0.134130	0.282503	13.979387	23.154650	13.982600	17.614401	-0.009739	0.176837	0.081472	0.471909	0.233980	0.234654	0.016954
2022-10-28 12:58:11.435	10.957425829	54.062670269	74.952666105	84.771937666	9.185147	0.353732	-0.125853	0.276783	13.987989	23.173137	13.982500	17.620800	-0.014103	0.176034	0.074910	0.466449	0.233980	0.234654	0.016954
2022-10-28 12:58:11.485	10.957425708	54.062670436	74.971196576	84.763985913	9.194914	0.352546	-0.119280	0.272880	13.996849	23.191763	13.982400	17.626801	-0.018204	0.175039	0.067789	0.461497	0.233980	0.234654	0.016954
2022-10-28 12:58:11.535	10.957425592	54.062670602	74.989716860	84.756419375	9.204620	0.352419	-0.110729	0.273377	14.005582	23.210202	13.982300	17.632700	-0.022044	0.173940	0.060179	0.459560	0.233980	0.234654	0.016954
2022-10-28 12:58:11.585	10.957425481	54.062670768	75.008216159	84.749123835	9.214220	0.352840	-0.104305	0.272258	14.066075	23.280295	13.982100	17.638399	-0.025551	0.172613	0.052150	0.457712	0.233980	0.234654	0.016954
2022-10-28 12:58:11.635	10.957425373	54.062670935	75.026714488	84.742081471	9.223680	0.354102	-0.100057	0.270414	14.074279	23.297959	13.982100	17.638399	-0.028780	0.171077	0.043895	0.456643	0.233980	0.234654	0.016954
2022-10-28 12:58:11.685	10.957425259	54.062671095	75.044524406	84.734618550	9.232832	0.355989	-0.099118	0.261474	13.981318	23.214150	13.982000	17.643900	-0.031765	0.169506	0.035273	0.452683	0.233980	0.234654	0.016954
2022-10-28 12:58:11.735	10.957425166	54.062671265	75.063472830	84.728506723	9.242135	0.357397	-0.094680	0.256932	13.987841	23.229976	13.981900	17.649500	-0.034436	0.167848	0.026494	0.450234	0.236429	0.237174	0.016951
2022-10-28 12:58:11.785	10.957425077	54.062671435	75.082402726	84.722656985	9.251362	0.357837	-0.091905	0.251929	13.993458	23.244820	13.981800	17.655100	-0.036809	0.166068	0.017663	0.447171	0.236429	0.237174	0.016951
2022-10-28 12:58:11.835	10.957424992	54.062671605	75.101287794	84.717126127	9.260543	0.356649	-0.086637	0.250198	14.035802	23.296345	13.981700	17.660700	-0.038851	0.164358	0.008570	0.444189	0.236429	0.237174	0.016951
2022-10-28 12:58:11.885	10.957424912	54.062671774	75.120180910	84.711857164	9.269733	0.356488	-0.081043	0.252659	14.038938	23.308671	13.981700	17.660700	-0.040492	0.162700	-0.000524	0.444396	0.236429	0.237174	0.016951
2022-10-28 12:58:11.935	10.957424834	54.062671944	75.139085814	84.706736672	9.278939	0.357248	-0.079174	0.253354	14.040597	23.319537	13.981600	17.666300	-0.041643	0.161199	-0.009861	0.445065	0.236429	0.237174	0.016951
2022-10-28 12:58:11.985	10.957424757	54.062672115	75.158107401	84.701753700	9.288239	0.359122	-0.078833	0.255839	13.961695	23.249934	13.981400	17.671900	-0.042237	0.159855	-0.019478	0.447926	0.236429	0.237174	0.016951
2022-10-28 12:58:12.035	10.957424682	54.062672287	75.177299202	84.696829225	9.297690	0.362085	-0.081023	0.256317	13.959899	23.257590	13.981400	17.677200	-0.042150	0.158755	-0.029566	0.450964	0.236429	0.237174	0.016951
2022-10-28 12:58:12.085	10.957424606	54.062672461	75.196668908	84.691830981	9.305203	0.366132	-0.088061	0.256531	13.956284	23.261487	13.981400	17.682301	-0.041312	0.157795	-0.039968	0.455648	0.236429	0.237174	0.016951
2022-10-28 12:58:12.135	10.957424530	54.062672637	75.216209263	84.686853016	9.315053	0.369467	-0.091921	0.260570	13.886903	23.201956	13.981400	17.682301	-0.039863	0.157080	-0.050929	0.461359	0.236429	0.237174	0.016951
2022-10-28 12:58:12.185	10.957424452	54.062672813	75.235796892	84.681738778	9.325050	0.369738	-0.097075	0.262012	13.878471	23.203521	13.981600	17.687000	-0.037873	0.156661	-0.062413	0.463444	0.236429	0.237174	0.016951
2022-10-28 12:58:12.235	10.957424373	54.062672989	75.255383387	84.676568123	9.335261	0.368511	-0.101812	0.263640	13.867555	23.202816	13.981700	17.691700	-0.035430	0.156504	-0.074159	0.464405	0.236429	0.237174	0.016951
2022-10-28 12:58:12.285	10.957424294	54.062673165	75.274971590	84.671382273	9.345515	0.367467	-0.105315	0.264580	13.810879	23.156394	13.982000	17.696199	-0.032602	0.156643	-0.086062	0.464893	0.236429	0.237174	0.016951
2022-10-28 12:58:12.335	10.957424214	54.062673341	75.294525316	84.666153800	9.355843	0.365712	-0.110962	0.263884	13.795421	23.151263	13.982200	17.700899	-0.029339	0.156783	-0.098035	0.464427	0.236429	0.237174	0.016951
2022-10-28 12:58:12.385	10.957424135	54.062673517	75.314114392	84.660970901	9.366211	0.366096	-0.114797	0.263992	13.777473	23.143684	13.982200	17.700899	-0.025866	0.157202	-0.110078	0.465721	0.236429	0.237174	0.016951
2022-10-28 12:58:12.435	10.957424056	54.062673693	75.333705770	84.655837071	9.376552	0.366067	-0.118680	0.262083	13.626596	23.003148	13.982400	17.705500	-0.022078	0.157708	-0.122173	0.465594	0.236429	0.237174	0.016951
2022-10-28 12:58:12.485	10.957423978	54.062673869	75.353293692	84.650727274	9.386849	0.367251	-0.123480	0.259313	13.605159	22.992008	13.982600	17.710100	-0.018047	0.158162	-0.134024	0.466223	0.236429	0.237174	0.016951
2022-10-28 12:58:12.535	10.957423903	54.062674045	75.372867205	84.645817764	9.397132	0.366321	-0.123395	0.256503	13.581592	22.978724	13.982800	17.714500	-0.013858	0.158790	-0.145857	0.463908	0.236429	0.237174	0.016951
2022-10-28 12:58:12.585	10.957423830	54.062674221	75.392485286	84.641051101	9.407354	0.366911	-0.124143	0.255714	13.562858	22.970213	13.983000	17.718800	-0.009495	0.159296	-0.157254	0.464138	0.236429	0.237174	0.016951
2022-10-28 12:58:12.635	10.957423760	54.062674396	75.412006688	84.636409307	9.417419	0.364784	-0.125780	0.249346	13.538244	22.955664	13.983000	17.718800	-0.004992	0.159453	-0.168215	0.459415	0.236429	0.237174	0.016951
2022-10-28 12:58:12.685	10.957423684	54.062674568	75.431152482	84.631479526	9.427300	0.364548	-0.125927	0.248233	13.512507	22.939808	13.983300	17.723101	-0.000419	0.159558	-0.179001	0.458664	0.236429	0.237174	0.016951
2022-10-28 12:58:12.735	10.957423603	54.062674745	75.450840139	84.626182475	9.437095	0.363321	-0.126096	0.246910	13.453692	22.890787	13.983600	17.727501	0.004154	0.159575	-0.189455	0.457020	0.238889	0.239706	0.016949
2022-10-28 12:58:12.785	10.957423526	54.062674922	75.470543796	84.621114202	9.446835	0.364015	-0.126858	0.242452	13.427705	22.874539	13.983900	17.732100	0.008814	0.159436	-0.199352	0.455393	0.238889	0.239706	0.016949
2022-10-28 12:58:12.835	10.957423452	54.062675099	75.490279636	84.616288807	9.456491	0.364911	-0.127535	0.240241	13.401073	22.857564	13.984300	17.737000	0.013544	0.159209	-0.209056	0.455128	0.238889	0.239706	0.016949
2022-10-28 12:58:12.885	10.957423384	54.062675278	75.510120060	84.611790953	9.466187	0.366793	-0.124229	0.244492	13.328165	22.794353	13.984300	17.737000	0.018309	0.159034	-0.218358	0.457981	0.238889	0.239706	0.016949
2022-10-28 12:58:12.935	10.957423316	54.062675456	75.529964730	84.607394386	9.475866	0.366701	-0.124238	0.245850	13.300989	22.776856	13.984600	17.742300	0.023126	0.158808	-0.227469	0.458636	0.238889	0.239706	0.016949
2022-10-28 12:58:12.985	10.957423251	54.062675634	75.549801109	84.603089421	9.485582	0.366165	-0.125919	0.243624	13.273453	22.759035	13.985000	17.747900	0.027995	0.158685	-0.236300	0.457477	0.238889	0.239706	0.016949
2022-10-28 12:58:13.035	10.957423190	54.062675813	75.569705665	84.599094198	9.495346	0.366968	-0.123454	0.244860	13.261425	22.756771	13.985600	17.753401	0.032865	0.158738	-0.244765	0.458108	0.238889	0.239706	0.016949
2022-10-28 12:58:13.085	10.957423131	54.062675991	75.589567848	84.595254214	9.502725	0.366812	-0.124870	0.238179	13.235712	22.738437	13.986300	17.758699	0.037804	0.158825	-0.252375	0.454832	0.238889	0.239706	0.016949
2022-10-28 12:58:13.135	10.957423079	54.062676170	75.609456944	84.591813753	9.512377	0.366229	-0.123633	0.235560	13.211390	22.723767	13.986300	17.758699	0.042830	0.158860	-0.259391	0.452656	0.238889	0.239706	0.016949
2022-10-28 12:58:13.185	10.957423030	54.062676349	75.629373098	84.588661718	9.522051	0.366782	-0.123457	0.236021	13.206235	22.728286	13.987100	17.763700	0.047909	0.159069	-0.265831	0.453295	0.238889	0.239706	0.016949
2022-10-28 12:58:13.235	10.957422988	54.062676528	75.649256628	84.585909038	9.531804	0.365400	-0.119788	0.241177	13.183813	22.715617	13.987900	17.768600	0.053041	0.159401	-0.271870	0.453908	0.238889	0.239706	0.016949
2022-10-28 12:58:13.285	10.957422950	54.062676706	75.669126643	84.583405994	9.541610	0.364328	-0.115722	0.245531	13.163258	22.704868	13.988800	17.773399	0.058277	0.159785	-0.277263	0.454326	0.238889	0.239706	0.016949
2022-10-28 12:58:13.335	10.957422913	54.062676885	75.689054919	84.580961308	9.551480	0.366181	-0.117474	0.250309	13.117075	22.668555	13.989700	17.778299	0.063478	0.160413	-0.282324	0.458850	0.238889	0.239706	0.016949
2022-10-28 12:58:13.385	10.957422872	54.062677064	75.709000775	84.578258547	9.561516	0.365259	-0.127354	0.246605	13.099602	22.661118	13.989700	17.778299	0.068783	0.161129	-0.286618	0.458745	0.238889	0.239706	0.016949
2022-10-28 12:58:13.435	10.957422829	54.062677245	75.729061482	84.575440784	9.571803	0.365280	-0.135068	0.251704	13.083832	22.655635	13.990600	17.783300	0.074194	0.161914	-0.290388	0.463711	0.238889	0.239706	0.016949
2022-10-28 12:58:13.485	10.957422781	54.062677426	75.749194685	84.572311552	9.582261	0.365505	-0.146512	0.251981	13.047530	22.629791	13.991500	17.788401	0.079622	0.162874	-0.293355	0.467498	0.238889	0.239706	0.016949
2022-10-28 12:58:13.535	10.957422729	54.062677608	75.769451074	84.568935669	9.592941	0.366349	-0.159058	0.249273	13.038193	22.631134	13.992300	17.793100	0.085120	0.163747	-0.295397	0.470795	0.238889	0.239706	0.016949
2022-10-28 12:58:13.585	10.957422672	54.062677791	75.789891003	84.565168535	9.603829	0.368151	-0.170767	0.253963	13.031436	22.635266	13.993100	17.797600	0.090617	0.164811	-0.296706	0.478742	0.238889	0.239706	0.016949
2022-10-28 12:58:13.635	10.957422606	54.062677976	75.810466957	84.560838003	9.614936	0.369200	-0.184576	0.253729	13.063289	22.678225	13.993100	17.797600	0.096237	0.165859	-0.297072	0.484515	0.238889	0.239706	0.016949
2022-10-28 12:58:13.685	10.957422523	54.062678161	75.831023895	84.555456437	9.625866	0.368418	-0.195091	0.252418	13.065170	22.691036	13.994000	17.801600	0.101910	0.166749	-0.296270	0.487348	0.238889	0.239706	0.016949
2022-10-28 12:58:13.735	10.957422466	54.062678356	75.852736448	84.551713513	9.637243	0.369144	-0.205679	0.253313	13.070176	22.707419	13.994900	17.805401	0.107565	0.167621	-0.294681	0.492685	0.241345	0.242222	0.016948
2022-10-28 12:58:13.785	10.957422404	54.062678551	75.874510252	84.547642807	9.648685	0.368723	-0.213349	0.252986	13.146223	22.794909	13.995800	17.809299	0.113132	0.168302	-0.291889	0.495455	0.241345	0.242222	0.016948
2022-10-28 12:58:13.835	10.957422337	54.062678748	75.896394326	84.543241714	9.660126	0.369535	-0.220441	0.250785	13.160488	22.820614	13.996700	17.813601	0.118630	0.168738	-0.288084	0.498040	0.241345	0.242222	0.016948
2022-10-28 12:58:13.885	10.957422266	54.062678946	75.918377961	84.538590871	9.671490	0.370732	-0.227543	0.248626	13.177699	22.849189	13.996700	17.813601	0.123936	0.169053	-0.283511	0.501032	0.241345	0.242222	0.016948
2022-10-28 12:58:13.935	10.957422193	54.062679143	75.940389047	84.533813065	9.682804	0.371453	-0.231446	0.244221	13.256001	22.938805	13.997600	17.818300	0.129015	0.169140	-0.277979	0.501187	0.241345	0.242222	0.016948
2022-10-28 12:58:13.985	10.957422118	54.062679342	75.962470574	84.528939113	9.694057	0.371613	-0.233107	0.242927	13.279626	22.973684	13.998400	17.823200	0.133814	0.169105	-0.271678	0.501446	0.241345	0.242222	0.016948
2022-10-28 12:58:14.035	10.957422044	54.062679541	75.984636051	84.524071624	9.705279	0.372135	-0.232425	0.246753	13.305785	23.011064	13.999100	17.828100	0.138248	0.169087	-0.264522	0.503381	0.241345	0.242222	0.016948
2022-10-28 12:58:14.085	10.957421969	54.062679741	76.006861672	84.519153088	9.713669	0.372580	-0.230972	0.248132	13.447050	23.160719	13.999800	17.832800	0.142332	0.168878	-0.256598	0.503720	0.241345	0.242222	0.016948
2022-10-28 12:58:14.135	10.957421893	54.062679940	76.029106408	84.514209802	9.724822	0.372277	-0.231094	0.248175	13.477398	23.202220	13.999800	17.832800	0.146014	0.168721	-0.247924	0.503572	0.241345	0.242222	0.016948
2022-10-28 12:58:14.185	10.957421820	54.062680140	76.051356088	84.509396205	9.736003	0.371550	-0.228695	0.252148	13.509148	23.245151	14.000200	17.837400	0.149243	0.168634	-0.238482	0.503914	0.241345	0.242222	0.016948
2022-10-28 12:58:14.235	10.957421746	54.062680340	76.073607476	84.504580070	9.747245	0.371456	-0.227920	0.251750	13.316128	23.063373	14.000600	17.841801	0.152053	0.168512	-0.228272	0.503294	0.241345	0.242222	0.016948
2022-10-28 12:58:14.285	10.957421676	54.062680540	76.095876708	84.499955482	9.758540	0.372406	-0.225188	0.256006	13.349501	23.108041	14.000800	17.846300	0.154357	0.168407	-0.217276	0.504911	0.241345	0.242222	0.016948
2022-10-28 12:58:14.335	10.957421608	54.062680741	76.118182628	84.495526106	9.769879	0.373674	-0.219210	0.259001	13.383012	23.152891	14.001000	17.850901	0.156067	0.168337	-0.205635	0.504744	0.241345	0.242222	0.016948
2022-10-28 12:58:14.385	10.957421544	54.062680941	76.140487716	84.491336342	9.781281	0.373912	-0.210581	0.266428	13.399603	23.180884	14.001000	17.850901	0.157289	0.168162	-0.193260	0.505113	0.241345	0.242222	0.016948
2022-10-28 12:58:14.435	10.957421482	54.062681141	76.162776320	84.487254705	9.792652	0.373795	-0.204049	0.269796	13.432866	23.225518	14.001200	17.855400	0.157987	0.167970	-0.180258	0.504131	0.241345	0.242222	0.016948
2022-10-28 12:58:14.485	10.957421423	54.062681341	76.185039508	84.483375686	9.804068	0.372897	-0.196154	0.273428	13.464782	23.268849	14.001400	17.860001	0.158162	0.167796	-0.166836	0.502286	0.241345	0.242222	0.016948
2022-10-28 12:58:14.535	10.957421365	54.062681541	76.207314969	84.479627102	9.815465	0.373625	-0.189893	0.276605	13.570378	23.385843	14.001900	17.864300	0.157865	0.167674	-0.153065	0.502161	0.241345	0.242222	0.016948
2022-10-28 12:58:14.585	10.957421309	54.062681741	76.229529962	84.475955176	9.826830	0.373284	-0.185864	0.274138	13.598532	23.425362	14.002400	17.868500	0.157132	0.167517	-0.139103	0.499037	0.241345	0.242222	0.016948
2022-10-28 12:58:14.635	10.957421255	54.062681941	76.251745317	84.472432693	9.838192	0.374470	-0.180303	0.278335	13.624046	23.462238	14.002400	17.868500	0.155963	0.167429	-0.125070	0.500207	0.241345	0.242222	0.016948
2022-10-28 12:58:14.685	10.957421205	54.062682141	76.274099156	84.469123622	9.849293	0.374662	-0.175469	0.279843	13.420173	23.269466	14.003100	17.872601	0.154392	0.167342	-0.111003	0.499473	0.241345	0.242222	0.016948
2022-10-28 12:58:14.735	10.957421146	54.062682335	76.295594656	84.465272709	9.860597	0.372789	-0.168607	0.279774	13.439971	23.300568	14.003700	17.877001	0.152385	0.167272	-0.096953	0.495654	0.243791	0.244732	0.016946
2022-10-28 12:58:14.785	10.957421087	54.062682528	76.317079951	84.461425568	9.871845	0.371860	-0.162537	0.281895	13.456814	23.328659	14.004400	17.881500	0.149994	0.167272	-0.083078	0.494129	0.243791	0.244732	0.016946
2022-10-28 12:58:14.835	10.957421027	54.062682720	76.338527833	84.457441030	9.882965	0.372412	-0.160513	0.282039	13.372498	23.255463	14.005300	17.886101	0.147253	0.167203	-0.069412	0.493965	0.243791	0.244732	0.016946
2022-10-28 12:58:14.885	10.957420964	54.062682913	76.359933498	84.453364388	9.894021	0.372265	-0.156574	0.283732	13.383957	23.277978	14.005300	17.886101	0.144217	0.167098	-0.055955	0.493559	0.243791	0.244732	0.016946
2022-10-28 12:58:14.935	10.957420899	54.062683105	76.381298780	84.449058627	9.904973	0.371187	-0.156010	0.282945	13.392487	23.297460	14.006600	17.890499	0.140883	0.167168	-0.042918	0.492115	0.243791	0.244732	0.016946
2022-10-28 12:58:14.985	10.957420830	54.062683297	76.402664783	84.444544397	9.915885	0.370949	-0.156393	0.280674	13.314480	23.230365	14.007900	17.894400	0.137323	0.167185	-0.030055	0.490754	0.243791	0.244732	0.016946
2022-10-28 12:58:15.035	10.957420759	54.062683489	76.424044923	84.439908631	9.926790	0.371978	-0.153798	0.285906	13.318428	23.245219	14.009200	17.897900	0.133587	0.167203	-0.017506	0.493725	0.243791	0.244732	0.016946
2022-10-28 12:58:15.085	10.957420684	54.062683680	76.445394903	84.435038989	9.934487	0.372230	-0.152480	0.285239	13.320152	23.254640	14.010200	17.901300	0.129643	0.167290	-0.005271	0.493120	0.243791	0.244732	0.016946
2022-10-28 12:58:15.135	10.957420608	54.062683872	76.466746551	84.430007744	9.945283	0.371897	-0.150149	0.286970	13.321452	23.266735	14.010200	17.901300	0.125542	0.167360	0.006667	0.493158	0.243791	0.244732	0.016946
2022-10-28 12:58:15.185	10.957420528	54.062684064	76.488066226	84.424796792	9.956020	0.371105	-0.147318	0.289170	13.319441	23.275462	14.011000	17.904900	0.121283	0.167395	0.018396	0.492991	0.243791	0.244732	0.016946
2022-10-28 12:58:15.235	10.957420445	54.062684255	76.509374654	84.419340792	9.966725	0.370827	-0.147081	0.290593	13.315672	23.282397	14.011700	17.908899	0.116832	0.167482	0.029740	0.493548	0.243791	0.244732	0.016946
2022-10-28 12:58:15.285	10.957420358	54.062684447	76.530710054	84.413658417	9.977389	0.372102	-0.148456	0.289675	13.246449	23.223839	14.012400	17.913200	0.112207	0.167587	0.040719	0.494379	0.243791	0.244732	0.016946
2022-10-28 12:58:15.335	10.957420269	54.062684639	76.552083524	84.407805629	9.988021	0.373703	-0.147014	0.292815	13.239778	23.227799	14.013100	17.917601	0.107425	0.167726	0.051313	0.496999	0.243791	0.244732	0.016946
2022-10-28 12:58:15.385	10.957420175	54.062684831	76.573451321	84.401708327	9.998576	0.374702	-0.148123	0.290283	13.231930	23.230506	14.013100	17.917601	0.102556	0.167936	0.061401	0.496594	0.243791	0.244732	0.016946
2022-10-28 12:58:15.435	10.957420080	54.062685023	76.594835377	84.395450050	10.009072	0.375463	-0.146337	0.290976	13.204568	23.213640	14.013900	17.921700	0.097581	0.168145	0.070983	0.497046	0.243791	0.244732	0.016946
2022-10-28 12:58:15.485	10.957419980	54.062685215	76.616219200	84.388920654	10.019435	0.375440	-0.146544	0.289700	13.195216	23.214651	14.014800	17.925301	0.092572	0.168372	0.080006	0.496343	0.243791	0.244732	0.016946
2022-10-28 12:58:15.535	10.957419877	54.062685408	76.637650350	84.382146173	10.029720	0.376751	-0.146050	0.292070	13.185452	23.215172	14.015800	17.928499	0.087511	0.168581	0.088488	0.498575	0.243791	0.244732	0.016946
2022-10-28 12:58:15.585	10.957419768	54.062685601	76.659112500	84.375047697	10.039864	0.377859	-0.148608	0.289282	13.139731	23.179595	14.016700	17.931499	0.082432	0.168826	0.096307	0.498544	0.243791	0.244732	0.016946
2022-10-28 12:58:15.635	10.957419656	54.062685794	76.680671668	84.367716760	10.049933	0.380405	-0.149882	0.290370	13.129831	23.179765	14.016700	17.931499	0.077353	0.169018	0.103603	0.501485	0.243791	0.244732	0.016946
2022-10-28 12:58:15.685	10.957419533	54.062685986	76.702000493	84.359640353	10.059739	0.381896	-0.151997	0.290608	13.120225	23.179964	14.017600	17.934299	0.072344	0.169192	0.110235	0.503389	0.243791	0.244732	0.016946
2022-10-28 12:58:15.735	10.957419401	54.062686177	76.723274736	84.350994756	10.069598	0.382919	-0.154594	0.287832	13.016061	23.085660	14.018200	17.937401	0.067387	0.169419	0.116291	0.503362	0.246241	0.247259	0.016946
2022-10-28 12:58:15.785	10.957419265	54.062686368	76.744580606	84.342101580	10.079419	0.383472	-0.156006	0.288462	13.007189	23.086608	14.018600	17.940701	0.062483	0.169594	0.121824	0.504578	0.246241	0.247259	0.016946
2022-10-28 12:58:15.835	10.957419126	54.062686560	76.765937009	84.332961324	10.089167	0.384729	-0.157043	0.288885	12.999001	23.088167	14.019000	17.944201	0.057648	0.169838	0.126641	0.506096	0.246241	0.247259	0.016946
2022-10-28 12:58:15.885	10.957418982	54.062686752	76.787311251	84.323572821	10.098828	0.385986	-0.157249	0.291830	12.966667	23.065495	14.019000	17.944201	0.052866	0.170030	0.130952	0.508800	0.246241	0.247259	0.016946
2022-10-28 12:58:15.935	10.957418834	54.062686944	76.808680146	84.313849119	10.108379	0.386620	-0.160668	0.289527	12.960095	23.068474	14.019400	17.947599	0.048154	0.170222	0.134582	0.509033	0.246241	0.247259	0.016946
2022-10-28 12:58:15.985	10.957418681	54.062687137	76.830082666	84.303871647	10.117871	0.387597	-0.163310	0.292323	12.954512	23.072383	14.019800	17.950701	0.043511	0.170309	0.137654	0.512205	0.246241	0.247259	0.016946
2022-10-28 12:58:16.035	10.957418529	54.062687330	76.851567903	84.293916935	10.127386	0.392054	-0.158781	0.290264	12.931284	23.058670	14.020400	17.953300	0.038781	0.170205	0.140342	0.513002	0.246241	0.247259	0.016946
2022-10-28 12:58:16.085	10.957418379	54.062687522	76.873004058	84.284055956	10.134323	0.391330	-0.152596	0.293547	12.927753	23.062076	14.021100	17.955700	0.034139	0.170205	0.142262	0.512439	0.246241	0.247259	0.016946
2022-10-28 12:58:16.135	10.957418231	54.062687716	76.894582688	84.274361338	10.143970	0.395340	-0.147390	0.295034	12.925234	23.069204	14.021100	17.955700	0.029444	0.170152	0.143658	0.514843	0.246241	0.247259	0.016946
2022-10-28 12:58:16.185	10.957418087	54.062687909	76.916084905	84.264973013	10.153675	0.394623	-0.139850	0.292379	12.895116	23.048791	14.021700	17.958200	0.024749	0.169873	0.144391	0.510657	0.246241	0.247259	0.016946
2022-10-28 12:58:16.235	10.957417953	54.062688104	76.937742105	84.256197733	10.163588	0.397343	-0.123163	0.295554	12.895488	23.059076	14.022300	17.961300	0.020036	0.169489	0.144496	0.510296	0.246241	0.247259	0.016946
2022-10-28 12:58:16.285	10.957417828	54.062688297	76.959293393	84.248011364	10.173507	0.396423	-0.107251	0.295689	12.897979	23.071486	14.022900	17.965200	0.015289	0.169018	0.143536	0.506049	0.246241	0.247259	0.016946
2022-10-28 12:58:16.335	10.957417713	54.062688491	76.980820359	84.240455459	10.183555	0.395755	-0.093459	0.295288	12.970263	23.153818	14.023500	17.969700	0.010524	0.168424	0.141930	0.502545	0.246241	0.247259	0.016946
2022-10-28 12:58:16.385	10.957417606	54.062688683	77.002253253	84.233467291	10.193662	0.394086	-0.081509	0.295369	12.976507	23.170169	14.023500	17.969700	0.005812	0.167621	0.139173	0.499190	0.246241	0.247259	0.016946
2022-10-28 12:58:16.435	10.957417507	54.062688876	77.023648880	84.226961254	10.203815	0.394407	-0.072628	0.291457	12.984283	23.188097	14.024100	17.974501	0.001204	0.166801	0.135507	0.495761	0.246241	0.247259	0.016946
2022-10-28 12:58:16.485	10.957417415	54.062689068	77.045014146	84.220930368	10.214054	0.394975	-0.062473	0.291710	12.934315	23.148369	14.024600	17.979401	-0.003246	0.165806	0.130830	0.494977	0.246241	0.247259	0.016946
2022-10-28 12:58:16.535	10.957417328	54.062689259	77.066265232	84.215227869	10.224219	0.394227	-0.056188	0.285609	12.945073	23.169292	14.025200	17.984301	-0.007488	0.164689	0.125332	0.490045	0.246241	0.247259	0.016946
2022-10-28 12:58:16.585	10.957417246	54.062689449	77.087425427	84.209873741	10.234355	0.392597	-0.048797	0.281613	12.956998	23.191353	14.025700	17.989599	-0.011519	0.163380	0.118997	0.485612	0.246241	0.247259	0.016946
2022-10-28 12:58:16.635	10.957417169	54.062689639	77.108557293	84.204827219	10.244395	0.393255	-0.042946	0.278345	13.000000	23.244395	14.025700	17.989599	-0.015341	0.161897	0.112033	0.483705	0.246241	0.247259	0.016946
2022-10-28 12:58:16.685	10.957417082	54.062689824	77.129246390	84.199174742	10.254126	0.391478	-0.038631	0.275572	13.013167	23.267292	14.026300	17.995300	-0.018902	0.160204	0.104371	0.480300	0.246241	0.247259	0.016946
2022-10-28 12:58:16.735	10.957417013	54.062690012	77.150092518	84.194650373	10.263810	0.391717	-0.033712	0.273927	13.026364	23.290174	14.027000	18.001699	-0.022201	0.158354	0.096220	0.479181	0.248688	0.249793	0.016944
2022-10-28 12:58:16.785	10.957416948	54.062690198	77.170879832	84.190359050	10.273383	0.392476	-0.030792	0.269850	12.989166	23.262549	14.027800	18.008301	-0.025237	0.156399	0.087563	0.477289	0.248688	0.249793	0.016944
2022-10-28 12:58:16.835	10.957416886	54.062690385	77.191613344	84.186294822	10.282877	0.392780	-0.029717	0.263771	13.001775	23.284652	14.028700	18.014601	-0.028013	0.154270	0.078470	0.474061	0.248688	0.249793	0.016944
2022-10-28 12:58:16.885	10.957416829	54.062690571	77.212372779	84.182562253	10.292405	0.393963	-0.023814	0.264262	13.013650	23.306055	14.028700	18.014601	-0.030526	0.152175	0.068888	0.474983	0.248688	0.249793	0.016944
2022-10-28 12:58:16.935	10.957416774	54.062690757	77.233007203	84.178980317	10.301909	0.391917	-0.022920	0.260772	12.982117	23.284026	14.029600	18.020599	-0.032743	0.150168	0.058765	0.471303	0.248688	0.249793	0.016944
2022-10-28 12:58:16.985	10.957416723	54.062690942	77.253659981	84.175655029	10.311592	0.390864	-0.019422	0.264097	12.991880	23.303472	14.030700	18.025999	-0.034575	0.148301	0.047979	0.472122	0.248688	0.249793	0.016944
2022-10-28 12:58:17.035	10.957416674	54.062691128	77.274370440	84.172401007	10.321416	0.391842	-0.019320	0.269514	13.000253	23.321669	14.031900	18.031099	-0.035954	0.146590	0.036460	0.475974	0.248688	0.249793	0.016944
2022-10-28 12:58:17.085	10.957416623	54.062691315	77.295144299	84.169100686	10.329630	0.392700	-0.024482	0.270721	13.044083	23.373713	14.033100	18.036400	-0.036670	0.145142	0.023894	0.477601	0.248688	0.249793	0.016944
2022-10-28 12:58:17.135	10.957416571	54.062691503	77.316050412	84.165665192	10.339913	0.395040	-0.031465	0.276267	13.048580	23.388493	14.033100	18.036400	-0.036722	0.143867	0.010455	0.483084	0.248688	0.249793	0.016944
2022-10-28 12:58:17.185	10.957416514	54.062691690	77.336926441	84.161956502	10.350363	0.394826	-0.042092	0.277484	13.050434	23.400797	14.034400	18.041901	-0.036163	0.142785	-0.003997	0.484414	0.248688	0.249793	0.016944
2022-10-28 12:58:17.235	10.957416454	54.062691878	77.357769482	84.158019239	10.360984	0.393649	-0.050805	0.278476	12.914304	23.275288	14.035800	18.047800	-0.035116	0.142000	-0.019268	0.484860	0.248688	0.249793	0.016944
2022-10-28 12:58:17.285	10.957416393	54.062692064	77.378531285	84.154061050	10.371742	0.392420	-0.054765	0.281277	12.909264	23.281006	14.037200	18.053699	-0.033790	0.141599	-0.034941	0.485911	0.248688	0.249793	0.016944
2022-10-28 12:58:17.335	10.957416332	54.062692249	77.399154833	84.150048997	10.382441	0.390390	-0.059761	0.278104	12.901103	23.283544	14.038700	18.059401	-0.032166	0.141180	-0.050562	0.483030	0.248688	0.249793	0.016944
2022-10-28 12:58:17.385	10.957416270	54.062692434	77.419721117	84.145974662	10.393077	0.389257	-0.066012	0.275811	12.778415	23.171492	14.038700	18.059401	-0.030299	0.140621	-0.066218	0.481612	0.248688	0.249793	0.016944
2022-10-28 12:58:17.435	10.957416207	54.062692619	77.440259013	84.141849651	10.403742	0.388617	-0.072706	0.273815	12.763607	23.167349	14.040200	18.064400	-0.028274	0.140394	-0.082083	0.480920	0.248688	0.249793	0.016944
2022-10-28 12:58:17.485	10.957416144	54.062692802	77.460721951	84.137702559	10.414412	0.386610	-0.079229	0.271677	12.745449	23.159860	14.041500	18.068899	-0.026058	0.140255	-0.097983	0.479117	0.248688	0.249793	0.016944
2022-10-28 12:58:17.535	10.957416082	54.062692986	77.481189514	84.133634743	10.425061	0.387074	-0.083527	0.267129	12.615582	23.040643	14.042700	18.073200	-0.023685	0.140028	-0.113394	0.477662	0.248688	0.249793	0.016944
2022-10-28 12:58:17.585	10.957416006	54.062693164	77.500973251	84.128681996	10.435283	0.386487	-0.084303	0.268528	12.592216	23.027498	14.043900	18.077801	-0.021188	0.139958	-0.128683	0.478107	0.248688	0.249793	0.016944
2022-10-28 12:58:17.635	10.957415940	54.062693343	77.520842230	84.124354318	10.445665	0.388356	-0.083690	0.268786	12.567139	23.012804	14.043900	18.077801	-0.018500	0.139801	-0.143344	0.479657	0.251133	0.252324	0.016942
2022-10-28 12:58:17.685	10.957415881	54.062693523	77.540910603	84.120484846	10.456139	0.388081	-0.084531	0.269596	12.523404	22.979543	14.045000	18.082899	-0.015673	0.139574	-0.157725	0.480036	0.251133	0.252324	0.016942
2022-10-28 12:58:17.735	10.957415832	54.062693707	77.561406874	84.117297271	10.466907	0.389077	-0.086280	0.268760	12.494558	22.961464	14.046000	18.088699	-0.012688	0.139469	-0.171653	0.480684	0.251133	0.252324	0.016942
2022-10-28 12:58:17.785	10.957415784	54.062693891	77.581913255	84.114177053	10.477735	0.388407	-0.091631	0.266690	12.463776	22.941511	14.047100	18.094900	-0.009512	0.139365	-0.185371	0.479979	0.251133	0.252324	0.016942
2022-10-28 12:58:17.835	10.957415739	54.062694076	77.602480264	84.111189087	10.488605	0.390057	-0.094948	0.265131	12.322045	22.810651	14.048200	18.101101	-0.006301	0.139399	-0.198688	0.481096	0.251133	0.252324	0.016942
2022-10-28 12:58:17.885	10.957415695	54.062694260	77.623007661	84.108304803	10.499484	0.389374	-0.099437	0.261447	12.288707	22.788191	14.048200	18.101101	-0.003072	0.139574	-0.211639	0.479431	0.251133	0.252324	0.016942
2022-10-28 12:58:17.935	10.957415656	54.062694446	77.643620660	84.105758139	10.510390	0.390043	-0.097760	0.261457	12.255224	22.765615	14.049500	18.107100	0.000297	0.139783	-0.223891	0.479635	0.251133	0.252324	0.016942
2022-10-28 12:58:17.985	10.957415620	54.062694630	77.664159170	84.103384148	10.521164	0.388266	-0.096907	0.260001	12.203791	22.724955	14.050800	18.112801	0.003735	0.140063	-0.235532	0.477223	0.251133	0.252324	0.016942
2022-10-28 12:58:18.035	10.957415590	54.062694816	77.684816523	84.101428031	10.531878	0.390463	-0.091426	0.261795	12.171034	22.702912	14.052100	18.118299	0.007156	0.140464	-0.246336	0.478913	0.251133	0.252324	0.016942
2022-10-28 12:58:18.085	10.957415565	54.062695001	77.705411203	84.099794376	10.540517	0.389549	-0.086553	0.263155	12.139561	22.680078	14.053100	18.123899	0.010664	0.140831	-0.256302	0.478007	0.251133	0.252324	0.016942
2022-10-28 12:58:18.135	10.957415545	54.062695186	77.726077926	84.098499737	10.551014	0.390848	-0.083785	0.260685	12.146330	22.697344	14.053100	18.123899	0.014242	0.141249	-0.265465	0.477220	0.251133	0.252324	0.016942
2022-10-28 12:58:18.185	10.957415531	54.062695372	77.746772942	84.097585385	10.561539	0.391759	-0.081936	0.264131	12.116913	22.678452	14.053900	18.129200	0.017977	0.141616	-0.274121	0.479535	0.251133	0.252324	0.016942
2022-10-28 12:58:18.235	10.957415520	54.062695558	77.767481962	84.096872286	10.572128	0.392117	-0.083996	0.262703	12.088372	22.660500	14.054600	18.134199	0.021712	0.142035	-0.282255	0.479400	0.251133	0.252324	0.016942
2022-10-28 12:58:18.285	10.957415514	54.062695744	77.788171301	84.096448558	10.582904	0.390741	-0.085049	0.262474	12.157669	22.740573	14.055300	18.138800	0.025604	0.142541	-0.290196	0.478335	0.251133	0.252324	0.016942
2022-10-28 12:58:18.335	10.957415512	54.062695930	77.808839136	84.096322248	10.593839	0.389748	-0.082709	0.268845	12.129185	22.723024	14.055900	18.143101	0.029548	0.143396	-0.297701	0.480648	0.251133	0.252324	0.016942
2022-10-28 12:58:18.385	10.957415512	54.062696115	77.829423459	84.096338757	10.604799	0.387216	-0.082960	0.268550	12.102218	22.707017	14.055900	18.143101	0.033702	0.144304	-0.304612	0.478474	0.251133	0.252324	0.016942
2022-10-28 12:58:18.435	10.957415516	54.062696300	77.849985953	84.096583827	10.615808	0.385727	-0.082501	0.270357	12.060296	22.676105	14.056400	18.147100	0.038101	0.145176	-0.310948	0.478210	0.251133	0.252324	0.016942
2022-10-28 12:58:18.485	10.957415523	54.062696484	77.870516728	84.097071056	10.626846	0.384805	-0.080698	0.274567	12.036302	22.663148	14.056800	18.151300	0.042603	0.146293	-0.316777	0.479556	0.251133	0.252324	0.016942
2022-10-28 12:58:18.535	10.957415534	54.062696668	77.890981334	84.097761597	10.637888	0.383864	-0.080744	0.273916	12.013887	22.651775	14.057100	18.156099	0.047229	0.147568	-0.322066	0.478436	0.251133	0.252324	0.016942
2022-10-28 12:58:18.585	10.957415552	54.062696854	77.911669194	84.098970680	10.648942	0.384239	-0.079237	0.271478	12.016113	22.665055	14.057200	18.161501	0.051976	0.148789	-0.326359	0.477094	0.251133	0.252324	0.016942
2022-10-28 12:58:18.635	10.957415582	54.062697043	77.932696775	84.100940368	10.660068	0.384409	-0.075253	0.274283	11.999799	22.659866	14.057200	18.161501	0.056810	0.150046	-0.330007	0.478188	0.251133	0.252324	0.016942
2022-10-28 12:58:18.685	10.957415609	54.062697225	77.953002816	84.102682034	10.671039	0.383398	-0.073230	0.273480	11.986628	22.657666	14.057100	18.167400	0.061715	0.151250	-0.332869	0.476600	0.251133	0.252324	0.016942
2022-10-28 12:58:18.735	10.957415640	54.062697402	77.972648520	84.104683115	10.681956	0.382254	-0.071433	0.275819	11.990994	22.672950	14.056900	18.173700	0.066654	0.152524	-0.335295	0.476757	0.253584	0.254850	0.016942
2022-10-28 12:58:18.785	10.957415673	54.062697579	77.992344703	84.106843783	10.692967	0.382910	-0.072191	0.277935	11.982473	22.675440	14.056700	18.180000	0.071593	0.153886	-0.336953	0.478622	0.253584	0.254850	0.016942
2022-10-28 12:58:18.835	10.957415705	54.062697756	78.012080069	84.108998120	10.704016	0.383702	-0.075827	0.281477	11.976745	22.680761	14.056300	18.186199	0.076515	0.155264	-0.337931	0.481878	0.253584	0.254850	0.016942
2022-10-28 12:58:18.885	10.957415737	54.062697934	78.031909376	84.111075664	10.715182	0.383959	-0.081141	0.281991	11.933280	22.648462	14.056300	18.186199	0.081542	0.156608	-0.338000	0.483246	0.253584	0.254850	0.016942
2022-10-28 12:58:18.935	10.957415765	54.062698114	78.051913495	84.112890514	10.726506	0.385981	-0.090942	0.281300	11.934112	22.660618	14.056000	18.192200	0.086568	0.157987	-0.337407	0.486191	0.253584	0.254850	0.016942
2022-10-28 12:58:18.985	10.957415788	54.062698296	78.072137505	84.114417608	10.738103	0.388678	-0.103947	0.284067	11.938118	22.676221	14.055600	18.197701	0.091455	0.159488	-0.336011	0.492514	0.253584	0.254850	0.016942
2022-10-28 12:58:19.035	10.957415804	54.062698479	78.092569565	84.115425193	10.749995	0.390439	-0.117371	0.287982	11.947837	22.697832	14.055300	18.202801	0.096429	0.160972	-0.333916	0.499151	0.253584	0.254850	0.016942
2022-10-28 12:58:19.085	10.957415810	54.062698663	78.113060852	84.115844919	10.759633	0.389229	-0.129223	0.289530	11.958549	22.718182	14.055000	18.207500	0.101439	0.162420	-0.330880	0.502022	0.253584	0.254850	0.016942
2022-10-28 12:58:19.135	10.957415810	54.062698849	78.133768782	84.115825765	10.771937	0.390537	-0.140489	0.289818	11.972659	22.744596	14.055000	18.207500	0.106360	0.164044	-0.326918	0.506212	0.253584	0.254850	0.016942
2022-10-28 12:58:19.185	10.957415803	54.062699036	78.154541052	84.115376538	10.784400	0.389344	-0.149286	0.288597	12.142552	22.926952	14.054800	18.212200	0.111265	0.165579	-0.322083	0.507113	0.253584	0.254850	0.016942
2022-10-28 12:58:19.235	10.957415789	54.062699223	78.175342209	84.114487706	10.796926	0.387599	-0.158409	0.288308	12.164670	22.961596	14.054500	18.217300	0.116152	0.166958	-0.316114	0.508378	0.253584	0.254850	0.016942
2022-10-28 12:58:19.285	10.957415770	54.062699410	78.196149224	84.113247061	10.809455	0.386445	-0.165460	0.287939	12.188956	22.998411	14.054300	18.222700	0.120847	0.168354	-0.309464	0.509535	0.253584	0.254850	0.016942
2022-10-28 12:58:19.335	10.957415745	54.062699597	78.216956765	84.111586503	10.821938	0.385135	-0.174572	0.280212	12.126900	22.948838	14.054200	18.228701	0.125524	0.169559	-0.301942	0.507270	0.253584	0.254850	0.016942
2022-10-28 12:58:19.385	10.957415716	54.062699784	78.237770981	84.109667974	10.834288	0.384343	-0.179367	0.277149	12.156203	22.990491	14.054200	18.228701	0.130079	0.170571	-0.293704	0.506660	0.253584	0.254850	0.016942
2022-10-28 12:58:19.435	10.957415682	54.062699971	78.258590140	84.107481761	10.846519	0.383483	-0.182884	0.273765	12.187403	23.033921	14.054000	18.235201	0.134460	0.171496	-0.284733	0.505424	0.253584	0.254850	0.016942
2022-10-28 12:58:19.485	10.957415647	54.062700158	78.279389922	84.105156483	10.858681	0.382083	-0.182762	0.276846	12.285707	23.144387	14.053900	18.242001	0.138684	0.172264	-0.275029	0.505997	0.253584	0.254850	0.016942
2022-10-28 12:58:19.535	10.957415608	54.062700344	78.300112720	84.102584930	10.870731	0.379682	-0.182825	0.276383	12.320266	23.190998	14.053700	18.249001	0.142698	0.172927	-0.264592	0.503955	0.253584	0.254850	0.016942
2022-10-28 12:58:19.585	10.957415567	54.062700530	78.320844040	84.099895877	10.882745	0.378603	-0.183454	0.276934	12.356502	23.239247	14.053700	18.256001	0.146381	0.173468	-0.253265	0.503675	0.253584	0.254850	0.016942
2022-10-28 12:58:19.635	10.957415526	54.062700716	78.341573982	84.097215979	10.894803	0.378278	-0.182571	0.278736	12.420266	23.315070	14.053700	18.256001	0.149679	0.173817	-0.240995	0.504104	0.253584	0.254850	0.016942
2022-10-28 12:58:19.685	10.957415487	54.062700904	78.362511917	84.094672189	10.906951	0.377675	-0.179677	0.283464	12.458875	23.365826	14.053700	18.262600	0.152542	0.174044	-0.227888	0.505247	0.253584	0.254850	0.016942
2022-10-28 12:58:19.735	10.957415445	54.062701089	78.383041583	84.091947369	10.918961	0.376731	-0.175249	0.287002	12.498327	23.417287	14.053600	18.268900	0.154968	0.174114	-0.213768	0.504984	0.256031	0.257368	0.016945
2022-10-28 12:58:19.785	10.957415408	54.062701281	78.404398715	84.089498854	10.931108	0.374642	-0.168057	0.291779	12.499193	23.430301	14.053400	18.274900	0.156835	0.174062	-0.198880	0.503721	0.256031	0.257368	0.016945
2022-10-28 12:58:19.835	10.957415372	54.062701472	78.425672629	84.087163994	10.943271	0.372297	-0.161199	0.294171	12.537449	23.480720	14.053300	18.280800	0.158144	0.173852	-0.183207	0.501125	0.256031	0.257368	0.016945
2022-10-28 12:58:19.885	10.957415340	54.062701662	78.446847198	84.085084807	10.955462	0.371450	-0.151489	0.296770	12.574056	23.529517	14.053300	18.280800	0.158877	0.173503	-0.166958	0.498995	0.256031	0.257368	0.016945
2022-10-28 12:58:19.935	10.957415310	54.062701851	78.467914919	84.083084137	10.967603	0.369982	-0.144479	0.298279	12.394892	23.362495	14.053200	18.286699	0.159104	0.173067	-0.150343	0.496720	0.256031	0.257368	0.016945
2022-10-28 12:58:19.985	10.957415281	54.062702039	78.488821121	84.081172222	10.979677	0.366807	-0.137967	0.298737	12.425523	23.405200	14.053100	18.292801	0.158860	0.172596	-0.133448	0.492774	0.256031	0.257368	0.016945
2022-10-28 12:58:20.035	10.957415252	54.062702226	78.509605432	84.079305946	10.991676	0.365358	-0.131903	0.297752	12.452533	23.444209	14.052900	18.299299	0.158074	0.172212	-0.116518	0.489429	0.256031	0.257368	0.016945
2022-10-28 12:58:20.085	10.957415224	54.062702412	78.530269869	84.077451794	11.000412	0.363590	-0.126770	0.295437	12.418458	23.418870	14.052800	18.306299	0.156853	0.171863	-0.099623	0.485337	0.256031	0.257368	0.016945
2022-10-28 12:58:20.135	10.957415195	54.062702596	78.550810154	84.075566855	11.012242	0.362451	-0.121090	0.295775	12.438004	23.450246	14.052800	18.306299	0.155282	0.171479	-0.082921	0.483235	0.256031	0.257368	0.016945
2022-10-28 12:58:20.185	10.957415164	54.062702780	78.571251192	84.073568354	11.023993	0.360487	-0.115333	0.298574	12.453803	23.477797	14.052700	18.313601	0.153397	0.171147	-0.066462	0.482078	0.256031	0.257368	0.016945
2022-10-28 12:58:20.235	10.957415132	54.062702963	78.591601555	84.071411652	11.035640	0.358886	-0.111381	0.298438	12.289209	23.324848	14.052500	18.320601	0.151198	0.170833	-0.050178	0.479865	0.256031	0.257368	0.016945
2022-10-28 12:58:20.285	10.957415096	54.062703145	78.611920060	84.069060958	11.047185	0.357510	-0.109064	0.296074	12.298053	23.345238	14.052400	18.327200	0.148720	0.170431	-0.034208	0.476831	0.256031	0.257368	0.016945
2022-10-28 12:58:20.335	10.957415057	54.062703328	78.632290482	84.066524339	11.058637	0.359222	-0.108478	0.296603	12.303716	23.362353	14.052200	18.333500	0.145962	0.170013	-0.018535	0.478311	0.256031	0.257368	0.016945
2022-10-28 12:58:20.385	10.957415016	54.062703511	78.652601748	84.063871934	11.069991	0.358923	-0.106401	0.295402	12.195618	23.265609	14.052200	18.333500	0.142942	0.169437	-0.003229	0.476875	0.256031	0.257368	0.016945
2022-10-28 12:58:20.435	10.957414972	54.062703693	78.672908591	84.060982079	11.081204	0.359190	-0.106430	0.290786	12.195712	23.276916	14.052000	18.339701	0.139679	0.168808	0.011572	0.474237	0.256031	0.257368	0.016945
2022-10-28 12:58:20.485	10.957414926	54.062703876	78.693252007	84.057942936	11.092263	0.360608	-0.104644	0.289630	12.193394	23.285657	14.051800	18.346201	0.136205	0.168110	0.025831	0.474209	0.256031	0.257368	0.016945
2022-10-28 12:58:20.535	10.957414876	54.062704059	78.713622784	84.054697720	11.103163	0.361805	-0.102025	0.287942	12.092463	23.195626	14.051600	18.353201	0.132593	0.167272	0.039532	0.473521	0.256031	0.257368	0.016945
2022-10-28 12:58:20.585	10.957414822	54.062704242	78.734055493	84.051113556	11.113855	0.363313	-0.102849	0.287260	12.086324	23.200180	14.051400	18.360701	0.128875	0.166382	0.052622	0.474439	0.256031	0.257368	0.016945
2022-10-28 12:58:20.635	10.957414763	54.062704426	78.754510383	84.047278907	11.124440	0.363755	-0.103453	0.285399	11.952339	23.076780	14.051400	18.360701	0.125035	0.165597	0.065066	0.473786	0.256031	0.257368	0.016945
2022-10-28 12:58:20.685	10.957414698	54.062704608	78.774714836	84.043036807	11.134710	0.363005	-0.104404	0.286473	11.943313	23.078024	14.051200	18.368500	0.121108	0.164794	0.076882	0.474067	0.256031	0.257368	0.016945
2022-10-28 12:58:20.735	10.957414645	54.062704795	78.795581427	84.039540239	11.145061	0.363020	-0.105606	0.284680	11.933156	23.078217	14.051000	18.376400	0.117094	0.164131	0.088017	0.473265	0.258473	0.259893	0.016946
2022-10-28 12:58:20.785	10.957414588	54.062704982	78.816426900	84.035784650	11.155362	0.363077	-0.107515	0.283011	11.916352	23.071714	14.050800	18.383900	0.112958	0.163520	0.098437	0.472736	0.258473	0.259893	0.016946
2022-10-28 12:58:20.835	10.957414526	54.062705170	78.837254527	84.031782045	11.165585	0.363459	-0.107855	0.282864	11.904973	23.070558	14.050700	18.390800	0.108699	0.163031	0.108141	0.473019	0.258473	0.259893	0.016946
2022-10-28 12:58:20.885	10.957414460	54.062705357	78.858084048	84.027452241	11.175736	0.363570	-0.109553	0.283567	11.893370	23.069106	14.050700	18.390800	0.104336	0.162647	0.117112	0.473915	0.258473	0.259893	0.016946
2022-10-28 12:58:20.935	10.957414390	54.062705544	78.878943321	84.022879746	11.185876	0.363947	-0.108332	0.286839	11.782641	22.968517	14.050700	18.396900	0.099868	0.162438	0.125507	0.475888	0.258473	0.259893	0.016946
2022-10-28 12:58:20.985	10.957414315	54.062705732	78.899842912	84.017924878	11.195986	0.364220	-0.111574	0.288211	11.771024	22.967010	14.050700	18.402700	0.095347	0.162316	0.133186	0.477672	0.258473	0.259893	0.016946
2022-10-28 12:58:21.035	10.957414236	54.062705920	78.920781602	84.012739360	11.206072	0.365481	-0.113386	0.289505	11.759628	22.965699	14.050700	18.408199	0.090757	0.162351	0.140202	0.479839	0.258473	0.259893	0.016946
2022-10-28 12:58:21.085	10.957414152	54.062706108	78.941750702	84.007285853	11.213470	0.366899	-0.114923	0.289569	11.754220	22.967690	14.050600	18.413500	0.086062	0.162560	0.146555	0.481324	0.258473	0.259893	0.016946
2022-10-28 12:58:21.135	10.957414065	54.062706297	78.962707997	84.001550762	11.223487	0.367341	-0.118664	0.287502	11.744011	22.967498	14.050600	18.413500	0.081280	0.162787	0.152175	0.481330	0.258473	0.259893	0.016946
2022-10-28 12:58:21.185	10.957413974	54.062706485	78.983643640	83.995615886	11.233483	0.367690	-0.117964	0.289838	11.734368	22.967851	14.050500	18.418900	0.076445	0.163153	0.157202	0.482822	0.258473	0.259893	0.016946
2022-10-28 12:58:21.235	10.957413878	54.062706673	79.004543254	83.989344663	11.243361	0.367722	-0.120826	0.288582	11.678153	22.921514	14.050400	18.424299	0.071558	0.163502	0.161426	0.482802	0.258473	0.259893	0.016946
2022-10-28 12:58:21.285	10.957413779	54.062706860	79.025447180	83.982828609	11.253180	0.368416	-0.121408	0.289802	11.670532	22.923712	14.050200	18.429600	0.066549	0.163921	0.165126	0.484206	0.258473	0.259893	0.016946
2022-10-28 12:58:21.335	10.957413675	54.062707048	79.046331317	83.976015318	11.262949	0.367579	-0.122833	0.293399	11.696588	22.959537	14.050000	18.434999	0.061488	0.164270	0.168145	0.486092	0.258473	0.259893	0.016946
2022-10-28 12:58:21.385	10.957413566	54.062707235	79.067149913	83.968905579	11.272675	0.366591	-0.126246	0.291383	11.690966	22.963640	14.050000	18.434999	0.056461	0.164759	0.170658	0.485006	0.258473	0.259893	0.016946
2022-10-28 12:58:21.435	10.957413453	54.062707422	79.087945931	83.961504219	11.282369	0.367173	-0.131247	0.291488	11.686458	22.968827	14.049900	18.440300	0.051435	0.165178	0.172631	0.486834	0.258473	0.259893	0.016946
2022-10-28 12:58:21.485	10.957413336	54.062707608	79.108699163	83.953857686	11.292018	0.367667	-0.134094	0.289974	11.714967	23.006985	14.049900	18.445700	0.046426	0.165754	0.173887	0.487078	0.258473	0.259893	0.016946
2022-10-28 12:58:21.535	10.957413220	54.062707795	79.129511377	83.946219504	11.301714	0.369721	-0.130143	0.291766	11.712518	23.014232	14.049800	18.451300	0.041329	0.166278	0.174760	0.488629	0.258473	0.259893	0.016946
2022-10-28 12:58:21.585	10.957413105	54.062707982	79.150262248	83.938684206	11.311148	0.370265	-0.121660	0.294417	11.711424	23.022572	14.049800	18.457001	0.036216	0.167011	0.174847	0.488445	0.258473	0.259893	0.016946
2022-10-28 12:58:21.635	10.957412986	54.062708167	79.170830767	83.930909730	11.320487	0.369865	-0.117982	0.295057	11.592104	22.912591	14.049800	18.457001	0.031119	0.167744	0.174306	0.487625	0.260917	0.262429	0.016944
2022-10-28 12:58:21.685	10.957412873	54.062708352	79.191481370	83.923490046	11.330159	0.372406	-0.104124	0.298541	11.593643	22.923802	14.049800	18.462500	0.026023	0.168477	0.173102	0.488523	0.260917	0.262429	0.016944
2022-10-28 12:58:21.735	10.957412763	54.062708537	79.212037524	83.916328337	11.340068	0.372649	-0.093333	0.295741	11.596819	22.936886	14.049800	18.467699	0.020909	0.169087	0.171147	0.484810	0.260917	0.262429	0.016944
2022-10-28 12:58:21.785	10.957412665	54.062708722	79.232643073	83.909903099	11.350175	0.373009	-0.077873	0.295936	11.577931	22.928106	14.049800	18.472300	0.015760	0.169803	0.168285	0.482471	0.260917	0.262429	0.016944
2022-10-28 12:58:21.835	10.957412575	54.062708907	79.253191586	83.904010238	11.360312	0.372787	-0.067455	0.291507	11.584457	22.944770	14.049800	18.476700	0.010612	0.170362	0.164567	0.478013	0.260917	0.262429	0.016944
2022-10-28 12:58:21.885	10.957412495	54.062709091	79.273719286	83.898745805	11.370561	0.372734	-0.054459	0.293000	11.592677	22.963238	14.049800	18.476700	0.005445	0.170798	0.159942	0.477227	0.260917	0.262429	0.016944
2022-10-28 12:58:21.935	10.957412422	54.062709275	79.294149554	83.893962880	11.380788	0.371043	-0.044165	0.290076	11.668294	23.049082	14.049700	18.481300	0.000332	0.171130	0.154322	0.473041	0.260917	0.262429	0.016944
2022-10-28 12:58:21.985	10.957412356	54.062709458	79.314570855	83.889643373	11.391040	0.370991	-0.033126	0.291055	11.679515	23.070555	14.049700	18.486200	-0.004678	0.171234	0.147934	0.472699	0.260917	0.262429	0.016944
2022-10-28 12:58:22.035	10.957412294	54.062709641	79.334916680	83.885610457	11.401142	0.371320	-0.027114	0.285903	11.740292	23.141434	14.049600	18.491301	-0.009582	0.171147	0.140726	0.469419	0.260917	0.262429	0.016944
2022-10-28 12:58:22.085	10.957412237	54.062709823	79.355210394	83.881876769	11.408990	0.371020	-0.023281	0.279612	11.753347	23.162337	14.049700	18.496500	-0.014329	0.170938	0.132820	0.465167	0.260917	0.262429	0.016944
2022-10-28 12:58:22.135	10.957412185	54.062710005	79.375505527	83.878456752	11.418878	0.370697	-0.018261	0.275518	11.766723	23.185601	14.049700	18.496500	-0.018937	0.170588	0.124320	0.462234	0.260917	0.262429	0.016944
2022-10-28 12:58:22.185	10.957412136	54.062710187	79.395755164	83.875267922	11.428641	0.370277	-0.015530	0.272411	11.701846	23.130487	14.049700	18.501400	-0.023405	0.170170	0.115192	0.459950	0.260917	0.262429	0.016944
2022-10-28 12:58:22.235	10.957412092	54.062710368	79.415907181	83.872378576	11.438323	0.368634	-0.011665	0.269831	11.714996	23.153319	14.049700	18.506001	-0.027698	0.169611	0.105610	0.456986	0.260917	0.262429	0.016944
2022-10-28 12:58:22.285	10.957412052	54.062710549	79.435972675	83.869749105	11.447948	0.367252	-0.006612	0.267255	11.727710	23.175658	14.049800	18.510500	-0.031783	0.168965	0.095557	0.454250	0.260917	0.262429	0.016944
2022-10-28 12:58:22.335	10.957412015	54.062710728	79.455955774	83.867317768	11.457498	0.366281	-0.002670	0.267551	11.776493	23.233990	14.049900	18.515100	-0.035605	0.168250	0.085224	0.453600	0.260917	0.262429	0.016944
2022-10-28 12:58:22.385	10.957411981	54.062710907	79.475864515	83.865089115	11.467068	0.365238	0.001330	0.269192	11.787513	23.254581	14.049900	18.515100	-0.039130	0.167587	0.074421	0.453723	0.260917	0.262429	0.016944
2022-10-28 12:58:22.435	10.957411948	54.062711086	79.495742453	83.862976312	11.476616	0.364963	0.000526	0.264644	11.797333	23.273949	14.049900	18.519899	-0.042272	0.167011	0.063233	0.450816	0.260917	0.262429	0.016944
2022-10-28 12:58:22.485	10.957411918	54.062711265	79.515688750	83.860961690	11.486197	0.365241	-0.001470	0.262848	11.720459	23.206655	14.049900	18.524799	-0.044820	0.166400	0.051609	0.449992	0.260917	0.262429	0.016944
2022-10-28 12:58:22.535	10.957411888	54.062711446	79.535814695	83.858989716	11.495848	0.368464	-0.003586	0.265147	11.727472	23.223320	14.049800	18.529800	-0.046670	0.165928	0.039584	0.453962	0.260917	0.262429	0.016944
2022-10-28 12:58:22.585	10.957411856	54.062711627	79.556041958	83.856889035	11.505398	0.370080	-0.007139	0.266648	11.732973	23.238371	14.049800	18.534700	-0.047874	0.165475	0.026913	0.456192	0.260917	0.262429	0.016944
2022-10-28 12:58:22.635	10.957411835	54.062711814	79.576796170	83.855521975	11.515491	0.372015	-0.009382	0.273051	11.678455	23.193946	14.049800	18.534700	-0.048433	0.165178	0.013753	0.461562	0.263365	0.264972	0.016941
2022-10-28 12:58:22.685	10.957411811	54.062712001	79.597623694	83.853978422	11.525769	0.371922	-0.015329	0.278434	11.679708	23.205477	14.049900	18.539301	-0.048346	0.165056	-0.000157	0.464851	0.263365	0.264972	0.016941
2022-10-28 12:58:22.735	10.957411783	54.062712188	79.618460951	83.852137641	11.536201	0.371837	-0.024614	0.282753	11.663350	23.199551	14.050000	18.543800	-0.047613	0.165108	-0.014731	0.467780	0.263365	0.264972	0.016941
2022-10-28 12:58:22.785	10.957411750	54.062712375	79.639209714	83.849979772	11.546762	0.370138	-0.035259	0.284927	11.659158	23.205921	14.050100	18.548100	-0.046269	0.165300	-0.029932	0.468432	0.263365	0.264972	0.016941
2022-10-28 12:58:22.835	10.957411713	54.062712560	79.659864360	83.847541783	11.557349	0.368719	-0.046630	0.281475	11.651733	23.209082	14.050200	18.552299	-0.044436	0.165754	-0.045553	0.466215	0.263365	0.264972	0.016941
2022-10-28 12:58:22.885	10.957411674	54.062712745	79.680421968	83.845000615	11.567886	0.367475	-0.055216	0.275005	11.648896	23.216783	14.050200	18.552299	-0.042167	0.166173	-0.061069	0.462292	0.263365	0.264972	0.016941
2022-10-28 12:58:22.935	10.957411635	54.062712929	79.700897179	83.842475900	11.578280	0.367125	-0.060888	0.269085	11.636403	23.214684	14.050200	18.556499	-0.039567	0.166435	-0.076271	0.459233	0.263365	0.264972	0.016941
2022-10-28 12:58:22.985	10.957411598	54.062713112	79.721268426	83.840054129	11.588542	0.365009	-0.063339	0.267331	11.621463	23.210005	14.050200	18.560801	-0.036722	0.166696	-0.091246	0.456847	0.263365	0.264972	0.016941
2022-10-28 12:58:23.035	10.957411563	54.062713294	79.741591511	83.837702342	11.598711	0.363607	-0.065325	0.264977	11.521297	23.120008	14.050200	18.564899	-0.033650	0.166749	-0.105994	0.454632	0.263365	0.264972	0.016941
2022-10-28 12:58:23.085	10.957411527	54.062713477	79.761860910	83.835389264	11.607175	0.362718	-0.068381	0.264084	11.502594	23.109769	14.050100	18.569000	-0.030439	0.166592	-0.120428	0.453851	0.263365	0.264972	0.016941
2022-10-28 12:58:23.135	10.957411494	54.062713658	79.782064165	83.833214489	11.617086	0.361255	-0.069477	0.262102	11.482117	23.099203	14.050100	18.569000	-0.027122	0.166278	-0.134582	0.451697	0.263365	0.264972	0.016941
2022-10-28 12:58:23.185	10.957411463	54.062713839	79.802236259	83.831159041	11.626878	0.361196	-0.071375	0.257876	11.408539	23.035417	14.050200	18.572901	-0.023649	0.165684	-0.148161	0.449507	0.263365	0.264972	0.016941
2022-10-28 12:58:23.235	10.957411434	54.062714020	79.822367704	83.829286439	11.636508	0.361877	-0.074089	0.252082	11.386163	23.022671	14.050200	18.576799	-0.020071	0.164899	-0.161268	0.447202	0.263365	0.264972	0.016941
2022-10-28 12:58:23.285	10.957411411	54.062714201	79.842496961	83.827782571	11.646033	0.363266	-0.071205	0.248198	11.363375	23.009409	14.050300	18.580900	-0.016441	0.163974	-0.173678	0.445685	0.263365	0.264972	0.016941
2022-10-28 12:58:23.335	10.957411392	54.062714382	79.862647698	83.826563484	11.655397	0.363825	-0.069214	0.244476	11.288364	22.943761	14.050200	18.585199	-0.012671	0.162700	-0.185371	0.443766	0.263365	0.264972	0.016941
2022-10-28 12:58:23.385	10.957411378	54.062714563	79.882810946	83.825611947	11.664667	0.364651	-0.067822	0.241823	11.266028	22.930695	14.050200	18.585199	-0.008744	0.161146	-0.196419	0.442773	0.263365	0.264972	0.016941
2022-10-28 12:58:23.435	10.957411368	54.062714744	79.902974063	83.824964008	11.673943	0.364123	-0.066099	0.243000	11.201505	22.875447	14.050200	18.589800	-0.004782	0.159541	-0.207066	0.442723	0.263365	0.264972	0.016941
2022-10-28 12:58:23.485	10.957411361	54.062714926	79.923156737	83.824519524	11.683251	0.363687	-0.065662	0.244166	11.179018	22.862269	14.050100	18.594400	-0.000681	0.157760	-0.217189	0.442941	0.263365	0.264972	0.016941
2022-10-28 12:58:23.535	10.957411357	54.062715107	79.943346741	83.824222044	11.692571	0.363752	-0.066601	0.244848	11.156269	22.848840	14.050100	18.598700	0.003595	0.155910	-0.226980	0.443511	0.263365	0.264972	0.016941
2022-10-28 12:58:23.585	10.957411354	54.062715288	79.963486912	83.824059555	11.702014	0.365403	-0.065634	0.244447	11.135367	22.837381	14.050100	18.602900	0.007976	0.154217	-0.236195	0.444501	0.263365	0.264972	0.016941
2022-10-28 12:58:23.635	10.957411353	54.062715468	79.983494673	83.823986921	11.711584	0.366010	-0.064992	0.242025	11.114262	22.825846	14.050100	18.602900	0.012584	0.152489	-0.244573	0.443580	0.263365	0.264972	0.016941
2022-10-28 12:58:23.685	10.957411360	54.062715647	80.003452589	83.824422149	11.720996	0.367354	-0.062866	0.244551	11.094336	22.815332	14.050100	18.606600	0.017366	0.150709	-0.252270	0.445765	0.263365	0.264972	0.016941
2022-10-28 12:58:23.735	10.957411371	54.062715818	80.022508742	83.825149308	11.730312	0.366955	-0.061835	0.243127	10.969896	22.700208	14.050200	18.610100	0.022253	0.149173	-0.259513	0.444511	0.265816	0.267505	0.016940
2022-10-28 12:58:23.785	10.957411388	54.062715989	80.041555241	83.826263915	11.739714	0.366942	-0.057815	0.243551	10.952507	22.692221	14.050200	18.613501	0.027279	0.147794	-0.265849	0.444191	0.265816	0.267505	0.016940
2022-10-28 12:58:23.835	10.957411409	54.062716160	80.060553570	83.827646330	11.749082	0.366137	-0.054527	0.243635	10.936797	22.685879	14.050200	18.616800	0.032446	0.146398	-0.271486	0.443157	0.265816	0.267505	0.016940
2022-10-28 12:58:23.885	10.957411434	54.062716330	80.079514794	83.829290992	11.758480	0.365534	-0.055119	0.244394	11.018827	22.777307	14.050200	18.616800	0.037734	0.145142	-0.276478	0.443149	0.265816	0.267505	0.016940
2022-10-28 12:58:23.935	10.957411465	54.062716501	80.098467183	83.831278174	11.767972	0.365238	-0.053515	0.244738	11.005388	22.773360	14.050200	18.620100	0.043057	0.144059	-0.281050	0.442899	0.265816	0.267505	0.016940
2022-10-28 12:58:23.985	10.957411499	54.062716671	80.117431479	83.833554319	11.777585	0.366077	-0.052692	0.246393	10.992854	22.770439	14.050200	18.623301	0.048468	0.143204	-0.285204	0.444407	0.265816	0.267505	0.016940
2022-10-28 12:58:24.035	10.957411539	54.062716841	80.136385186	83.836137566	11.787271	0.366734	-0.048891	0.252998	10.889903	22.677173	14.050200	18.625999	0.053948	0.142489	-0.288852	0.448209	0.265816	0.267505	0.016940
2022-10-28 12:58:24.085	10.957411582	54.062717012	80.155324895	83.838975331	11.795382	0.366733	-0.044696	0.255012	10.880287	22.675669	14.050200	18.628300	0.059516	0.141983	-0.291941	0.448912	0.265816	0.267505	0.016940
2022-10-28 12:58:24.135	10.957411630	54.062717182	80.174263475	83.842104193	11.805101	0.367079	-0.040076	0.256340	10.951781	22.756883	14.050200	18.628300	0.065153	0.141703	-0.294420	0.449515	0.265816	0.267505	0.016940
2022-10-28 12:58:24.185	10.957411681	54.062717351	80.193154301	83.845458750	11.814776	0.367102	-0.038159	0.254750	10.946515	22.761291	14.050200	18.630100	0.070930	0.141407	-0.296078	0.448461	0.265816	0.267505	0.016940
2022-10-28 12:58:24.235	10.957411735	54.062717521	80.212061182	83.848997020	11.824469	0.368907	-0.039625	0.256617	10.942910	22.767379	14.050200	18.631701	0.076707	0.141389	-0.297160	0.451127	0.265816	0.267505	0.016940
2022-10-28 12:58:24.285	10.957411789	54.062717692	80.231058685	83.852522279	11.834309	0.369907	-0.045651	0.257242	10.952203	22.786512	14.050200	18.633400	0.082554	0.141599	-0.297648	0.452867	0.265816	0.267505	0.016940
2022-10-28 12:58:24.335	10.957411841	54.062717863	80.250146385	83.855932218	11.844361	0.370283	-0.052674	0.260635	10.952286	22.796647	14.050200	18.635500	0.088541	0.141843	-0.297561	0.455867	0.265816	0.267505	0.016940
2022-10-28 12:58:24.385	10.957411891	54.062718036	80.269378414	83.859213172	11.854655	0.372410	-0.059496	0.263859	10.953892	22.808547	14.050200	18.635500	0.094510	0.142489	-0.296915	0.460272	0.265816	0.267505	0.016940
2022-10-28 12:58:24.435	10.957411937	54.062718210	80.288745013	83.862204424	11.865262	0.373623	-0.069420	0.266839	10.938580	22.803842	14.050300	18.638000	0.100391	0.143396	-0.295868	0.464345	0.265816	0.267505	0.016940
2022-10-28 12:58:24.485	10.957411975	54.062718386	80.308280334	83.864700762	11.876153	0.374739	-0.083072	0.270968	10.944497	22.820650	14.050300	18.640600	0.106343	0.144443	-0.293809	0.469845	0.265816	0.267505	0.016940
2022-10-28 12:58:24.535	10.957412005	54.062718562	80.327932396	83.866640513	11.887263	0.374325	-0.095213	0.272046	10.952793	22.840057	14.050300	18.643101	0.112277	0.145456	-0.291016	0.472434	0.265816	0.267505	0.016940
2022-10-28 12:58:24.585	10.957412027	54.062718740	80.347691093	83.868085416	11.898570	0.374130	-0.107640	0.273375	10.970050	22.868620	14.050200	18.645300	0.118124	0.146538	-0.287560	0.475703	0.265816	0.267505	0.016940
2022-10-28 12:58:24.635	10.957412042	54.062718918	80.367504116	83.869101396	11.910066	0.373770	-0.117760	0.274835	10.983342	22.893407	14.050200	18.645300	0.123796	0.147602	-0.283127	0.478650	0.265816	0.267505	0.016940
2022-10-28 12:58:24.685	10.957412049	54.062719098	80.387567482	83.869531712	11.921748	0.372807	-0.130273	0.272247	10.999074	22.920822	14.050200	18.647301	0.129364	0.148510	-0.277891	0.479661	0.265816	0.267505	0.016940
2022-10-28 12:58:24.735	10.957412072	54.062719279	80.407697456	83.871035869	11.933226	0.373901	-0.138491	0.270594	11.053554	22.986780	14.050100	18.649200	0.134705	0.149435	-0.272010	0.481874	0.268268	0.270033	0.016940
2022-10-28 12:58:24.785	10.957412084	54.062719467	80.428590285	83.871809053	11.944921	0.374783	-0.145080	0.268840	11.072251	23.017172	14.050000	18.651400	0.139871	0.150290	-0.265604	0.483514	0.268268	0.270033	0.016940
2022-10-28 12:58:24.835	10.957412090	54.062719655	80.449578163	83.872251839	11.956597	0.375375	-0.151339	0.268260	10.999130	22.955727	14.050000	18.653799	0.144810	0.151058	-0.258466	0.485565	0.268268	0.270033	0.016940
2022-10-28 12:58:24.885	10.957412092	54.062719844	80.470637212	83.872386121	11.968256	0.374550	-0.156775	0.267634	11.020159	22.988415	14.050000	18.653799	0.149453	0.151861	-0.250856	0.486307	0.268268	0.270033	0.016940
2022-10-28 12:58:24.935	10.957412090	54.062720034	80.491725731	83.872253353	11.979896	0.373297	-0.160848	0.268614	11.042021	23.021917	14.050000	18.656601	0.153764	0.152664	-0.242705	0.487213	0.268268	0.270033	0.016940
2022-10-28 12:58:24.985	10.957412084	54.062720223	80.512766704	83.871837456	11.991536	0.370604	-0.166240	0.267830	11.124590	23.116126	14.050100	18.659800	0.157778	0.153432	-0.233892	0.486535	0.268268	0.270033	0.016940
2022-10-28 12:58:25.035	10.957412076	54.062720412	80.533844772	83.871292156	12.003217	0.370023	-0.168157	0.270501	11.147898	23.151114	14.050100	18.663300	0.161338	0.154287	-0.224589	0.488226	0.268268	0.270033	0.016940
2022-10-28 12:58:25.085	10.957412065	54.062720602	80.554925874	83.870607514	12.012523	0.369632	-0.169856	0.272030	11.172114	23.184637	14.050100	18.666901	0.164375	0.155212	-0.214484	0.489367	0.268268	0.270033	0.016940
2022-10-28 12:58:25.135	10.957412055	54.062720791	80.575952343	83.869914202	12.024439	0.367695	-0.168816	0.275699	11.086484	23.110923	14.050100	18.666901	0.166871	0.156102	-0.203488	0.489600	0.268268	0.270033	0.016940
2022-10-28 12:58:25.185	10.957412046	54.062720979	80.596960933	83.869311601	12.036488	0.366814	-0.163936	0.282123	11.111784	23.148272	14.050100	18.670700	0.168756	0.157027	-0.191672	0.490939	0.268268	0.270033	0.016940
2022-10-28 12:58:25.235	10.957412038	54.062721168	80.617934918	83.868818398	12.048692	0.365594	-0.157846	0.289873	11.137333	23.186025	14.050100	18.674400	0.170030	0.157970	-0.178949	0.492545	0.268268	0.270033	0.016940
2022-10-28 12:58:25.285	10.957412033	54.062721356	80.638846772	83.868469635	12.061028	0.364318	-0.150898	0.296622	11.281591	23.342618	14.050100	18.677999	0.170711	0.158860	-0.165370	0.493439	0.268268	0.270033	0.016940
2022-10-28 12:58:25.335	10.957412030	54.062721543	80.659692930	83.868275139	12.073448	0.362868	-0.143803	0.301250	11.306202	23.379651	14.050100	18.681499	0.170780	0.159802	-0.151146	0.493055	0.268268	0.270033	0.016940
2022-10-28 12:58:25.385	10.957412029	54.062721730	80.680462747	83.868237402	12.085906	0.361480	-0.137652	0.301320	11.329254	23.415160	14.050100	18.681499	0.170309	0.160762	-0.136432	0.490316	0.268268	0.270033	0.016940
2022-10-28 12:58:25.435	10.957412031	54.062721916	80.701168591	83.868390054	12.098351	0.360991	-0.130320	0.301167	11.256525	23.354875	14.050100	18.684999	0.169384	0.161775	-0.121423	0.487852	0.268268	0.270033	0.016940
2022-10-28 12:58:25.485	10.957412035	54.062722101	80.721802902	83.868617898	12.110669	0.359913	-0.123254	0.299645	11.274911	23.385580	14.050100	18.688299	0.168040	0.162787	-0.106273	0.484268	0.268268	0.270033	0.016940
2022-10-28 12:58:25.535	10.957412039	54.062722286	80.742390709	83.868909140	12.122869	0.359841	-0.116171	0.300837	11.202259	23.325127	14.050100	18.691601	0.166295	0.163747	-0.091106	0.483202	0.268268	0.270033	0.016940
2022-10-28 12:58:25.585	10.957412044	54.062722470	80.762898410	83.869195838	12.134900	0.358417	-0.108944	0.302401	11.215361	23.350261	14.050100	18.694700	0.164201	0.164672	-0.076044	0.481433	0.268268	0.270033	0.016940
2022-10-28 12:58:25.635	10.957412046	54.062722654	80.783333009	83.869340201	12.146730	0.356772	-0.105637	0.298635	11.225927	23.372657	14.050100	18.694700	0.161809	0.165475	-0.061156	0.477104	0.268268	0.270033	0.016940
2022-10-28 12:58:25.685	10.957412067	54.062722837	80.803721784	83.870744574	12.158145	0.356331	-0.103245	0.296119	11.164223	23.322368	14.050100	18.697500	0.159139	0.166208	-0.046600	0.474677	0.268268	0.270033	0.016940
2022-10-28 12:58:25.735	10.957412074	54.062723024	80.824493678	83.871150877	12.169688	0.356789	-0.101037	0.295313	11.169773	23.339462	14.050100	18.700100	0.156190	0.166853	-0.032341	0.474043	0.270719	0.272563	0.016946
2022-10-28 12:58:25.785	10.957412078	54.062723209	80.845164219	83.871439401	12.181107	0.355474	-0.097643	0.294423	11.173017	23.354123	14.050000	18.702499	0.152996	0.167464	-0.018431	0.471785	0.270719	0.272563	0.016946
2022-10-28 12:58:25.835	10.957412079	54.062723395	80.865807002	83.871517713	12.192379	0.354435	-0.096054	0.291266	11.092608	23.284987	14.049800	18.704901	0.149575	0.168023	-0.004887	0.468707	0.270719	0.272563	0.016946
2022-10-28 12:58:25.885	10.957412079	54.062723581	80.886498336	83.871465689	12.203570	0.355605	-0.092990	0.291637	11.091681	23.295251	14.049800	18.704901	0.145979	0.168616	0.008255	0.469206	0.270719	0.272563	0.016946
2022-10-28 12:58:25.935	10.957412075	54.062723766	80.907158156	83.871235806	12.214640	0.354948	-0.089712	0.292568	11.088960	23.303600	14.049700	18.707600	0.142175	0.169192	0.020944	0.468650	0.270719	0.272563	0.016946
2022-10-28 12:58:25.985	10.957412068	54.062723952	80.927826770	83.870744340	12.225610	0.354580	-0.089059	0.292185	11.033761	23.259371	14.049600	18.710501	0.138213	0.169768	0.033144	0.468007	0.270719	0.272563	0.016946
2022-10-28 12:58:26.035	10.957412056	54.062724138	80.948490278	83.869989420	12.236438	0.354586	-0.090940	0.288930	11.027956	23.264394	14.049500	18.713600	0.134129	0.170501	0.044680	0.466349	0.270719	0.272563	0.016946
2022-10-28 12:58:26.085	10.957412042	54.062724324	80.969195924	83.869075775	12.244393	0.355689	-0.089768	0.290894	11.020973	23.265366	14.049500	18.716700	0.129957	0.171287	0.055641	0.468180	0.270719	0.272563	0.016946
2022-10-28 12:58:26.135	10.957412023	54.062724509	80.989876013	83.867842697	12.255025	0.355896	-0.092383	0.286299	10.968196	23.223221	14.049500	18.716700	0.125699	0.172159	0.065904	0.466008	0.270719	0.272563	0.016946
2022-10-28 12:58:26.185	10.957412001	54.062724696	81.010612015	83.866415986	12.265589	0.356837	-0.092927	0.285696	10.959713	23.225302	14.049400	18.719601	0.121335	0.172997	0.075555	0.466466	0.270719	0.272563	0.016946
2022-10-28 12:58:26.235	10.957411976	54.062724882	81.031398125	83.864750410	12.276040	0.357317	-0.092063	0.287428	10.819970	23.096010	14.049300	18.722401	0.116885	0.173852	0.084526	0.467724	0.270719	0.272563	0.016946
2022-10-28 12:58:26.285	10.957411946	54.062725069	81.052199965	83.862805870	12.286398	0.357549	-0.091980	0.287626	10.810894	23.097292	14.049200	18.725000	0.112417	0.174690	0.092939	0.468007	0.270719	0.272563	0.016946
2022-10-28 12:58:26.335	10.957411912	54.062725257	81.073052149	83.860560272	12.296653	0.358119	-0.093496	0.288034	10.801854	23.098507	14.049100	18.727400	0.107844	0.175475	0.100671	0.468993	0.270719	0.272563	0.016946
2022-10-28 12:58:26.385	10.957411874	54.062725445	81.093981081	83.858050909	12.306820	0.360153	-0.095390	0.288344	10.767923	23.074743	14.049100	18.727400	0.103184	0.176348	0.107757	0.471118	0.270719	0.272563	0.016946
2022-10-28 12:58:26.435	10.957411831	54.062725633	81.114970018	83.855236623	12.316865	0.361967	-0.099585	0.285475	10.759243	23.076108	14.049000	18.729401	0.098454	0.177151	0.114197	0.471628	0.270719	0.272563	0.016946
2022-10-28 12:58:26.485	10.957411784	54.062725822	81.136018845	83.852198233	12.326855	0.363256	-0.100852	0.285315	10.750887	23.077741	14.048900	18.731001	0.093619	0.178006	0.119991	0.472790	0.270719	0.272563	0.016946
2022-10-28 12:58:26.535	10.957411734	54.062726012	81.157098532	83.848878761	12.336775	0.363865	-0.103988	0.285447	10.718890	23.055665	14.048800	18.732500	0.088750	0.178861	0.125175	0.474016	0.270719	0.272563	0.016946
2022-10-28 12:58:26.585	10.957411680	54.062726201	81.178185269	83.845362389	12.346661	0.364301	-0.103332	0.284879	10.711477	23.058138	14.048800	18.733999	0.083811	0.179717	0.129818	0.473866	0.270719	0.272563	0.016946
2022-10-28 12:58:26.635	10.957411621	54.062726391	81.199315736	83.841532388	12.356513	0.364686	-0.105259	0.288925	10.704620	23.061133	14.048800	18.733999	0.078837	0.180624	0.133867	0.477025	0.270719	0.272563	0.016946
2022-10-28 12:58:26.685	10.957411572	54.062726582	81.220522726	83.838299088	12.366125	0.363748	-0.108155	0.287963	10.658917	23.025042	14.048700	18.735800	0.073862	0.181584	0.137323	0.476374	0.270719	0.272563	0.016946
2022-10-28 12:58:26.735	10.957411483	54.062726768	81.241230111	83.832481837	12.375905	0.363205	-0.110619	0.290224	10.653148	23.029053	14.048600	18.737700	0.068923	0.182596	0.140359	0.477896	0.273164	0.275101	0.016945
2022-10-28 12:58:26.785	10.957411390	54.062726954	81.261941710	83.826366627	12.385643	0.364144	-0.115035	0.288990	10.665470	23.051113	14.048600	18.739599	0.063966	0.183731	0.142750	0.478904	0.273164	0.275101	0.016945
2022-10-28 12:58:26.835	10.957411293	54.062727140	81.282630452	83.820037982	12.395391	0.363879	-0.117540	0.290111	10.660901	23.056292	14.048600	18.741600	0.058975	0.184900	0.144758	0.479988	0.273164	0.275101	0.016945
2022-10-28 12:58:26.885	10.957411193	54.062727326	81.303353503	83.813498259	12.405105	0.364684	-0.119277	0.288937	10.657355	23.062459	14.048600	18.741600	0.053931	0.186104	0.146049	0.480319	0.273164	0.275101	0.016945
2022-10-28 12:58:26.935	10.957411094	54.062727512	81.324129178	83.807010418	12.414857	0.366043	-0.113095	0.291230	10.632601	23.047458	14.048600	18.743601	0.048782	0.187239	0.147131	0.481242	0.273164	0.275101	0.016945
2022-10-28 12:58:26.985	10.957410997	54.062727699	81.344902871	83.800622473	12.424658	0.366561	-0.105234	0.296100	10.630432	23.055090	14.048500	18.745600	0.043616	0.188513	0.147463	0.482821	0.273164	0.275101	0.016945
2022-10-28 12:58:27.035	10.957410900	54.062727886	81.365756919	83.794286797	12.434501	0.368018	-0.102796	0.296602	10.628981	23.063482	14.048400	18.747499	0.038397	0.189752	0.147358	0.483712	0.273164	0.275101	0.016945
2022-10-28 12:58:27.085	10.957410808	54.062728074	81.386663570	83.788248243	12.442274	0.369299	-0.094735	0.297438	10.603379	23.045653	14.048400	18.749599	0.033109	0.190869	0.146747	0.483556	0.273164	0.275101	0.016945
2022-10-28 12:58:27.135	10.957410720	54.062728263	81.407652753	83.782503575	12.452271	0.370506	-0.086317	0.298312	10.604186	23.056456	14.048400	18.749599	0.027855	0.191864	0.145386	0.483441	0.273164	0.275101	0.016945
2022-10-28 12:58:27.185	10.957410642	54.062728451	81.428626519	83.777421776	12.462343	0.370986	-0.071355	0.296088	10.606358	23.068701	14.048300	18.751499	0.022550	0.192667	0.143484	0.479990	0.273164	0.275101	0.016945
2022-10-28 12:58:27.235	10.957410575	54.062728639	81.449575939	83.773003854	12.472493	0.371299	-0.057935	0.294260	10.609491	23.081985	14.048200	18.753401	0.017209	0.193470	0.140708	0.477292	0.273164	0.275101	0.016945
2022-10-28 12:58:27.285	10.957410518	54.062728828	81.470514286	83.769289114	12.482774	0.370894	-0.042019	0.296095	10.613672	23.096446	14.048200	18.755501	0.011781	0.194116	0.137305	0.476446	0.273164	0.275101	0.016945
2022-10-28 12:58:27.335	10.957410471	54.062729015	81.491343399	83.766197411	12.493081	0.369337	-0.027399	0.292798	10.627802	23.120883	14.048100	18.757900	0.006370	0.194534	0.133046	0.472113	0.273164	0.275101	0.016945
2022-10-28 12:58:27.385	10.957410431	54.062729201	81.512111409	83.763571700	12.503392	0.367851	-0.016466	0.292626	10.634532	23.137924	14.048100	18.757900	0.001030	0.194761	0.128002	0.470335	0.273164	0.275101	0.016945
2022-10-28 12:58:27.435	10.957410397	54.062729387	81.532805610	83.761374080	12.513694	0.366315	-0.007410	0.291308	10.642354	23.156048	14.048100	18.760401	-0.004171	0.194744	0.122173	0.468083	0.273164	0.275101	0.016945
2022-10-28 12:58:27.485	10.957410368	54.062729572	81.553381081	83.759475298	12.523877	0.364481	-0.003109	0.287029	10.593947	23.117824	14.048000	18.763201	-0.009163	0.194482	0.115541	0.463941	0.273164	0.275101	0.016945
2022-10-28 12:58:27.535	10.957410345	54.062729757	81.573914254	83.757949188	12.534004	0.364246	0.003972	0.286737	10.603386	23.137390	14.047900	18.766199	-0.013945	0.193941	0.108228	0.463583	0.273164	0.275101	0.016945
2022-10-28 12:58:27.585	10.957410325	54.062729940	81.594373348	83.756661911	12.543958	0.364774	0.007814	0.279705	10.630234	23.174191	14.047800	18.769300	-0.018466	0.193156	0.100199	0.459735	0.273164	0.275101	0.016945
2022-10-28 12:58:27.635	10.957410310	54.062730124	81.614777506	83.755668814	12.553780	0.364991	0.011549	0.272319	10.640153	23.193933	14.047800	18.769300	-0.022724	0.192143	0.091839	0.455532	0.273164	0.275101	0.016945
2022-10-28 12:58:27.685	10.957410297	54.062730307	81.635134615	83.754820585	12.563447	0.364525	0.018004	0.271623	10.649908	23.213355	14.047700	18.772499	-0.026756	0.190956	0.083078	0.454953	0.273164	0.275101	0.016945
2022-10-28 12:58:27.735	10.957410286	54.062730488	81.655352302	83.754076420	12.573061	0.362951	0.021268	0.266734	10.619729	23.192790	14.047600	18.775999	-0.030543	0.189665	0.073967	0.450924	0.275615	0.277653	0.016943
2022-10-28 12:58:27.785	10.957410279	54.062730670	81.675530354	83.753600493	12.582623	0.361427	0.025941	0.267265	10.628567	23.211191	14.047600	18.779400	-0.034069	0.188269	0.064420	0.450259	0.275615	0.277653	0.016943
2022-10-28 12:58:27.835	10.957410274	54.062730850	81.695671406	83.753303066	12.592127	0.361787	0.028449	0.269315	10.636751	23.228878	14.047500	18.782900	-0.037281	0.186803	0.054454	0.451918	0.275615	0.277653	0.016943
2022-10-28 12:58:27.885	10.957410271	54.062731031	81.715759980	83.753129626	12.601572	0.361974	0.027153	0.263966	10.678125	23.279697	14.047500	18.782900	-0.040055	0.185354	0.044017	0.448821	0.275615	0.277653	0.016943
2022-10-28 12:58:27.935	10.957410271	54.062731212	81.735944346	83.753069717	12.611096	0.363787	0.026880	0.264784	10.684454	23.295551	14.047500	18.786200	-0.042237	0.183905	0.033074	0.450748	0.275615	0.277653	0.016943
2022-10-28 12:58:27.985	10.957410271	54.062731394	81.756223246	83.753066057	12.620672	0.366224	0.026731	0.268681	10.689566	23.310238	14.047400	18.789301	-0.043738	0.182509	0.021502	0.454999	0.275615	0.277653	0.016943
2022-10-28 12:58:28.035	10.957410270	54.062731577	81.776580199	83.753035049	12.630321	0.368130	0.022908	0.266312	10.585041	23.215361	14.047300	18.792200	-0.044488	0.181043	0.009460	0.454936	0.275615	0.277653	0.016943
2022-10-28 12:58:28.085	10.957410269	54.062731761	81.797056235	83.752948632	12.638673	0.369725	0.019209	0.272097	10.587250	23.225923	14.047200	18.794901	-0.044575	0.179542	-0.003211	0.459459	0.275615	0.277653	0.016943
2022-10-28 12:58:28.135	10.957410265	54.062731945	81.817542576	83.752707446	12.648558	0.369159	0.012564	0.272968	10.573511	23.222069	14.047200	18.794901	-0.044017	0.178216	-0.016650	0.459290	0.275615	0.277653	0.016943
2022-10-28 12:58:28.185	10.957410259	54.062732129	81.838031097	83.752285075	12.658608	0.368692	0.004621	0.276056	10.571151	23.229760	14.047100	18.797400	-0.042900	0.177151	-0.030945	0.460610	0.275615	0.277653	0.016943
2022-10-28 12:58:28.235	10.957410251	54.062732313	81.858462458	83.751757277	12.668710	0.367748	-0.003221	0.275931	10.566597	23.235307	14.046900	18.799801	-0.041277	0.176069	-0.045326	0.459769	0.275615	0.277653	0.016943
2022-10-28 12:58:28.285	10.957410241	54.062732496	81.878832572	83.751142654	12.678847	0.366971	-0.010127	0.275236	10.485653	23.164501	14.046800	18.802200	-0.039183	0.174899	-0.060144	0.458830	0.275615	0.277653	0.016943
2022-10-28 12:58:28.335	10.957410231	54.062732679	81.899191558	83.750457500	12.688985	0.367935	-0.016185	0.276217	10.476063	23.165047	14.046700	18.804501	-0.036774	0.173940	-0.075154	0.460363	0.275615	0.277653	0.016943
2022-10-28 12:58:28.385	10.957410221	54.062732861	81.919444723	83.749794750	12.699147	0.367033	-0.019176	0.276878	10.464179	23.163326	14.046700	18.804501	-0.034104	0.172892	-0.090181	0.460155	0.275615	0.277653	0.016943
2022-10-28 12:58:28.435	10.957410210	54.062733042	81.939631526	83.749113089	12.709219	0.365959	-0.022750	0.272374	10.327936	23.037155	14.046600	18.806801	-0.031154	0.171775	-0.104877	0.456762	0.275615	0.277653	0.016943
2022-10-28 12:58:28.485	10.957410202	54.062733224	81.959828677	83.748588723	12.719210	0.367069	-0.024019	0.272280	10.312163	23.031373	14.046600	18.809099	-0.028082	0.170728	-0.119398	0.457660	0.275615	0.277653	0.016943
2022-10-28 12:58:28.535	10.957410196	54.062733405	81.979996813	83.748191307	12.729096	0.366585	-0.028121	0.264688	10.295047	23.024143	14.046500	18.811501	-0.024836	0.169541	-0.133413	0.453029	0.275615	0.277653	0.016943
2022-10-28 12:58:28.585	10.957410194	54.062733587	82.000220639	83.748021537	12.738943	0.367887	-0.029770	0.264511	10.214553	22.953496	14.046400	18.813999	-0.021433	0.168145	-0.147096	0.454085	0.275615	0.277653	0.016943
2022-10-28 12:58:28.635	10.957410192	54.062733768	82.020443538	83.747933115	12.748730	0.368767	-0.034378	0.261096	10.194200	22.942930	14.046400	18.813999	-0.018029	0.166888	-0.160745	0.453147	0.275615	0.277653	0.016943
2022-10-28 12:58:28.685	10.957410190	54.062733950	82.040706367	83.747773017	12.758516	0.368435	-0.036651	0.263822	10.127146	22.885662	14.046300	18.816500	-0.014486	0.165492	-0.174236	0.454631	0.275615	0.277653	0.016943
2022-10-28 12:58:28.735	10.957410188	54.062734138	82.061636736	83.747627889	12.768469	0.368202	-0.038321	0.264327	10.103948	22.872417	14.046300	18.819000	-0.010925	0.164131	-0.187483	0.454874	0.278071	0.280211	0.016940
2022-10-28 12:58:28.785	10.957410189	54.062734326	82.082565649	83.747718464	12.778368	0.369356	-0.035549	0.266871	10.079996	22.858364	14.046100	18.821501	-0.007505	0.162839	-0.200189	0.457065	0.278071	0.280211	0.016940
2022-10-28 12:58:28.835	10.957410193	54.062734514	82.103472129	83.747974087	12.788221	0.369699	-0.034859	0.265821	10.039037	22.827259	14.046000	18.824400	-0.004067	0.161408	-0.212284	0.456676	0.278071	0.280211	0.016940
2022-10-28 12:58:28.885	10.957410201	54.062734702	82.124410497	83.748483626	12.797983	0.371555	-0.033754	0.264442	10.015270	22.813253	14.046000	18.824400	-0.000646	0.159925	-0.223594	0.457299	0.278071	0.280211	0.016940
2022-10-28 12:58:28.935	10.957410212	54.062734891	82.145394561	83.749222127	12.807684	0.373231	-0.035183	0.258680	10.021226	22.828910	14.045800	18.827600	0.002723	0.158616	-0.234310	0.455472	0.278071	0.280211	0.016940
2022-10-28 12:58:28.985	10.957410229	54.062735080	82.166447828	83.750356948	12.817375	0.375161	-0.032657	0.258870	9.998425	22.815800	14.045600	18.831100	0.006091	0.157167	-0.244172	0.456975	0.278071	0.280211	0.016940
2022-10-28 12:58:29.035	10.957410251	54.062735269	82.187483106	83.751786383	12.826973	0.376480	-0.029920	0.254267	9.976897	22.803870	14.045300	18.834801	0.009460	0.155858	-0.253108	0.455284	0.278071	0.280211	0.016940
2022-10-28 12:58:29.085	10.957410280	54.062735458	82.208568157	83.753651009	12.835191	0.377766	-0.025205	0.255494	9.911878	22.747069	14.045000	18.838400	0.012828	0.154566	-0.261293	0.456749	0.278071	0.280211	0.016940
2022-10-28 12:58:29.135	10.957410314	54.062735648	82.229617923	83.755875503	12.844748	0.376829	-0.020970	0.258773	9.893565	22.738314	14.045000	18.838400	0.016301	0.153240	-0.268519	0.457607	0.278071	0.280211	0.016940
2022-10-28 12:58:29.185	10.957410352	54.062735837	82.250647641	83.758382226	12.854339	0.375663	-0.018437	0.263106	9.875680	22.730019	14.044600	18.841600	0.019757	0.152105	-0.275343	0.459006	0.278071	0.280211	0.016940
2022-10-28 12:58:29.235	10.957410394	54.062736026	82.271704568	83.761151002	12.864098	0.376086	-0.016449	0.268235	9.896888	22.760986	14.044300	18.844700	0.023283	0.151128	-0.281626	0.462235	0.278071	0.280211	0.016940
2022-10-28 12:58:29.285	10.957410440	54.062736214	82.292670689	83.764147003	12.873907	0.375801	-0.014545	0.269806	9.880683	22.754590	14.043900	18.847601	0.026861	0.150308	-0.287456	0.462853	0.278071	0.280211	0.016940
2022-10-28 12:58:29.335	10.957410490	54.062736402	82.313624163	83.767407583	12.883696	0.377158	-0.013008	0.266427	9.872051	22.755747	14.043600	18.850500	0.030456	0.149645	-0.292308	0.461953	0.278071	0.280211	0.016940
2022-10-28 12:58:29.385	10.957410546	54.062736591	82.334608859	83.771088685	12.893528	0.379021	-0.008962	0.269295	9.859778	22.753306	14.043600	18.850500	0.034191	0.148911	-0.296601	0.465034	0.278071	0.280211	0.016940
2022-10-28 12:58:29.435	10.957410605	54.062736779	82.355573034	83.774924915	12.903337	0.379645	-0.007694	0.268078	9.849806	22.753143	14.043400	18.853300	0.037978	0.148266	-0.300057	0.464818	0.278071	0.280211	0.016940
2022-10-28 12:58:29.485	10.957410669	54.062736968	82.376559050	83.779127842	12.913265	0.379571	-0.004027	0.271315	9.816119	22.729384	14.043200	18.856300	0.041748	0.147794	-0.303181	0.466586	0.278071	0.280211	0.016940
2022-10-28 12:58:29.535	10.957410736	54.062737156	82.397528677	83.783517733	12.923212	0.379132	-0.001669	0.273424	9.809094	22.732306	14.043100	18.859200	0.045588	0.147411	-0.305555	0.467445	0.278071	0.280211	0.016940
2022-10-28 12:58:29.585	10.957410807	54.062737344	82.418461075	83.788206636	12.933146	0.378160	0.001938	0.274607	9.804311	22.737457	14.042800	18.862101	0.049480	0.147149	-0.307160	0.467352	0.278071	0.280211	0.016940
2022-10-28 12:58:29.635	10.957410883	54.062737532	82.439405953	83.793185176	12.943031	0.379021	0.005191	0.274479	9.862132	22.805163	14.042800	18.862101	0.053372	0.147009	-0.308051	0.467999	0.278071	0.280211	0.016940
2022-10-28 12:58:29.685	10.957410966	54.062737720	82.460252214	83.798590754	12.952934	0.380761	0.009575	0.278163	9.861978	22.814912	14.042500	18.864700	0.057317	0.146852	-0.308138	0.471641	0.278071	0.280211	0.016940
2022-10-28 12:58:29.735	10.957411044	54.062737904	82.480726733	83.803701799	12.962614	0.381143	0.013315	0.278010	9.887729	22.850344	14.042200	18.867201	0.061279	0.146800	-0.307597	0.471950	0.280525	0.282752	0.016939
2022-10-28 12:58:29.785	10.957411130	54.062738084	82.500853192	83.809302532	12.972461	0.381771	0.016489	0.278813	9.890742	22.863202	14.041800	18.869400	0.065258	0.146869	-0.306619	0.473030	0.280525	0.282752	0.016939
2022-10-28 12:58:29.835	10.957411220	54.062738265	82.520984328	83.815218179	12.982363	0.383437	0.021136	0.283418	9.895569	22.877932	14.041400	18.871401	0.069237	0.147044	-0.305031	0.477280	0.280525	0.282752	0.016939
2022-10-28 12:58:29.885	10.957411312	54.062738446	82.541109386	83.821216559	12.992354	0.382983	0.022135	0.285088	9.884607	22.876962	14.041400	18.871401	0.073234	0.147323	-0.302762	0.477955	0.280525	0.282752	0.016939
2022-10-28 12:58:29.935	10.957411401	54.062738627	82.561277405	83.827042598	13.002458	0.382488	0.015507	0.287042	9.892481	22.894939	14.041100	18.873100	0.077248	0.147690	-0.300109	0.478467	0.280525	0.282752	0.016939
2022-10-28 12:58:29.985	10.957411488	54.062738810	82.581577710	83.832744983	13.012785	0.384586	0.007222	0.287482	9.902123	22.914908	14.040800	18.874901	0.081228	0.148074	-0.296846	0.480213	0.280525	0.282752	0.016939
2022-10-28 12:58:30.035	10.957411572	54.062738993	82.601975691	83.838262614	13.023363	0.386358	0.002195	0.292259	9.980490	23.003853	14.040400	18.876900	0.085102	0.148580	-0.293111	0.484451	0.280525	0.282752	0.016939
2022-10-28 12:58:30.085	10.957411647	54.062739177	82.622454275	83.843205081	13.032384	0.385972	-0.011759	0.294126	9.993100	23.025484	14.039900	18.879101	0.088959	0.149261	-0.288712	0.485410	0.280525	0.282752	0.016939
2022-10-28 12:58:30.135	10.957411715	54.062739362	82.643026827	83.847643524	13.043427	0.386446	-0.023320	0.294149	9.921663	22.965089	14.039900	18.879101	0.092886	0.149959	-0.283581	0.486218	0.280525	0.282752	0.016939
2022-10-28 12:58:30.185	10.957411774	54.062739547	82.663698111	83.851475146	13.054620	0.387188	-0.035359	0.291149	9.937135	22.991755	14.039300	18.881399	0.096744	0.150796	-0.277944	0.485729	0.280525	0.282752	0.016939
2022-10-28 12:58:30.235	10.957411826	54.062739734	82.684495837	83.854891147	13.065994	0.387924	-0.044362	0.296083	9.954351	23.020345	14.038700	18.883699	0.100479	0.151652	-0.271556	0.490019	0.280525	0.282752	0.016939
2022-10-28 12:58:30.285	10.957411869	54.062739922	82.705334516	83.857683587	13.077503	0.386673	-0.054154	0.296265	9.990280	23.067784	14.038100	18.885700	0.104144	0.152367	-0.264382	0.490124	0.280525	0.282752	0.016939
2022-10-28 12:58:30.335	10.957411902	54.062740109	82.726208124	83.859882174	13.089030	0.385907	-0.066121	0.293098	10.010129	23.099159	14.037500	18.887300	0.107617	0.153065	-0.256720	0.489084	0.280525	0.282752	0.016939
2022-10-28 12:58:30.385	10.957411930	54.062740297	82.747103452	83.861701658	13.100627	0.385387	-0.073450	0.291104	10.030465	23.131092	14.037500	18.887300	0.110898	0.153798	-0.248622	0.488528	0.280525	0.282752	0.016939
2022-10-28 12:58:30.435	10.957411949	54.062740485	82.768068540	83.862972998	13.112197	0.385837	-0.083677	0.287597	10.024385	23.136582	14.037000	18.888901	0.114057	0.154392	-0.240000	0.488451	0.280525	0.282752	0.016939
2022-10-28 12:58:30.485	10.957411963	54.062740674	82.789033568	83.863855365	13.123686	0.385122	-0.089365	0.285117	10.045595	23.169280	14.036500	18.890600	0.116989	0.154950	-0.230994	0.487439	0.280525	0.282752	0.016939
2022-10-28 12:58:30.535	10.957411970	54.062740862	82.809999970	83.864328565	13.135106	0.384133	-0.094329	0.281425	9.976449	23.111556	14.036000	18.892700	0.119695	0.155509	-0.221674	0.485444	0.280525	0.282752	0.016939
2022-10-28 12:58:30.585	10.957411972	54.062741050	82.830962772	83.864424082	13.146405	0.383728	-0.098814	0.279015	9.997727	23.144132	14.035400	18.895100	0.122208	0.155858	-0.211866	0.484624	0.280525	0.282752	0.016939
2022-10-28 12:58:30.635	10.957411967	54.062741239	82.851924627	83.864128813	13.157559	0.383031	-0.103036	0.277249	10.019131	23.176690	14.035400	18.895100	0.124442	0.156102	-0.201568	0.483938	0.280525	0.282752	0.016939
2022-10-28 12:58:30.685	10.957411956	54.062741425	82.872672462	83.863431744	13.168515	0.381507	-0.106089	0.277154	9.996807	23.165322	14.034800	18.897499	0.126379	0.156312	-0.190764	0.483339	0.280525	0.282752	0.016939
2022-10-28 12:58:30.735	10.957411965	54.062741617	82.894016485	83.863966482	13.179673	0.381162	-0.110386	0.275063	10.018309	23.197983	14.034300	18.899700	0.127915	0.156469	-0.179210	0.482834	0.282980	0.285299	0.016942
2022-10-28 12:58:30.785	10.957411971	54.062741809	82.915428155	83.864386049	13.190892	0.382335	-0.112511	0.276456	10.039495	23.230387	14.033900	18.901501	0.128927	0.156643	-0.167045	0.485043	0.282980	0.285299	0.016942
2022-10-28 12:58:30.835	10.957411977	54.062742001	82.936828126	83.864798948	13.202231	0.381501	-0.109799	0.281182	10.034731	23.236963	14.033600	18.903099	0.129416	0.156818	-0.154095	0.486479	0.282980	0.285299	0.016942
2022-10-28 12:58:30.885	10.957411983	54.062742193	82.958185263	83.865151244	13.213638	0.379679	-0.106593	0.283338	10.054968	23.268606	14.033600	18.903099	0.129381	0.156992	-0.140412	0.485591	0.282980	0.285299	0.016942
2022-10-28 12:58:30.935	10.957411989	54.062742385	82.979510755	83.865534759	13.225172	0.377840	-0.101555	0.285897	9.997443	23.222615	14.033300	18.904900	0.128875	0.157254	-0.126100	0.484576	0.282980	0.285299	0.016942
2022-10-28 12:58:30.985	10.957411995	54.062742576	83.000836142	83.865930895	13.236797	0.378094	-0.095852	0.291165	10.014889	23.251686	14.033000	18.906900	0.127915	0.157551	-0.111265	0.486744	0.282980	0.285299	0.016942
2022-10-28 12:58:31.035	10.957412000	54.062742767	83.022101889	83.866309002	13.248466	0.377075	-0.090998	0.294485	10.030640	23.279106	14.032600	18.909201	0.126484	0.157882	-0.095871	0.487019	0.282980	0.285299	0.016942
2022-10-28 12:58:31.085	10.957412006	54.062742958	83.043286532	83.866670156	13.257697	0.375088	-0.086178	0.294344	9.957459	23.215156	14.032200	18.911200	0.124582	0.158214	-0.080180	0.484517	0.282980	0.285299	0.016942
2022-10-28 12:58:31.135	10.957412011	54.062743148	83.064443709	83.866988183	13.269377	0.374363	-0.082462	0.294717	9.968592	23.237968	14.032200	18.911200	0.122260	0.158598	-0.064280	0.483535	0.282980	0.285299	0.016942
2022-10-28 12:58:31.185	10.957412016	54.062743338	83.085560835	83.867308579	13.281040	0.374827	-0.076904	0.295264	9.977348	23.258388	14.031800	18.912901	0.119555	0.158930	-0.048171	0.483311	0.282980	0.285299	0.016942
2022-10-28 12:58:31.235	10.957412019	54.062743527	83.106603985	83.867552679	13.292644	0.372993	-0.071597	0.295002	9.849053	23.141696	14.031400	18.914301	0.116483	0.159331	-0.032132	0.480912	0.282980	0.285299	0.016942
2022-10-28 12:58:31.285	10.957412022	54.062743715	83.127602885	83.867743176	13.304175	0.371961	-0.065665	0.295312	9.852537	23.156713	14.031000	18.915501	0.113097	0.159698	-0.016179	0.479454	0.282980	0.285299	0.016942
2022-10-28 12:58:31.335	10.957412023	54.062743903	83.148532186	83.867780527	13.315573	0.370750	-0.060899	0.292972	9.920854	23.236426	14.030600	18.916700	0.109450	0.159994	-0.000436	0.476442	0.282980	0.285299	0.016942
2022-10-28 12:58:31.385	10.957412020	54.062744091	83.169401845	83.867596224	13.326805	0.369698	-0.059182	0.292541	9.919442	23.246247	14.030600	18.916700	0.105575	0.160361	0.014853	0.475142	0.282980	0.285299	0.016942
2022-10-28 12:58:31.435	10.957412014	54.062744278	83.190222058	83.867187485	13.337893	0.369335	-0.058573	0.288675	9.915830	23.253722	14.030300	18.918100	0.101526	0.160710	0.029793	0.472412	0.282980	0.285299	0.016942
2022-10-28 12:58:31.485	10.957412003	54.062744465	83.211040092	83.866494389	13.348814	0.369678	-0.059337	0.285736	9.916269	23.265083	14.030000	18.919701	0.097285	0.161042	0.044331	0.470985	0.282980	0.285299	0.016942
2022-10-28 12:58:31.535	10.957411989	54.062744652	83.231834268	83.865546906	13.359624	0.369245	-0.059706	0.283533	9.908808	23.268432	14.029700	18.921499	0.092974	0.161373	0.058399	0.469359	0.282980	0.285299	0.016942
2022-10-28 12:58:31.585	10.957411970	54.062744839	83.252652545	83.864336180	13.370336	0.369634	-0.058566	0.284409	9.899726	23.270062	14.029300	18.923500	0.088558	0.161617	0.072100	0.470050	0.282980	0.285299	0.016942
2022-10-28 12:58:31.635	10.957411947	54.062745025	83.273418753	83.862808088	13.380927	0.368460	-0.058640	0.281268	9.743010	23.123938	14.029300	18.923500	0.084073	0.161809	0.085259	0.467240	0.282980	0.285299	0.016942
2022-10-28 12:58:31.685	10.957411925	54.062745213	83.294349385	83.861353566	13.391246	0.369441	-0.058208	0.283440	9.731526	23.122772	14.028800	18.925301	0.079500	0.161967	0.097948	0.469268	0.282980	0.285299	0.016942
2022-10-28 12:58:31.735	10.957411878	54.062745401	83.315239930	83.858263142	13.401361	0.368675	-0.058997	0.279526	9.679979	23.081339	14.028100	18.927099	0.074787	0.161967	0.110008	0.466408	0.285431	0.287850	0.016942
2022-10-28 12:58:31.785	10.957411826	54.062745589	83.336162587	83.854860636	13.411332	0.369913	-0.060756	0.279215	9.667191	23.078523	14.027300	18.928699	0.069988	0.161984	0.121370	0.467427	0.285431	0.287850	0.016942
2022-10-28 12:58:31.835	10.957411769	54.062745777	83.357071258	83.851135621	13.421125	0.370590	-0.064539	0.274472	9.654068	23.075193	14.026400	18.930099	0.065101	0.161932	0.132069	0.465658	0.285431	0.287850	0.016942
2022-10-28 12:58:31.885	10.957411707	54.062745965	83.377990489	83.847102322	13.430826	0.370759	-0.067255	0.272159	9.577216	23.008042	14.026400	18.930099	0.060179	0.161862	0.142000	0.464818	0.285431	0.287850	0.016942
2022-10-28 12:58:31.935	10.957411642	54.062746153	83.398942686	83.842834619	13.440436	0.371805	-0.066804	0.273715	9.563996	23.004432	14.025200	18.931601	0.055170	0.161792	0.151390	0.466500	0.285431	0.287850	0.016942
2022-10-28 12:58:31.985	10.957411573	54.062746341	83.419907419	83.838308108	13.449971	0.372276	-0.067466	0.271465	9.574802	23.024774	14.023600	18.933001	0.050143	0.161740	0.159785	0.465655	0.285431	0.287850	0.016942
2022-10-28 12:58:32.035	10.957411503	54.062746531	83.440968629	83.833768350	13.459496	0.375217	-0.060936	0.274319	9.562293	23.021790	14.021500	18.934601	0.044995	0.161583	0.167779	0.468776	0.285431	0.287850	0.016942
2022-10-28 12:58:32.085	10.957411434	54.062746720	83.462028090	83.829226062	13.466907	0.375664	-0.054619	0.277121	9.550693	23.017600	14.018900	18.936300	0.039811	0.161443	0.174865	0.470003	0.285431	0.287850	0.016942
2022-10-28 12:58:32.135	10.957411367	54.062746910	83.483178956	83.824801409	13.476489	0.377285	-0.048519	0.278358	9.534625	23.011114	14.018900	18.936300	0.034558	0.161234	0.181165	0.471361	0.285431	0.287850	0.016942
2022-10-28 12:58:32.185	10.957411303	54.062747100	83.504311793	83.820642154	13.486107	0.377470	-0.041768	0.274364	9.525325	23.011432	14.016200	18.938101	0.029234	0.160884	0.186576	0.468512	0.285431	0.287850	0.016942
2022-10-28 12:58:32.235	10.957411246	54.062747291	83.525557424	83.816924871	13.495884	0.379410	-0.028920	0.275812	9.517350	23.013234	14.013700	18.940001	0.023859	0.160500	0.191131	0.469958	0.285431	0.287850	0.016942
2022-10-28 12:58:32.285	10.957411196	54.062747481	83.546740670	83.813642539	13.505711	0.379899	-0.016872	0.272894	9.457909	22.963619	14.011400	18.941799	0.018483	0.160117	0.194290	0.468058	0.285431	0.287850	0.016942
2022-10-28 12:58:32.335	10.957411155	54.062747671	83.567908673	83.810919737	13.515669	0.379839	-0.002050	0.275039	9.453924	22.969592	14.009400	18.943399	0.013107	0.159628	0.196629	0.468965	0.285431	0.287850	0.016942
2022-10-28 12:58:32.385	10.957411120	54.062747861	83.589044891	83.808680696	13.525712	0.379140	0.011500	0.275102	9.490791	23.016503	14.009400	18.943399	0.007784	0.159122	0.197484	0.468573	0.285431	0.287850	0.016942
2022-10-28 12:58:32.435	10.957411092	54.062748051	83.610189041	83.806796912	13.535799	0.378410	0.020553	0.274680	9.492221	23.028020	14.007400	18.945101	0.002566	0.158493	0.196995	0.468044	0.285431	0.287850	0.016942
2022-10-28 12:58:32.485	10.957411068	54.062748241	83.631352624	83.805224233	13.545902	0.379094	0.027963	0.273101	9.496052	23.041954	14.004800	18.947001	-0.002444	0.157690	0.195302	0.468059	0.285431	0.287850	0.016942
2022-10-28 12:58:32.535	10.957411047	54.062748431	83.652494955	83.803860360	13.555979	0.379742	0.032577	0.269968	9.440380	22.996359	14.001700	18.949200	-0.007226	0.156765	0.192265	0.467064	0.285431	0.287850	0.016942
2022-10-28 12:58:32.585	10.957411029	54.062748621	83.673602039	83.802667700	13.565978	0.379601	0.035349	0.267210	9.448781	23.014759	13.998200	18.951700	-0.011676	0.155701	0.188094	0.465562	0.285431	0.287850	0.016942
2022-10-28 12:58:32.635	10.957411013	54.062748810	83.694688292	83.801659757	13.575897	0.380480	0.037535	0.260327	9.458815	23.034712	13.998200	18.951700	-0.015813	0.154514	0.182945	0.462541	0.285431	0.287850	0.016942
2022-10-28 12:58:32.685	10.957410996	54.062748999	83.715721637	83.800546076	13.585603	0.379986	0.042338	0.260997	9.540342	23.125945	13.994600	18.954201	-0.019652	0.153205	0.176907	0.462927	0.285431	0.287850	0.016942
2022-10-28 12:58:32.735	10.957410987	54.062749183	83.736216074	83.799964499	13.595540	0.379143	0.046218	0.260630	9.552738	23.148278	13.990900	18.957001	-0.023213	0.151931	0.170065	0.462400	0.287885	0.290415	0.016941
2022-10-28 12:58:32.785	10.957410980	54.062749366	83.756570413	83.799489189	13.605412	0.375794	0.047515	0.256737	9.565976	23.171388	13.987100	18.959900	-0.026494	0.150639	0.162403	0.457594	0.287885	0.290415	0.016941
2022-10-28 12:58:32.835	10.957410975	54.062749549	83.776871430	83.799156755	13.615315	0.374399	0.048821	0.258376	9.547313	23.162629	13.982900	18.963200	-0.029461	0.149383	0.154043	0.457511	0.287885	0.290415	0.016941
2022-10-28 12:58:32.885	10.957410972	54.062749730	83.797041978	83.798953001	13.625220	0.372714	0.049505	0.257494	9.561433	23.186654	13.982900	18.963200	-0.032114	0.148161	0.144827	0.455708	0.287885	0.290415	0.016941
2022-10-28 12:58:32.935	10.957410970	54.062749910	83.817151431	83.798803921	13.635159	0.372086	0.048223	0.258359	9.505553	23.140712	13.978100	18.966801	-0.034331	0.147044	0.134757	0.455547	0.287885	0.290415	0.016941
2022-10-28 12:58:32.985	10.957410968	54.062750092	83.837336117	83.798704615	13.645213	0.374291	0.047599	0.260899	9.519779	23.164992	13.973000	18.970800	-0.036006	0.146084	0.123779	0.458724	0.287885	0.290415	0.016941
2022-10-28 12:58:33.035	10.957410965	54.062750274	83.857628920	83.798489860	13.655392	0.376411	0.043434	0.262855	9.533792	23.189183	13.968000	18.975000	-0.037001	0.145176	0.111893	0.461155	0.287885	0.290415	0.016941
2022-10-28 12:58:33.085	10.957410959	54.062750458	83.878049529	83.798132058	13.664481	0.377985	0.038391	0.269012	9.606041	23.270522	13.963500	18.979300	-0.037368	0.144478	0.099030	0.465526	0.287885	0.290415	0.016941
2022-10-28 12:58:33.135	10.957410949	54.062750641	83.898515930	83.797475442	13.674968	0.378302	0.027875	0.269305	9.618800	23.293768	13.963500	18.979300	-0.037071	0.143902	0.085085	0.465204	0.287885	0.290415	0.016941
2022-10-28 12:58:33.185	10.957410935	54.062750825	83.918970822	83.796554959	13.685622	0.377071	0.018367	0.274389	9.630132	23.315754	13.959500	18.983601	-0.036146	0.143588	0.070232	0.466700	0.287885	0.290415	0.016941
2022-10-28 12:58:33.235	10.957410916	54.062751008	83.939351940	83.795297115	13.696303	0.375746	0.006402	0.273198	9.537997	23.234300	13.956000	18.987900	-0.034697	0.143553	0.054489	0.464611	0.287885	0.290415	0.016941
2022-10-28 12:58:33.285	10.957410894	54.062751191	83.959687559	83.793849948	13.706981	0.375239	-0.003487	0.272147	9.545030	23.252011	13.952700	18.992300	-0.032777	0.143693	0.038432	0.463552	0.287885	0.290415	0.016941
2022-10-28 12:58:33.335	10.957410870	54.062751373	83.979917182	83.792299557	13.717564	0.373953	-0.009194	0.274210	9.496362	23.213925	13.949000	18.996901	-0.030578	0.143920	0.022009	0.463806	0.287885	0.290415	0.016941
2022-10-28 12:58:33.385	10.957410845	54.062751553	84.000010414	83.790630949	13.728055	0.371774	-0.016131	0.271078	9.498269	23.226324	13.949000	18.996901	-0.028187	0.144304	0.005533	0.460390	0.287885	0.290415	0.016941
2022-10-28 12:58:33.435	10.957410820	54.062751733	84.020047499	83.789028761	13.738510	0.370645	-0.018459	0.272465	9.497630	23.236140	13.944800	19.001499	-0.025639	0.144653	-0.010838	0.460386	0.287885	0.290415	0.016941
2022-10-28 12:58:33.485	10.957410795	54.062751912	84.039960298	83.787395510	13.748799	0.369031	-0.023036	0.270353	9.431401	23.180200	13.940200	19.006300	-0.022969	0.145002	-0.027053	0.458045	0.287885	0.290415	0.016941
2022-10-28 12:58:33.535	10.957410771	54.062752091	84.059807144	83.785818634	13.758965	0.367964	-0.028218	0.264003	9.425972	23.184938	13.935700	19.010799	-0.020228	0.145246	-0.043005	0.453753	0.287885	0.290415	0.016941
2022-10-28 12:58:33.585	10.957410749	54.062752269	84.079621247	83.784329562	13.769083	0.367391	-0.032931	0.260352	9.418414	23.187497	13.931600	19.015200	-0.017366	0.145299	-0.058695	0.451490	0.287885	0.290415	0.016941
2022-10-28 12:58:33.635	10.957410727	54.062752446	84.099397926	83.782882767	13.779066	0.366885	-0.039067	0.254806	9.345098	23.124164	13.931600	19.015200	-0.014469	0.145421	-0.074159	0.448394	0.287885	0.290415	0.016941
2022-10-28 12:58:33.685	10.957410702	54.062752623	84.119027116	83.781262584	13.788947	0.368092	-0.040674	0.254355	9.333470	23.122417	13.927700	19.019501	-0.011502	0.145526	-0.089274	0.449268	0.287885	0.290415	0.016941
2022-10-28 12:58:33.735	10.957410680	54.062752799	84.138712885	83.779833605	13.798961	0.366135	-0.042966	0.253985	9.300614	23.099575	13.923800	19.024099	-0.008448	0.145491	-0.103952	0.447671	0.290343	0.292987	0.016938
2022-10-28 12:58:33.785	10.957410660	54.062752976	84.158407125	83.778556599	13.808958	0.366075	-0.043216	0.257019	9.285673	23.094631	13.919700	19.029100	-0.005376	0.145438	-0.118386	0.449374	0.290343	0.292987	0.016938
2022-10-28 12:58:33.835	10.957410643	54.062753153	84.178086392	83.777401124	13.818965	0.365756	-0.043522	0.259541	9.269425	23.088390	13.915500	19.034201	-0.002286	0.145316	-0.132348	0.450592	0.290343	0.292987	0.016938
2022-10-28 12:58:33.885	10.957410628	54.062753330	84.197767722	83.776399699	13.828911	0.366517	-0.044537	0.254733	9.230462	23.059373	13.915500	19.034201	0.000820	0.145334	-0.145787	0.448562	0.290343	0.292987	0.016938
2022-10-28 12:58:33.935	10.957410616	54.062753507	84.217470108	83.775653707	13.838747	0.367529	-0.044422	0.253425	9.212709	23.051456	13.911700	19.038900	0.004032	0.145159	-0.158424	0.448637	0.290343	0.292987	0.016938
2022-10-28 12:58:33.985	10.957410608	54.062753684	84.237144559	83.775092027	13.848494	0.368271	-0.046574	0.248130	9.194490	23.042983	13.908700	19.043100	0.007348	0.144880	-0.170466	0.446499	0.290343	0.292987	0.016938
2022-10-28 12:58:34.035	10.957410603	54.062753861	84.256876292	83.774771951	13.858238	0.369633	-0.048232	0.247360	9.098323	22.956561	13.906600	19.046801	0.010716	0.144723	-0.182020	0.447372	0.290343	0.292987	0.016938
2022-10-28 12:58:34.085	10.957410600	54.062754038	84.276591047	83.774621120	13.866953	0.368218	-0.049562	0.246880	9.078887	22.945840	13.904800	19.050100	0.014259	0.144531	-0.193348	0.446083	0.290343	0.292987	0.016938
2022-10-28 12:58:34.135	10.957410599	54.062754215	84.296323899	83.774546047	13.876822	0.367626	-0.051040	0.249333	9.099418	22.976240	13.904800	19.050100	0.017907	0.144531	-0.204204	0.447125	0.290343	0.292987	0.016938
2022-10-28 12:58:34.185	10.957410602	54.062754393	84.316120280	83.774712321	13.886753	0.368168	-0.050280	0.251692	9.079141	22.965894	13.903300	19.053301	0.021625	0.144775	-0.214623	0.448804	0.290343	0.292987	0.016938
2022-10-28 12:58:34.235	10.957410607	54.062754571	84.335912656	83.775072092	13.896673	0.367966	-0.048768	0.254929	9.059528	22.956201	13.901700	19.056499	0.025569	0.144862	-0.224292	0.450296	0.290343	0.292987	0.016938
2022-10-28 12:58:34.285	10.957410615	54.062754749	84.355680217	83.775551519	13.906549	0.367975	-0.050036	0.254844	8.920202	22.826751	13.900100	19.059999	0.029636	0.145107	-0.233525	0.450394	0.290343	0.292987	0.016938
2022-10-28 12:58:34.335	10.957410626	54.062754927	84.375508155	83.776295492	13.916473	0.370528	-0.050373	0.255714	8.901070	22.817543	13.898700	19.063700	0.033790	0.145508	-0.242269	0.453010	0.290343	0.292987	0.016938
2022-10-28 12:58:34.385	10.957410640	54.062755105	84.395341976	83.777232632	13.926379	0.371434	-0.049892	0.254860	8.882946	22.809325	13.898700	19.063700	0.038153	0.145875	-0.250280	0.453217	0.290343	0.292987	0.016938
2022-10-28 12:58:34.435	10.957410657	54.062755283	84.415156864	83.778308060	13.936249	0.371061	-0.050836	0.254444	8.878314	22.814563	13.897200	19.067600	0.042726	0.146259	-0.257611	0.452783	0.290343	0.292987	0.016938
2022-10-28 12:58:34.485	10.957410678	54.062755461	84.434964677	83.779666855	13.946198	0.371035	-0.048952	0.254442	8.861788	22.807986	13.895100	19.071899	0.047438	0.146852	-0.264435	0.452553	0.290343	0.292987	0.016938
2022-10-28 12:58:34.535	10.957410701	54.062755639	84.454739222	83.781204655	13.956086	0.370182	-0.047643	0.254833	8.879817	22.835903	13.892200	19.076500	0.052290	0.147550	-0.270386	0.451934	0.290343	0.292987	0.016938
2022-10-28 12:58:34.585	10.957410728	54.062755816	84.474481574	83.782942860	13.965934	0.368960	-0.047960	0.252557	8.866706	22.832640	13.888600	19.081301	0.057352	0.148213	-0.275500	0.449685	0.290343	0.292987	0.016938
2022-10-28 12:58:34.635	10.957410758	54.062755994	84.494255545	83.784938823	13.975780	0.369110	-0.047601	0.252303	8.854953	22.830733	13.888600	19.081301	0.062500	0.149034	-0.279951	0.449627	0.290343	0.292987	0.016938
2022-10-28 12:58:34.685	10.957410794	54.062756169	84.513766454	83.787295173	13.985635	0.369415	-0.046197	0.256738	8.871256	22.856891	13.884200	19.086500	0.067789	0.149959	-0.283808	0.452234	0.290343	0.292987	0.016938
2022-10-28 12:58:34.735	10.957410845	54.062756346	84.533460104	83.790647973	13.995649	0.368708	-0.043084	0.261680	8.862275	22.857924	13.879600	19.091900	0.073199	0.150936	-0.287019	0.454179	0.292808	0.295543	0.016937
2022-10-28 12:58:34.785	10.957410900	54.062756523	84.553119875	83.794214428	14.005742	0.368361	-0.040248	0.265265	8.854591	22.860333	13.875100	19.097401	0.078627	0.152105	-0.289655	0.455714	0.292808	0.295543	0.016937
2022-10-28 12:58:34.835	10.957410953	54.062756699	84.572782615	83.797680434	14.015964	0.367441	-0.046328	0.267173	8.831651	22.847615	13.871000	19.103100	0.084160	0.153572	-0.291959	0.456662	0.292808	0.295543	0.016937
2022-10-28 12:58:34.885	10.957411002	54.062756877	84.592624146	83.800929464	14.026361	0.369803	-0.057013	0.267495	8.827315	22.853676	13.871000	19.103100	0.089850	0.154915	-0.293250	0.459955	0.292808	0.295543	0.016937
2022-10-28 12:58:34.935	10.957411050	54.062757056	84.612534051	83.804055841	14.036947	0.370703	-0.062673	0.271620	8.814613	22.851560	13.867200	19.108999	0.095557	0.156399	-0.293739	0.463817	0.292808	0.295543	0.016937
2022-10-28 12:58:34.985	10.957411092	54.062757237	84.632603555	83.806808532	14.047682	0.371672	-0.074661	0.273886	8.814075	22.861757	13.863600	19.115000	0.101159	0.158109	-0.293495	0.467683	0.292808	0.295543	0.016937
2022-10-28 12:58:35.035	10.957411127	54.062757418	84.652837977	83.809083730	14.058685	0.373040	-0.088566	0.274913	8.815978	22.874663	13.860000	19.121401	0.106797	0.159872	-0.292308	0.471784	0.292808	0.295543	0.016937
2022-10-28 12:58:35.085	10.957411152	54.062757602	84.673231970	83.810715326	14.068240	0.374033	-0.104664	0.271299	8.811029	22.879269	13.856200	19.127800	0.112504	0.161513	-0.290074	0.473771	0.292808	0.295543	0.016937
2022-10-28 12:58:35.135	10.957411171	54.062757786	84.693758305	83.812000170	14.079605	0.374959	-0.114971	0.272567	8.817203	22.896808	13.856200	19.127800	0.118037	0.163293	-0.287211	0.477604	0.292808	0.295543	0.016937
2022-10-28 12:58:35.185	10.957411185	54.062757972	84.714416521	83.812860838	14.091167	0.374912	-0.124023	0.276972	8.845024	22.936192	13.852500	19.134001	0.123377	0.165003	-0.283337	0.482342	0.292808	0.295543	0.016937
2022-10-28 12:58:35.235	10.957411190	54.062758158	84.735156731	83.813214244	14.102845	0.374347	-0.134686	0.278226	8.856110	22.958955	13.849100	19.139700	0.128613	0.166574	-0.278520	0.485474	0.292808	0.295543	0.016937
2022-10-28 12:58:35.285	10.957411190	54.062758345	84.755997762	83.813189076	14.114600	0.373751	-0.141514	0.280318	8.868817	22.983417	13.845800	19.145201	0.133535	0.168162	-0.272952	0.488153	0.292808	0.295543	0.016937
2022-10-28 12:58:35.335	10.957411182	54.062758533	84.776882701	83.812696248	14.126408	0.372329	-0.151686	0.277081	8.904026	23.030434	13.842000	19.150900	0.138213	0.169663	-0.266739	0.488274	0.292808	0.295543	0.016937
2022-10-28 12:58:35.385	10.957411169	54.062758721	84.797777926	83.811861673	14.138215	0.370918	-0.160919	0.272140	8.919869	23.058084	13.842000	19.150900	0.142663	0.170990	-0.259688	0.487376	0.292808	0.295543	0.016937
2022-10-28 12:58:35.435	10.957411153	54.062758909	84.818722589	83.810768061	14.150050	0.370643	-0.165860	0.273200	8.936333	23.086383	13.837600	19.157200	0.146800	0.172316	-0.252165	0.489412	0.292808	0.295543	0.016937
2022-10-28 12:58:35.485	10.957411131	54.062759097	84.839628806	83.809360496	14.161844	0.368327	-0.171492	0.272881	8.951227	23.113071	13.832800	19.164301	0.150657	0.173625	-0.243962	0.489427	0.292808	0.295543	0.016937
2022-10-28 12:58:35.535	10.957411107	54.062759284	84.860517075	83.807806123	14.173669	0.366557	-0.172244	0.273618	8.969658	23.143327	13.828600	19.171600	0.154270	0.174795	-0.235078	0.488773	0.292808	0.295543	0.016937
2022-10-28 12:58:35.585	10.957411080	54.062759472	84.881454013	83.806016814	14.185478	0.365252	-0.173296	0.278171	8.957607	23.143085	13.825600	19.178600	0.157499	0.176069	-0.225497	0.490734	0.292808	0.295543	0.016937
2022-10-28 12:58:35.635	10.957411051	54.062759661	84.902415670	83.804118405	14.197396	0.364445	-0.174251	0.280562	8.977365	23.174761	13.825600	19.178600	0.160308	0.177273	-0.215129	0.491832	0.292808	0.295543	0.016937
2022-10-28 12:58:35.685	10.957411029	54.062759845	84.922968420	83.802660866	14.209446	0.363950	-0.172949	0.284702	8.997974	23.207420	13.823500	19.184900	0.162700	0.178355	-0.203837	0.493383	0.292808	0.295543	0.016937
2022-10-28 12:58:35.735	10.957411007	54.062760024	84.942854485	83.801259440	14.221687	0.364575	-0.171577	0.289406	8.962098	23.183785	13.821600	19.190701	0.164550	0.179420	-0.191777	0.496094	0.295269	0.298094	0.016940
2022-10-28 12:58:35.785	10.957410988	54.062760202	84.962656550	83.799964847	14.234063	0.362172	-0.167411	0.294149	8.982957	23.217020	13.819200	19.196301	0.165806	0.180467	-0.178809	0.495699	0.295269	0.298094	0.016940
2022-10-28 12:58:35.835	10.957410970	54.062760379	84.982364066	83.798789987	14.246559	0.359314	-0.161137	0.299058	9.003689	23.250249	13.816300	19.202000	0.166609	0.181392	-0.164986	0.494477	0.295269	0.298094	0.016940
2022-10-28 12:58:35.885	10.957410954	54.062760555	85.001986440	83.797751510	14.259135	0.357488	-0.153811	0.302229	9.014994	23.274130	13.816300	19.202000	0.166853	0.182352	-0.150639	0.492745	0.295269	0.298094	0.016940
2022-10-28 12:58:35.935	10.957410940	54.062760731	85.021523119	83.796848012	14.271765	0.355563	-0.146471	0.304461	9.033595	23.305360	13.813200	19.207800	0.166644	0.183242	-0.135699	0.490485	0.295269	0.298094	0.016940
2022-10-28 12:58:35.985	10.957410928	54.062760906	85.041007611	83.796069999	14.284373	0.354848	-0.138981	0.306696	8.990779	23.275153	13.810200	19.213800	0.165963	0.184010	-0.120515	0.489178	0.295269	0.298094	0.016940
2022-10-28 12:58:36.035	10.957410918	54.062761080	85.060427589	83.795388015	14.296853	0.354967	-0.131206	0.307989	9.005681	23.302534	13.807400	19.219999	0.164811	0.184726	-0.105243	0.487928	0.295269	0.298094	0.016940
2022-10-28 12:58:36.085	10.957410908	54.062761254	85.079740145	83.794728538	14.306739	0.352700	-0.125185	0.307879	9.018562	23.325301	13.804800	19.226200	0.163258	0.185337	-0.089989	0.484622	0.295269	0.298094	0.016940
2022-10-28 12:58:36.135	10.957410897	54.062761427	85.099008808	83.794021663	14.318926	0.352024	-0.122323	0.304536	8.955375	23.274300	13.804800	19.226200	0.161268	0.185843	-0.074857	0.481275	0.295269	0.298094	0.016940
2022-10-28 12:58:36.185	10.957410886	54.062761599	85.118205836	83.793325696	14.330996	0.351038	-0.116372	0.302433	8.964077	23.295073	13.802300	19.232201	0.158930	0.186192	-0.059917	0.477740	0.295269	0.298094	0.016940
2022-10-28 12:58:36.235	10.957410874	54.062761772	85.137397374	83.792500623	14.342875	0.352258	-0.112890	0.302033	8.970900	23.313774	13.799900	19.237700	0.156277	0.186279	-0.045291	0.477550	0.295269	0.298094	0.016940
2022-10-28 12:58:36.285	10.957410859	54.062761943	85.156493785	83.791558952	14.354555	0.350746	-0.108587	0.299639	8.971099	23.325654	13.797400	19.243000	0.153380	0.186139	-0.030962	0.473917	0.295269	0.298094	0.016940
2022-10-28 12:58:36.335	10.957410841	54.062762115	85.175587127	83.790381535	14.366021	0.349968	-0.106337	0.296232	8.974378	23.340399	13.794800	19.248400	0.150308	0.185825	-0.017157	0.470679	0.295269	0.298094	0.016940
2022-10-28 12:58:36.385	10.957410820	54.062762286	85.194663137	83.788970426	14.377287	0.350281	-0.106398	0.294871	8.867798	23.245084	13.794800	19.248400	0.147044	0.185337	-0.003805	0.470070	0.295269	0.298094	0.016940
2022-10-28 12:58:36.435	10.957410795	54.062762457	85.213664266	83.787330258	14.388390	0.349227	-0.105411	0.293273	8.868092	23.256482	13.791800	19.254000	0.143641	0.184691	0.009076	0.468060	0.295269	0.298094	0.016940
2022-10-28 12:58:36.485	10.957410765	54.062762628	85.232669109	83.785397645	14.399336	0.349180	-0.107080	0.289170	8.867051	23.266386	13.788500	19.259899	0.140098	0.184010	0.021398	0.465846	0.295269	0.298094	0.016940
2022-10-28 12:58:36.535	10.957410733	54.062762799	85.251678706	83.783263385	14.410177	0.350530	-0.107170	0.288370	8.778736	23.188913	13.784900	19.266001	0.136432	0.183260	0.033283	0.466384	0.295269	0.298094	0.016940
2022-10-28 12:58:36.585	10.957410696	54.062762969	85.270667240	83.780887076	14.420906	0.350100	-0.106209	0.286359	8.775522	23.196429	13.781300	19.271799	0.132680	0.182492	0.044663	0.464599	0.295269	0.298094	0.016940
2022-10-28 12:58:36.635	10.957410656	54.062763140	85.289705264	83.778225582	14.431528	0.350478	-0.105907	0.287339	8.698930	23.130458	13.781300	19.271799	0.128858	0.181759	0.055449	0.465419	0.295269	0.298094	0.016940
2022-10-28 12:58:36.685	10.957410621	54.062763303	85.307842801	83.775933741	14.442104	0.350404	-0.106022	0.286979	8.694097	23.136201	13.777600	19.277100	0.124948	0.181026	0.065799	0.465168	0.295269	0.298094	0.016940
2022-10-28 12:58:36.735	10.957410570	54.062763481	85.327639319	83.772613911	14.452240	0.351404	-0.107084	0.286872	8.688715	23.140955	13.774200	19.282200	0.120969	0.180310	0.075538	0.466098	0.297733	0.300656	0.016940
2022-10-28 12:58:36.785	10.957410515	54.062763659	85.347463535	83.768990322	14.462274	0.352572	-0.110341	0.285052	8.640974	23.103248	13.771100	19.286900	0.116920	0.179717	0.084614	0.466623	0.297733	0.300656	0.016940
2022-10-28 12:58:36.835	10.957410455	54.062763837	85.367310426	83.765106760	14.472246	0.354310	-0.112872	0.284302	8.634870	23.107116	13.768500	19.291401	0.112766	0.179158	0.093148	0.468084	0.297733	0.300656	0.016940
2022-10-28 12:58:36.885	10.957410392	54.062764016	85.387185086	83.760941084	14.482163	0.354960	-0.115708	0.282193	8.628658	23.110821	13.768500	19.291401	0.108612	0.178687	0.101002	0.467994	0.297733	0.300656	0.016940
2022-10-28 12:58:36.935	10.957410324	54.062764195	85.407129939	83.756535277	14.492020	0.356944	-0.115383	0.285640	8.605783	23.097803	13.766400	19.295799	0.104406	0.178390	0.108280	0.471500	0.297733	0.300656	0.016940
2022-10-28 12:58:36.985	10.957410253	54.062764374	85.427080294	83.751823629	14.501853	0.356650	-0.117029	0.284906	8.599405	23.101258	13.764500	19.299900	0.100164	0.178181	0.115070	0.471239	0.297733	0.300656	0.016940
2022-10-28 12:58:37.035	10.957410177	54.062764555	85.447139242	83.746872722	14.511672	0.358586	-0.117322	0.288746	8.543328	23.055000	13.762600	19.303600	0.095871	0.178111	0.121283	0.475103	0.297733	0.300656	0.016940
2022-10-28 12:58:37.085	10.957410097	54.062764735	85.467193389	83.741618536	14.519432	0.359071	-0.120262	0.288474	8.537171	23.056603	13.760700	19.306900	0.091560	0.178181	0.127008	0.476038	0.297733	0.300656	0.016940
2022-10-28 12:58:37.135	10.957410013	54.062764916	85.487320303	83.736119415	14.529208	0.360398	-0.122380	0.289385	8.531298	23.060506	13.760700	19.306900	0.087197	0.178338	0.132174	0.478129	0.297733	0.300656	0.016940
2022-10-28 12:58:37.185	10.957409924	54.062765097	85.507531988	83.730335009	14.538934	0.362571	-0.126537	0.289021	8.528065	23.066999	13.758700	19.310101	0.082798	0.178565	0.136904	0.480628	0.297733	0.300656	0.016940
2022-10-28 12:58:37.235	10.957409833	54.062765279	85.527760334	83.724327675	14.548625	0.363349	-0.128702	0.288057	8.522892	23.071517	13.756700	19.313200	0.078348	0.178914	0.141005	0.481211	0.297733	0.300656	0.016940
2022-10-28 12:58:37.285	10.957409738	54.062765461	85.548027161	83.718103237	14.558337	0.364398	-0.129237	0.290619	8.489183	23.047520	13.754500	19.316401	0.073862	0.179350	0.144723	0.483681	0.297733	0.300656	0.016940
2022-10-28 12:58:37.335	10.957409639	54.062765643	85.568279343	83.711619754	14.567986	0.364014	-0.131659	0.290269	8.484946	23.052931	13.752100	19.319700	0.069394	0.179839	0.147794	0.483835	0.297733	0.300656	0.016940
2022-10-28 12:58:37.385	10.957409536	54.062765825	85.588580635	83.704930312	14.577626	0.365595	-0.132225	0.291527	8.481044	23.058670	13.752100	19.319700	0.064891	0.180450	0.150465	0.485933	0.297733	0.300656	0.016940
2022-10-28 12:58:37.435	10.957409432	54.062766008	85.608896248	83.698065830	14.587228	0.366125	-0.132079	0.292819	8.485114	23.072342	13.749800	19.322901	0.060423	0.181043	0.152437	0.487068	0.297733	0.300656	0.016940
2022-10-28 12:58:37.485	10.957409327	54.062766190	85.629211411	83.691204136	14.596817	0.366841	-0.129825	0.292320	8.482676	23.079493	13.747700	19.325701	0.055920	0.181724	0.153868	0.486701	0.297733	0.300656	0.016940
2022-10-28 12:58:37.535	10.957409223	54.062766374	85.649628319	83.684408759	14.606479	0.369248	-0.126515	0.294060	8.480973	23.087451	13.746100	19.328400	0.051365	0.182387	0.154741	0.488693	0.297733	0.300656	0.016940
2022-10-28 12:58:37.585	10.957409121	54.062766557	85.670012730	83.677744078	14.616190	0.369243	-0.121092	0.295570	8.426382	23.042572	13.745000	19.330999	0.046845	0.182980	0.155055	0.488227	0.297733	0.300656	0.016940
2022-10-28 12:58:37.635	10.957409024	54.062766741	85.690485386	83.671366791	14.625999	0.372047	-0.113739	0.294621	8.426343	23.052342	13.745000	19.330999	0.042324	0.183469	0.154776	0.488013	0.297733	0.300656	0.016940
2022-10-28 12:58:37.685	10.957408939	54.062766922	85.710602360	83.665797856	14.635754	0.371139	-0.097757	0.296868	8.398137	23.033891	13.743900	19.333900	0.037804	0.183853	0.153816	0.485213	0.297733	0.300656	0.016940
2022-10-28 12:58:37.735	10.957408850	54.062767111	85.731633246	83.659998374	14.645726	0.370531	-0.084003	0.293309	8.400182	23.045908	13.742500	19.337200	0.033214	0.184272	0.151966	0.479978	0.300197	0.303237	0.016938
2022-10-28 12:58:37.785	10.957408771	54.062767299	85.752593252	83.654831276	14.655831	0.367898	-0.069316	0.297627	8.403081	23.058912	13.741000	19.340700	0.028641	0.184481	0.149557	0.478263	0.300197	0.303237	0.016938
2022-10-28 12:58:37.835	10.957408701	54.062767486	85.773422683	83.650200987	14.665959	0.367135	-0.058522	0.294009	8.459998	23.125958	13.739300	19.344299	0.024086	0.184551	0.146102	0.473977	0.300197	0.303237	0.016938
2022-10-28 12:58:37.885	10.957408638	54.062767673	85.794171093	83.646093192	14.676147	0.366403	-0.048555	0.292458	8.465301	23.141449	13.739300	19.344299	0.019583	0.184534	0.141791	0.471317	0.300197	0.303237	0.016938
2022-10-28 12:58:37.935	10.957408582	54.062767859	85.814903902	83.642447329	14.686351	0.366452	-0.039480	0.290026	8.471713	23.158064	13.737300	19.347700	0.015132	0.184202	0.136624	0.469000	0.300197	0.303237	0.016938
2022-10-28 12:58:37.985	10.957408532	54.062768044	85.835553647	83.639132763	14.696445	0.366754	-0.034232	0.282834	8.455515	23.151960	13.735400	19.350800	0.010821	0.183783	0.130638	0.464409	0.300197	0.303237	0.016938
2022-10-28 12:58:38.035	10.957408487	54.062768230	85.856185247	83.636201438	14.706509	0.366663	-0.026508	0.281653	8.463217	23.169726	13.733500	19.353901	0.006650	0.183207	0.123971	0.463112	0.300197	0.303237	0.016938
2022-10-28 12:58:38.085	10.957408446	54.062768415	85.876780186	83.633525531	14.714973	0.366064	-0.021444	0.278466	8.471361	23.186334	13.731800	19.357000	0.002653	0.182439	0.116640	0.460441	0.300197	0.303237	0.016938
2022-10-28 12:58:38.135	10.957408409	54.062768600	85.897357423	83.631135993	14.724853	0.365434	-0.016247	0.278383	8.472052	23.196904	13.731800	19.357000	-0.001117	0.181514	0.108699	0.459677	0.300197	0.303237	0.016938
2022-10-28 12:58:38.185	10.957408378	54.062768785	85.917943012	83.629056039	14.734707	0.366617	-0.008788	0.280244	8.480458	23.215165	13.730300	19.360500	-0.004747	0.180397	0.100269	0.461544	0.300197	0.303237	0.016938
2022-10-28 12:58:38.235	10.957408349	54.062768968	85.938395676	83.627145042	14.744395	0.365539	-0.007180	0.274531	8.475220	23.219615	13.729100	19.364100	-0.008203	0.179123	0.091385	0.457206	0.300197	0.303237	0.016938
2022-10-28 12:58:38.285	10.957408324	54.062769151	85.958780911	83.625536648	14.754022	0.364903	-0.004725	0.268170	8.483143	23.237165	13.727900	19.367701	-0.011485	0.177692	0.082188	0.452870	0.300197	0.303237	0.016938
2022-10-28 12:58:38.335	10.957408303	54.062769334	85.979116055	83.624154742	14.763551	0.365661	-0.002851	0.261614	8.490710	23.254260	13.726800	19.371300	-0.014556	0.176139	0.072536	0.449620	0.300197	0.303237	0.016938
2022-10-28 12:58:38.385	10.957408286	54.062769516	85.999372025	83.623024352	14.773000	0.364205	0.000675	0.260509	8.432422	23.205422	13.726800	19.371300	-0.017348	0.174533	0.062518	0.447784	0.300197	0.303237	0.016938
2022-10-28 12:58:38.435	10.957408271	54.062769699	86.019689460	83.622088689	14.782445	0.365452	0.004293	0.261517	8.438703	23.221148	13.725700	19.374701	-0.019810	0.172892	0.052063	0.449405	0.300197	0.303237	0.016938
2022-10-28 12:58:38.485	10.957408259	54.062769882	86.040078505	83.621259360	14.791886	0.367328	0.005417	0.263094	8.444218	23.236104	13.724600	19.377899	-0.021817	0.171234	0.041137	0.451860	0.300197	0.303237	0.016938
2022-10-28 12:58:38.535	10.957408247	54.062770066	86.060615651	83.620517002	14.801362	0.370415	0.005366	0.265872	8.436665	23.238027	13.723500	19.381001	-0.023213	0.169594	0.029706	0.455986	0.300197	0.303237	0.016938
2022-10-28 12:58:38.585	10.957408235	54.062770252	86.081301041	83.619730835	14.810905	0.373641	0.001322	0.265454	8.440188	23.251094	13.722500	19.384001	-0.024016	0.168005	0.017663	0.458340	0.300197	0.303237	0.016938
2022-10-28 12:58:38.635	10.957408222	54.062770439	86.102130278	83.618884017	14.820543	0.376487	-0.004763	0.267599	8.362249	23.182793	13.722500	19.384001	-0.024155	0.166487	0.005096	0.461925	0.300197	0.303237	0.016938
2022-10-28 12:58:38.685	10.957408205	54.062770628	86.123087493	83.617733756	14.830106	0.378345	-0.009759	0.268209	8.363007	23.193112	13.721700	19.386801	-0.023666	0.165108	-0.007994	0.463871	0.300197	0.303237	0.016938
2022-10-28 12:58:38.735	10.957408184	54.062770816	86.144074278	83.616396725	14.840092	0.379106	-0.016080	0.269553	8.362018	23.202110	13.721100	19.389601	-0.022585	0.164009	-0.021729	0.465445	0.302664	0.305824	0.016936
2022-10-28 12:58:38.785	10.957408164	54.062771004	86.165008876	83.615050347	14.850183	0.377948	-0.020350	0.270737	8.292888	23.143070	13.720700	19.392500	-0.020979	0.163066	-0.035605	0.465357	0.302664	0.305824	0.016936
2022-10-28 12:58:38.835	10.957408141	54.062771192	86.185879381	83.613542624	14.860307	0.375942	-0.026971	0.269221	8.288466	23.148773	13.720500	19.395300	-0.018884	0.162054	-0.049864	0.463184	0.302664	0.305824	0.016936
2022-10-28 12:58:38.885	10.957408116	54.062771379	86.206695327	83.611931347	14.870514	0.375260	-0.034094	0.270917	8.282120	23.152634	13.720500	19.395300	-0.016389	0.161234	-0.064333	0.464089	0.302664	0.305824	0.016936
2022-10-28 12:58:38.935	10.957408091	54.062771565	86.227386919	83.610250708	14.880742	0.372865	-0.041476	0.269718	8.251810	23.132552	13.720300	19.398100	-0.013544	0.160500	-0.079011	0.462057	0.302664	0.305824	0.016936
2022-10-28 12:58:38.985	10.957408064	54.062771750	86.248038276	83.608492126	14.891011	0.372405	-0.048695	0.268516	8.241849	23.132861	13.720200	19.400900	-0.010333	0.159750	-0.093602	0.461690	0.302664	0.305824	0.016936
2022-10-28 12:58:39.035	10.957408037	54.062771935	86.268633682	83.606715193	14.901195	0.372762	-0.054216	0.265589	8.213636	23.114831	13.720100	19.403500	-0.006842	0.159017	-0.108071	0.460900	0.302664	0.305824	0.016936
2022-10-28 12:58:39.085	10.957408011	54.062772120	86.289148500	83.605056684	14.910330	0.371445	-0.055598	0.261616	8.200882	23.111212	13.720100	19.406200	-0.002984	0.158179	-0.122033	0.457718	0.302664	0.305824	0.016936
2022-10-28 12:58:39.135	10.957407989	54.062772304	86.309668428	83.603573486	14.920287	0.372129	-0.055685	0.261158	8.187136	23.107423	13.720100	19.406200	0.001082	0.157324	-0.135455	0.458022	0.302664	0.305824	0.016936
2022-10-28 12:58:39.185	10.957407969	54.062772488	86.330169776	83.602309611	14.930127	0.372328	-0.055354	0.258852	8.118877	23.049004	13.720200	19.409000	0.005393	0.156364	-0.148370	0.456833	0.302664	0.305824	0.016936
2022-10-28 12:58:39.235	10.957407952	54.062772672	86.350655677	83.601189384	14.939950	0.372373	-0.056658	0.258056	8.103590	23.043540	13.720300	19.412100	0.009809	0.155264	-0.160937	0.456579	0.302664	0.305824	0.016936
2022-10-28 12:58:39.285	10.957407937	54.062772856	86.371154950	83.600201884	14.949749	0.373198	-0.060659	0.254604	8.087388	23.037137	13.720500	19.415300	0.014312	0.154200	-0.173224	0.455828	0.302664	0.305824	0.016936
2022-10-28 12:58:39.335	10.957407925	54.062773041	86.391728507	83.599436659	14.959585	0.374640	-0.063239	0.253199	8.028649	22.988234	13.720800	19.418800	0.018850	0.153153	-0.185267	0.456578	0.302664	0.305824	0.016936
2022-10-28 12:58:39.385	10.957407916	54.062773226	86.412321781	83.598843060	14.969467	0.376085	-0.065656	0.250646	8.011098	22.980565	13.720800	19.418800	0.023475	0.152105	-0.196926	0.456699	0.302664	0.305824	0.016936
2022-10-28 12:58:39.435	10.957407912	54.062773412	86.433015581	83.598524588	14.979353	0.377204	-0.064765	0.252895	7.961529	22.940882	13.721100	19.422300	0.028152	0.151146	-0.208305	0.458730	0.302664	0.305824	0.016936
2022-10-28 12:58:39.485	10.957407911	54.062773598	86.453752899	83.598512084	14.989228	0.377772	-0.061773	0.253640	7.943842	22.933070	13.721300	19.426100	0.032812	0.150325	-0.218794	0.459196	0.302664	0.305824	0.016936
2022-10-28 12:58:39.535	10.957407916	54.062773785	86.474482141	83.598809394	14.999100	0.376616	-0.059301	0.256031	7.925783	22.924882	13.721600	19.430099	0.037577	0.149453	-0.229022	0.459248	0.302664	0.305824	0.016936
2022-10-28 12:58:39.585	10.957407924	54.062773971	86.495231877	83.599335931	15.009006	0.378157	-0.057979	0.259932	7.905599	22.914605	13.721700	19.434299	0.042342	0.148702	-0.238587	0.462524	0.302664	0.305824	0.016936
2022-10-28 12:58:39.635	10.957407936	54.062774158	86.515987293	83.600099178	15.019011	0.378927	-0.058840	0.261885	7.887460	22.906472	13.721700	19.434299	0.047124	0.148213	-0.247959	0.464362	0.302664	0.305824	0.016936
2022-10-28 12:58:39.685	10.957407944	54.062774345	86.536893437	83.600640386	15.029031	0.380038	-0.060242	0.261396	7.869420	22.898451	13.721800	19.438601	0.051993	0.147882	-0.256912	0.465173	0.302664	0.305824	0.016936
2022-10-28 12:58:39.735	10.957407947	54.062774535	86.557968384	83.600858457	15.039377	0.382647	-0.061418	0.259739	7.784674	22.824051	13.721700	19.443100	0.056880	0.147812	-0.265395	0.466536	0.305135	0.308406	0.016935
2022-10-28 12:58:39.785	10.957407954	54.062774724	86.579028779	83.601330324	15.049773	0.382068	-0.062066	0.259927	7.767570	22.817343	13.721600	19.447599	0.061785	0.147934	-0.273336	0.466252	0.305135	0.308406	0.016935
2022-10-28 12:58:39.835	10.957407965	54.062774913	86.600075499	83.602041924	15.060240	0.380454	-0.060724	0.262529	7.800872	22.861112	13.721500	19.452200	0.066759	0.148126	-0.280876	0.466212	0.305135	0.308406	0.016935
2022-10-28 12:58:39.885	10.957407979	54.062775102	86.621105661	83.602946717	15.070750	0.379955	-0.059838	0.263820	7.784890	22.855640	13.721500	19.452200	0.071750	0.148562	-0.287805	0.466419	0.305135	0.308406	0.016935
2022-10-28 12:58:39.935	10.957407997	54.062775291	86.642119055	83.604138014	15.081246	0.380465	-0.058142	0.266229	7.769703	22.850949	13.721300	19.456699	0.076777	0.149226	-0.294193	0.467987	0.305135	0.308406	0.016935
2022-10-28 12:58:39.985	10.957408020	54.062775479	86.663113213	83.605599444	15.091737	0.380125	-0.056569	0.267499	7.739786	22.831523	13.721100	19.461201	0.081943	0.149871	-0.299708	0.468242	0.305135	0.308406	0.016935
2022-10-28 12:58:40.035	10.957408044	54.062775668	86.684099481	83.607198263	15.102179	0.380577	-0.059073	0.267070	7.727789	22.829968	13.720700	19.465599	0.087197	0.150692	-0.304525	0.468674	0.305135	0.308406	0.016935
2022-10-28 12:58:40.085	10.957408068	54.062775857	86.705179324	83.608793978	15.111373	0.382340	-0.065366	0.264871	7.738690	22.850063	13.720200	19.469801	0.092607	0.151669	-0.308661	0.469694	0.305135	0.308406	0.016935
2022-10-28 12:58:40.135	10.957408091	54.062776048	86.726388764	83.610297950	15.122064	0.384625	-0.071549	0.270060	7.730058	22.852121	13.720200	19.469801	0.098262	0.152594	-0.311960	0.475383	0.305135	0.308406	0.016935
2022-10-28 12:58:40.185	10.957408112	54.062776239	86.747659500	83.611613540	15.132944	0.384916	-0.078696	0.273178	7.723513	22.856457	13.719500	19.474001	0.104039	0.153641	-0.314369	0.478518	0.305135	0.308406	0.016935
2022-10-28 12:58:40.235	10.957408127	54.062776431	86.769079305	83.612626332	15.144065	0.385676	-0.089209	0.276075	7.651209	22.795274	13.718500	19.478300	0.109886	0.154846	-0.316079	0.482620	0.305135	0.308406	0.016935
2022-10-28 12:58:40.285	10.957408134	54.062776625	86.790653594	83.613082859	15.155411	0.385800	-0.105216	0.276218	7.649057	22.804468	13.717400	19.482599	0.115907	0.156172	-0.316673	0.486013	0.305135	0.308406	0.016935
2022-10-28 12:58:40.335	10.957408131	54.062776821	86.812412396	83.612901792	15.166986	0.386593	-0.122311	0.273983	7.649000	22.815987	13.716000	19.486900	0.122173	0.157394	-0.316446	0.489368	0.305135	0.308406	0.016935
2022-10-28 12:58:40.385	10.957408121	54.062777018	86.834339152	83.612233271	15.178695	0.389265	-0.136173	0.272622	7.689495	22.868190	13.716000	19.486900	0.128456	0.158633	-0.315102	0.494361	0.305135	0.308406	0.016935
2022-10-28 12:58:40.435	10.957408105	54.062777216	86.856368224	83.611203393	15.190540	0.388947	-0.146095	0.274945	7.695084	22.885624	13.714500	19.490900	0.134739	0.159750	-0.312623	0.498216	0.305135	0.308406	0.016935
2022-10-28 12:58:40.485	10.957408082	54.062777414	86.878470208	83.609673673	15.202463	0.387935	-0.157457	0.271893	7.702526	22.904989	13.712800	19.494699	0.141058	0.160570	-0.308958	0.499211	0.305135	0.308406	0.016935
2022-10-28 12:58:40.535	10.957408054	54.062777613	86.900611437	83.607873164	15.214387	0.387862	-0.163473	0.271053	7.713744	22.928131	13.710800	19.498501	0.147201	0.161234	-0.304211	0.500629	0.305135	0.308406	0.016935
2022-10-28 12:58:40.585	10.957408023	54.062777812	86.922787234	83.605782515	15.226298	0.386569	-0.169016	0.267716	7.726970	22.953269	13.708600	19.502300	0.153205	0.161705	-0.298591	0.499674	0.305135	0.308406	0.016935
2022-10-28 12:58:40.635	10.957407987	54.062778012	86.945011096	83.603426231	15.238156	0.386372	-0.174830	0.265787	7.799585	23.037742	13.708600	19.502300	0.159034	0.161914	-0.291924	0.500492	0.305135	0.308406	0.016935
2022-10-28 12:58:40.685	10.957407951	54.062778211	86.967198049	83.601119665	15.249994	0.385872	-0.179034	0.265002	7.816966	23.066960	13.706700	19.506100	0.164602	0.162036	-0.284384	0.501175	0.305135	0.308406	0.016935
2022-10-28 12:58:40.735	10.957407918	54.062778406	86.988847102	83.598910093	15.261800	0.384481	-0.183978	0.264666	7.835503	23.097303	13.705300	19.509600	0.169925	0.162071	-0.276146	0.501718	0.307604	0.310977	0.016935
2022-10-28 12:58:40.785	10.957407893	54.062778598	87.010268109	83.597269780	15.273537	0.382861	-0.187923	0.264108	7.776291	23.049828	13.704300	19.512899	0.175039	0.162019	-0.267018	0.501648	0.307604	0.310977	0.016935
2022-10-28 12:58:40.835	10.957407865	54.062778790	87.031662658	83.595484286	15.285285	0.381415	-0.189620	0.264329	7.796991	23.082276	13.703500	19.516199	0.179821	0.161967	-0.257122	0.501301	0.307604	0.310977	0.016935
2022-10-28 12:58:40.885	10.957407837	54.062778983	87.053080542	83.593649958	15.297093	0.381069	-0.190066	0.266078	7.846773	23.143867	13.703500	19.516199	0.184219	0.161897	-0.246248	0.502132	0.307604	0.310977	0.016935
2022-10-28 12:58:40.935	10.957407811	54.062779175	87.074509844	83.591917974	15.309002	0.380747	-0.186759	0.270001	7.869868	23.178870	13.702600	19.519400	0.188112	0.161705	-0.234310	0.502740	0.307604	0.310977	0.016935
2022-10-28 12:58:40.985	10.957407786	54.062779368	87.095976452	83.590316816	15.321038	0.380981	-0.181820	0.274186	7.893674	23.214712	13.701500	19.522699	0.191463	0.161460	-0.221360	0.503372	0.307604	0.310977	0.016935
2022-10-28 12:58:41.035	10.957407766	54.062779561	87.117427260	83.588960796	15.333184	0.380817	-0.174694	0.281762	7.915905	23.249089	13.700200	19.526100	0.194290	0.161129	-0.207502	0.504906	0.307604	0.310977	0.016935
2022-10-28 12:58:41.085	10.957407749	54.062779753	87.138821232	83.587840796	15.343233	0.380198	-0.166101	0.287690	7.939904	23.283137	13.698900	19.529499	0.196542	0.160727	-0.192719	0.504882	0.307604	0.310977	0.016935
2022-10-28 12:58:41.135	10.957407733	54.062779944	87.160105405	83.586849189	15.355496	0.378885	-0.160327	0.290864	7.963265	23.318761	13.698900	19.529499	0.198287	0.160326	-0.177168	0.503846	0.307604	0.310977	0.016935
2022-10-28 12:58:41.185	10.957407722	54.062780134	87.181255615	83.586095864	15.367805	0.376965	-0.153217	0.292564	7.956245	23.324050	13.697400	19.532900	0.199526	0.159959	-0.161129	0.501170	0.307604	0.310977	0.016935
2022-10-28 12:58:41.235	10.957407714	54.062780324	87.202315712	83.585548356	15.380104	0.376032	-0.144335	0.293423	7.976493	23.356597	13.695700	19.536400	0.200207	0.159593	-0.144810	0.498327	0.307604	0.310977	0.016935
2022-10-28 12:58:41.285	10.957407708	54.062780512	87.223267779	83.585149757	15.392351	0.374270	-0.136334	0.294322	7.918590	23.310941	13.693800	19.539801	0.200329	0.159349	-0.128282	0.495268	0.307604	0.310977	0.016935
2022-10-28 12:58:41.335	10.957407703	54.062780700	87.244146763	83.584859923	15.404548	0.373789	-0.128502	0.295117	7.934460	23.339008	13.691900	19.542999	0.199910	0.159191	-0.111771	0.493280	0.307604	0.310977	0.016935
2022-10-28 12:58:41.385	10.957407699	54.062780886	87.264953151	83.584577645	15.416650	0.372603	-0.121726	0.296642	7.948031	23.364680	13.691900	19.542999	0.198950	0.159139	-0.095365	0.491576	0.307604	0.310977	0.016935
2022-10-28 12:58:41.435	10.957407695	54.062781072	87.285647529	83.584305459	15.428674	0.370504	-0.116966	0.296297	7.886594	23.315268	13.689900	19.546000	0.197467	0.159279	-0.079168	0.488617	0.307604	0.310977	0.016935
2022-10-28 12:58:41.485	10.957407690	54.062781258	87.306274662	83.583994918	15.440598	0.369459	-0.112107	0.295733	7.895407	23.336006	13.687900	19.548901	0.195547	0.159471	-0.063338	0.486339	0.307604	0.310977	0.016935
2022-10-28 12:58:41.535	10.957407682	54.062781442	87.326842016	83.583484531	15.452376	0.368795	-0.111401	0.291522	7.902049	23.354425	13.685900	19.551701	0.193243	0.159750	-0.047892	0.483120	0.307604	0.310977	0.016935
2022-10-28 12:58:41.585	10.957407673	54.062781627	87.347355483	83.582868230	15.464058	0.367944	-0.108844	0.289646	7.794647	23.258705	13.683700	19.554300	0.190573	0.160082	-0.032847	0.480754	0.307604	0.310977	0.016935
2022-10-28 12:58:41.635	10.957407661	54.062781811	87.367883982	83.582096057	15.475674	0.368163	-0.105022	0.292540	7.797395	23.273069	13.683700	19.554300	0.187658	0.160413	-0.018151	0.481822	0.307604	0.310977	0.016935
2022-10-28 12:58:41.685	10.957407647	54.062781991	87.387892136	83.581155112	15.487097	0.365659	-0.103288	0.292860	7.727104	23.214201	13.681500	19.556900	0.184464	0.160850	-0.003822	0.479731	0.307604	0.310977	0.016935
2022-10-28 12:58:41.735	10.957407617	54.062782178	87.408745971	83.579240046	15.498282	0.364420	-0.102312	0.291768	7.726484	23.224766	13.679400	19.559500	0.181008	0.161391	0.010105	0.477911	0.310076	0.313554	0.016944
2022-10-28 12:58:41.785	10.957407585	54.062782366	87.429597775	83.577140187	15.509398	0.364485	-0.100695	0.292671	7.724431	23.233829	13.677300	19.562099	0.177325	0.161967	0.023562	0.478169	0.310076	0.313554	0.016944
2022-10-28 12:58:41.835	10.957407550	54.062782553	87.450421671	83.574810371	15.520413	0.364015	-0.101015	0.290537	7.680726	23.201139	13.675500	19.564800	0.173433	0.162543	0.036582	0.476574	0.310076	0.313554	0.016944
2022-10-28 12:58:41.885	10.957407511	54.062782740	87.471286271	83.572280441	15.531343	0.365121	-0.101012	0.289976	7.676324	23.207666	13.675500	19.564800	0.169314	0.163153	0.048991	0.477077	0.310076	0.313554	0.016944
2022-10-28 12:58:41.935	10.957407470	54.062782928	87.492148906	83.569562213	15.542146	0.365189	-0.100319	0.287385	7.671051	23.213197	13.673700	19.567600	0.165003	0.163729	0.060772	0.475413	0.310076	0.313554	0.016944
2022-10-28 12:58:41.985	10.957407425	54.062783116	87.513108693	83.566647665	15.552824	0.366678	-0.097225	0.289868	7.508054	23.060878	13.671800	19.570499	0.160466	0.164183	0.072082	0.477418	0.310076	0.313554	0.016944
2022-10-28 12:58:42.035	10.957407376	54.062783304	87.534079039	83.563443177	15.563375	0.366727	-0.097366	0.288970	7.501585	23.064959	13.669700	19.573500	0.155753	0.164672	0.082764	0.476940	0.310076	0.313554	0.016944
2022-10-28 12:58:42.085	10.957407323	54.062783493	87.555077905	83.559992478	15.571719	0.366829	-0.098216	0.287708	7.551260	23.122979	13.667500	19.576401	0.150919	0.165091	0.092817	0.476430	0.310076	0.313554	0.016944
2022-10-28 12:58:42.135	10.957407267	54.062783682	87.576111453	83.556329095	15.582056	0.367648	-0.097756	0.287468	7.544052	23.126108	13.667500	19.576401	0.145962	0.165510	0.102276	0.476822	0.310076	0.313554	0.016944
2022-10-28 12:58:42.185	10.957407207	54.062783871	87.597198321	83.552393086	15.592255	0.368859	-0.100802	0.285599	7.536696	23.128950	13.665300	19.579000	0.140883	0.166016	0.111055	0.477268	0.310076	0.313554	0.016944
2022-10-28 12:58:42.235	10.957407145	54.062784061	87.618348510	83.548281191	15.602407	0.370803	-0.100336	0.285426	7.490932	23.093338	13.663300	19.581400	0.135717	0.166522	0.119171	0.478571	0.310076	0.313554	0.016944
2022-10-28 12:58:42.285	10.957407077	54.062784252	87.639506403	83.543859795	15.612412	0.371664	-0.101474	0.285127	7.483708	23.096120	13.661400	19.583401	0.130446	0.167115	0.126641	0.479300	0.310076	0.313554	0.016944
2022-10-28 12:58:42.335	10.957407006	54.062784442	87.660699527	83.539184936	15.622358	0.371795	-0.102364	0.284436	7.435015	23.057374	13.659500	19.585300	0.125105	0.167779	0.133448	0.479181	0.310076	0.313554	0.016944
2022-10-28 12:58:42.385	10.957406930	54.062784633	87.681930236	83.534235116	15.632232	0.372007	-0.101951	0.287138	7.428253	23.060485	13.659500	19.585300	0.119677	0.168459	0.139714	0.480865	0.310076	0.313554	0.016944
2022-10-28 12:58:42.435	10.957406849	54.062784824	87.703174944	83.528913903	15.642009	0.371948	-0.105528	0.286097	7.421985	23.063993	13.657700	19.587000	0.114232	0.169157	0.145246	0.480971	0.310076	0.313554	0.016944
2022-10-28 12:58:42.485	10.957406763	54.062785015	87.724477746	83.523316305	15.651738	0.373323	-0.108354	0.287468	7.379152	23.030890	13.655600	19.588600	0.108786	0.169890	0.150290	0.483475	0.310076	0.313554	0.016944
2022-10-28 12:58:42.535	10.957406673	54.062785207	87.745802043	83.517402514	15.661427	0.373833	-0.111992	0.286355	7.373828	23.035256	13.653300	19.590099	0.103411	0.170588	0.154654	0.484037	0.310076	0.313554	0.016944
2022-10-28 12:58:42.585	10.957406578	54.062785399	87.767174547	83.511206396	15.671066	0.375883	-0.114701	0.286771	7.377897	23.048963	13.651100	19.591299	0.098122	0.171339	0.158458	0.486500	0.310076	0.313554	0.016944
2022-10-28 12:58:42.635	10.957406479	54.062785591	87.788559209	83.504706918	15.680656	0.376141	-0.118057	0.286875	7.373658	23.054314	13.651100	19.591299	0.092921	0.172089	0.161670	0.487562	0.310076	0.313554	0.016944
2022-10-28 12:58:42.685	10.957406369	54.062785779	87.809556791	83.497512706	15.689918	0.377263	-0.119057	0.286504	7.370134	23.060052	13.649200	19.592300	0.087790	0.172945	0.164183	0.488453	0.310076	0.313554	0.016944
2022-10-28 12:58:42.735	10.957406266	54.062785964	87.830107698	83.490734348	15.699360	0.376483	-0.122328	0.288941	7.337076	23.036436	13.647600	19.593000	0.082764	0.173835	0.166190	0.490092	0.312545	0.316149	0.016943
2022-10-28 12:58:42.785	10.957406158	54.062786148	87.850645486	83.483672314	15.708720	0.376156	-0.125021	0.287593	7.334805	23.043525	13.646400	19.593599	0.077824	0.174760	0.167604	0.489728	0.312545	0.316149	0.016943
2022-10-28 12:58:42.835	10.957406045	54.062786333	87.871209004	83.476272492	15.718009	0.376765	-0.129287	0.290157	7.309751	23.027760	13.645100	19.594101	0.073042	0.175720	0.168442	0.492806	0.312545	0.316149	0.016943
2022-10-28 12:58:42.885	10.957405927	54.062786518	87.891745126	83.468548682	15.727180	0.377820	-0.135592	0.285360	7.308981	23.036161	13.645100	19.594101	0.068399	0.176680	0.168616	0.492508	0.312545	0.316149	0.016943
2022-10-28 12:58:42.935	10.957405808	54.062786703	87.912335035	83.460788438	15.736367	0.379690	-0.132638	0.287544	7.308654	23.045022	13.643900	19.594500	0.063809	0.177465	0.168512	0.494407	0.312545	0.316149	0.016943
2022-10-28 12:58:42.985	10.957405691	54.062786887	87.932887825	83.453077581	15.745572	0.380096	-0.127982	0.291577	7.306842	23.052414	13.642600	19.594801	0.059271	0.178303	0.167726	0.495852	0.312545	0.316149	0.016943
2022-10-28 12:58:43.035	10.957405575	54.062787072	87.953469134	83.445501016	15.754879	0.380689	-0.124873	0.289196	7.307721	23.062600	13.641400	19.595200	0.054699	0.179106	0.166627	0.494117	0.312545	0.316149	0.016943
2022-10-28 12:58:43.085	10.957405465	54.062787258	87.974116894	83.438308640	15.762804	0.381309	-0.113580	0.293192	7.309223	23.072027	13.640200	19.595600	0.050091	0.179629	0.165143	0.494226	0.312545	0.316149	0.016943
2022-10-28 12:58:43.135	10.957405365	54.062787443	87.994716595	83.431728255	15.772364	0.381017	-0.100210	0.288775	7.285868	23.058232	13.640200	19.595600	0.045379	0.180135	0.163031	0.488474	0.312545	0.316149	0.016943
2022-10-28 12:58:43.185	10.957405276	54.062787628	88.015301702	83.425934388	15.782173	0.379947	-0.081016	0.296260	7.288995	23.071168	13.639100	19.596100	0.040527	0.180624	0.160151	0.488562	0.312545	0.316149	0.016943
2022-10-28 12:58:43.235	10.957405196	54.062787812	88.035840085	83.420662395	15.792034	0.381196	-0.071055	0.290754	7.297744	23.089778	13.638000	19.596701	0.035587	0.180921	0.156661	0.484662	0.312545	0.316149	0.016943
2022-10-28 12:58:43.285	10.957405125	54.062787996	88.056254139	83.416042315	15.801986	0.379006	-0.059236	0.287137	7.302711	23.104697	13.636900	19.597500	0.030596	0.180973	0.152263	0.479168	0.312545	0.316149	0.016943
2022-10-28 12:58:43.335	10.957405063	54.062788179	88.076666716	83.411964876	15.811979	0.379752	-0.047975	0.285327	7.308538	23.120517	13.635800	19.598499	0.025604	0.180938	0.146992	0.477415	0.312545	0.316149	0.016943
2022-10-28 12:58:43.385	10.957405008	54.062788361	88.096958377	83.408365082	15.821948	0.377559	-0.038674	0.281930	7.328340	23.150288	13.635800	19.598499	0.020630	0.180572	0.140988	0.472791	0.312545	0.316149	0.016943
2022-10-28 12:58:43.435	10.957404960	54.062788544	88.117270396	83.405210466	15.831878	0.378186	-0.027719	0.284033	7.335510	23.167388	13.634700	19.599701	0.015743	0.179943	0.134303	0.473780	0.312545	0.316149	0.016943
2022-10-28 12:58:43.485	10.957404917	54.062788726	88.137484875	83.402387794	15.841740	0.378124	-0.018881	0.284018	7.241305	23.083044	13.633500	19.601000	0.010978	0.179280	0.126781	0.473287	0.312545	0.316149	0.016943
2022-10-28 12:58:43.535	10.957404877	54.062788906	88.157574438	83.399828779	15.851515	0.376072	-0.014810	0.278365	7.248967	23.100482	13.632400	19.602600	0.006440	0.178338	0.118822	0.468120	0.312545	0.316149	0.016943
2022-10-28 12:58:43.585	10.957404843	54.062789086	88.177625077	83.397603762	15.861270	0.375485	-0.009961	0.274874	7.256613	23.117883	13.631400	19.604300	0.002129	0.177273	0.110392	0.465451	0.312545	0.316149	0.016943
2022-10-28 12:58:43.635	10.957404813	54.062789265	88.197564319	83.395604316	15.870936	0.374887	-0.008178	0.268962	7.303641	23.174577	13.631400	19.604300	-0.001972	0.176278	0.101508	0.461463	0.312545	0.316149	0.016943
2022-10-28 12:58:43.685	10.957404781	54.062789439	88.216924651	83.393502344	15.880411	0.372763	-0.005910	0.264239	7.310774	23.191185	13.630300	19.606199	-0.005882	0.175196	0.092328	0.456957	0.312545	0.316149	0.016943
2022-10-28 12:58:43.735	10.957404757	54.062789621	88.237143652	83.391955221	15.890078	0.372674	-0.000881	0.265560	7.272870	23.162947	13.629200	19.608400	-0.009564	0.174062	0.082729	0.457612	0.315020	0.318756	0.016940
2022-10-28 12:58:43.785	10.957404736	54.062789802	88.257286699	83.390591249	15.899700	0.371705	0.002847	0.265974	7.279123	23.178823	13.628000	19.610701	-0.012968	0.172980	0.072728	0.457072	0.315020	0.318756	0.016940
2022-10-28 12:58:43.835	10.957404719	54.062789982	88.277342722	83.389437604	15.909330	0.369894	0.007301	0.268232	7.284832	23.194162	13.627000	19.612801	-0.016109	0.171793	0.062430	0.456971	0.315020	0.318756	0.016940
2022-10-28 12:58:43.885	10.957404702	54.062790162	88.297396811	83.388370837	15.918978	0.370174	0.008251	0.269319	7.229164	23.148142	13.627000	19.612801	-0.018884	0.170693	0.051644	0.457854	0.315020	0.318756	0.016940
2022-10-28 12:58:43.935	10.957404686	54.062790343	88.317486567	83.387313973	15.928691	0.371067	0.004752	0.267448	7.233427	23.162118	13.626100	19.614700	-0.021136	0.169681	0.040387	0.457429	0.315020	0.318756	0.016940
2022-10-28 12:58:43.985	10.957404671	54.062790524	88.337689382	83.386327345	15.938558	0.373400	0.003152	0.270410	7.236903	23.175460	13.625400	19.616400	-0.022847	0.168686	0.028431	0.461041	0.315020	0.318756	0.016940
2022-10-28 12:58:44.035	10.957404655	54.062790707	88.357987315	83.385274173	15.948493	0.376351	-0.001831	0.268262	7.231182	23.179675	13.624900	19.617901	-0.023946	0.167831	0.016319	0.462177	0.315020	0.318756	0.016940
2022-10-28 12:58:44.085	10.957404640	54.062790890	88.378372385	83.384248285	15.957541	0.377276	-0.005271	0.270918	7.232511	23.190052	13.624400	19.619301	-0.024470	0.166976	0.003735	0.464502	0.315020	0.318756	0.016940
2022-10-28 12:58:44.135	10.957404623	54.062791074	88.398886162	83.383136566	15.967697	0.378832	-0.008454	0.273787	7.206679	23.174376	13.624400	19.619301	-0.024399	0.166260	-0.009198	0.467488	0.315020	0.318756	0.016940
2022-10-28 12:58:44.185	10.957404604	54.062791259	88.419443900	83.381920326	15.977901	0.379947	-0.013423	0.278969	7.205484	23.183384	13.623900	19.620701	-0.023789	0.165579	-0.022480	0.471555	0.315020	0.318756	0.016940
2022-10-28 12:58:44.235	10.957404585	54.062791444	88.440021976	83.380655721	15.988132	0.379723	-0.017986	0.276941	7.202966	23.191098	13.623400	19.622101	-0.022707	0.165003	-0.035762	0.470329	0.315020	0.318756	0.016940
2022-10-28 12:58:44.285	10.957404565	54.062791630	88.460729661	83.379358776	15.998419	0.382256	-0.023159	0.278650	7.205433	23.203852	13.622900	19.623600	-0.021153	0.164515	-0.049253	0.473605	0.315020	0.318756	0.016940
2022-10-28 12:58:44.335	10.957404544	54.062791815	88.481358105	83.377989261	16.008675	0.381814	-0.030872	0.276243	7.200234	23.208909	13.622400	19.625000	-0.019128	0.163991	-0.062727	0.472277	0.315020	0.318756	0.016940
2022-10-28 12:58:44.385	10.957404523	54.062792000	88.501947247	83.376611686	16.018999	0.382004	-0.035277	0.275074	7.107821	23.126820	13.622400	19.625000	-0.016756	0.163555	-0.076515	0.472056	0.315020	0.318756	0.016940
2022-10-28 12:58:44.435	10.957404501	54.062792184	88.522479866	83.375204212	16.029303	0.380986	-0.041065	0.272384	7.099860	23.129162	13.622000	19.626301	-0.014120	0.163241	-0.090164	0.470138	0.315020	0.318756	0.016940
2022-10-28 12:58:44.485	10.957404481	54.062792368	88.542944409	83.373885460	16.039566	0.379511	-0.043647	0.268280	7.090889	23.130455	13.621600	19.627501	-0.011205	0.162647	-0.103550	0.466806	0.315020	0.318756	0.016940
2022-10-28 12:58:44.535	10.957404462	54.062792552	88.563401791	83.372631707	16.049719	0.379396	-0.046015	0.267123	7.030909	23.080628	13.621200	19.628599	-0.008081	0.162019	-0.116693	0.466276	0.315020	0.318756	0.016940
2022-10-28 12:58:44.585	10.957404445	54.062792735	88.583809019	83.371528624	16.059782	0.377954	-0.047795	0.264444	7.020056	23.079838	13.620800	19.629700	-0.004747	0.161303	-0.129521	0.463750	0.315020	0.318756	0.016940
2022-10-28 12:58:44.635	10.957404431	54.062792919	88.604253012	83.370597696	16.069784	0.378745	-0.048576	0.265002	7.008415	23.078199	13.620800	19.629700	-0.001274	0.160448	-0.142035	0.464794	0.315020	0.318756	0.016940
2022-10-28 12:58:44.685	10.957404415	54.062793099	88.624282436	83.369549470	16.079592	0.378759	-0.050921	0.261040	6.948287	23.027879	13.620500	19.631001	0.002391	0.159506	-0.153955	0.462810	0.315020	0.318756	0.016940
2022-10-28 12:58:44.735	10.957404408	54.062793282	88.644608872	83.369059579	16.089487	0.380493	-0.049987	0.260582	6.935819	23.025306	13.620200	19.632299	0.006178	0.158441	-0.165475	0.463871	0.317500	0.321367	0.016938
2022-10-28 12:58:44.785	10.957404402	54.062793464	88.664893438	83.368692956	16.099312	0.380263	-0.051446	0.257133	6.920065	23.019377	13.619900	19.633699	0.010158	0.157254	-0.176558	0.461914	0.317500	0.321367	0.016938
2022-10-28 12:58:44.835	10.957404400	54.062793646	88.685191938	83.368529280	16.109150	0.381402	-0.051876	0.259159	6.906987	23.016137	13.619800	19.635201	0.014294	0.156015	-0.187204	0.464028	0.317500	0.321367	0.016938
2022-10-28 12:58:44.885	10.957404398	54.062793828	88.705379434	83.368433992	16.119020	0.379039	-0.053718	0.256331	6.893487	23.012507	13.619800	19.635201	0.018588	0.154741	-0.197589	0.460719	0.317500	0.321367	0.016938
2022-10-28 12:58:44.935	10.957404399	54.062794009	88.725585476	83.368498127	16.128929	0.378809	-0.054279	0.256647	6.825738	22.954667	13.619600	19.636801	0.022951	0.153694	-0.207607	0.460771	0.317500	0.321367	0.016938
2022-10-28 12:58:44.985	10.957404404	54.062794190	88.745744394	83.368815391	16.138811	0.378694	-0.054602	0.254774	6.812323	22.951134	13.619300	19.638500	0.027402	0.152699	-0.216962	0.459674	0.317500	0.321367	0.016938
2022-10-28 12:58:45.035	10.957404413	54.062794372	88.765927164	83.369423218	16.148684	0.379011	-0.053503	0.252919	6.774998	22.923682	13.619100	19.640301	0.031957	0.151652	-0.225723	0.458780	0.317500	0.321367	0.016938
2022-10-28 12:58:45.085	10.957404427	54.062794553	88.786139224	83.370291654	16.157574	0.380251	-0.053779	0.254652	6.762301	22.919875	13.618800	19.642200	0.036582	0.150727	-0.233926	0.460794	0.317500	0.321367	0.016938
2022-10-28 12:58:45.135	10.957404444	54.062794735	88.806316017	83.371466760	16.167475	0.379976	-0.051694	0.256135	6.749889	22.917364	13.618800	19.642200	0.041242	0.149924	-0.241658	0.461150	0.317500	0.321367	0.016938
2022-10-28 12:58:45.185	10.957404466	54.062794916	88.826475613	83.372865603	16.177446	0.379606	-0.049355	0.259044	6.722226	22.899672	13.618600	19.644100	0.046007	0.149208	-0.248901	0.462212	0.317500	0.321367	0.016938
2022-10-28 12:58:45.235	10.957404490	54.062795096	88.846604814	83.374473528	16.187431	0.379815	-0.048019	0.260603	6.710918	22.898349	13.618500	19.645901	0.050876	0.148528	-0.255551	0.463119	0.317500	0.321367	0.016938
2022-10-28 12:58:45.285	10.957404519	54.062795277	88.866731837	83.376323766	16.197428	0.380149	-0.045604	0.263703	6.700109	22.897537	13.618500	19.647600	0.055816	0.147899	-0.261747	0.464900	0.317500	0.321367	0.016938
2022-10-28 12:58:45.335	10.957404548	54.062795458	88.886815071	83.378260902	16.207413	0.380255	-0.047294	0.259930	6.704963	22.912376	13.618400	19.649200	0.060842	0.147358	-0.267489	0.463028	0.317500	0.321367	0.016938
2022-10-28 12:58:45.385	10.957404581	54.062795638	88.906902499	83.380428200	16.217405	0.381006	-0.048984	0.256199	6.695558	22.912963	13.618400	19.649200	0.065956	0.146852	-0.272638	0.461740	0.317500	0.321367	0.016938
2022-10-28 12:58:45.435	10.957404619	54.062795819	88.926994780	83.382913851	16.227411	0.381245	-0.047665	0.257028	6.678524	22.905936	13.618300	19.650900	0.071175	0.146398	-0.277193	0.462259	0.317500	0.321367	0.016938
2022-10-28 12:58:45.485	10.957404661	54.062795999	88.947059262	83.385614680	16.237371	0.381097	-0.046622	0.255130	6.671286	22.908657	13.618200	19.652599	0.076568	0.146014	-0.281033	0.460977	0.317500	0.321367	0.016938
2022-10-28 12:58:45.535	10.957404706	54.062796179	88.967086452	83.388618831	16.247328	0.380595	-0.043897	0.255020	6.665149	22.912477	13.618200	19.654301	0.082048	0.145718	-0.284244	0.460233	0.317500	0.321367	0.016938
2022-10-28 12:58:45.585	10.957404757	54.062796359	88.987130723	83.391917694	16.257307	0.381387	-0.039701	0.260218	6.631556	22.888863	13.618100	19.655899	0.087650	0.145491	-0.286845	0.463406	0.317500	0.321367	0.016938
2022-10-28 12:58:45.635	10.957404810	54.062796538	89.007106205	83.395374346	16.267275	0.380096	-0.038571	0.263715	6.627684	22.894959	13.618100	19.655899	0.093323	0.145368	-0.288835	0.464227	0.317500	0.321367	0.016938
2022-10-28 12:58:45.685	10.957404864	54.062796720	89.027344172	83.398941639	16.277401	0.381123	-0.040982	0.264948	6.625943	22.903344	13.618100	19.657499	0.099013	0.145438	-0.290231	0.465974	0.317500	0.321367	0.016938
2022-10-28 12:58:45.735	10.957404924	54.062796897	89.046987395	83.402861093	16.287695	0.382800	-0.048275	0.265376	6.624563	22.912258	13.618000	19.658899	0.104807	0.145683	-0.290894	0.468285	0.319979	0.323960	0.016937
2022-10-28 12:58:45.785	10.957404982	54.062797078	89.067183967	83.406679675	16.298237	0.385754	-0.057243	0.265938	6.624572	22.922809	13.618000	19.660400	0.110671	0.146032	-0.290842	0.472023	0.319979	0.323960	0.016937
2022-10-28 12:58:45.835	10.957405036	54.062797260	89.087466199	83.410222350	16.309025	0.386289	-0.067915	0.268657	6.621855	22.930880	13.618000	19.661600	0.116553	0.146555	-0.290283	0.475404	0.319979	0.323960	0.016937
2022-10-28 12:58:45.885	10.957405084	54.062797444	89.107893832	83.413307255	16.320120	0.386825	-0.082724	0.272406	6.624226	22.944345	13.618000	19.661600	0.122435	0.147323	-0.288974	0.480293	0.319979	0.323960	0.016937
2022-10-28 12:58:45.935	10.957405123	54.062797629	89.128436533	83.415874089	16.331562	0.385214	-0.095375	0.274131	6.628103	22.959665	13.618000	19.662701	0.128386	0.148144	-0.286880	0.482321	0.319979	0.323960	0.016937
2022-10-28 12:58:45.985	10.957405153	54.062797814	89.149117829	83.417867578	16.343252	0.385891	-0.108344	0.277139	6.675595	23.018847	13.618100	19.663601	0.134233	0.149069	-0.284227	0.487295	0.319979	0.323960	0.016937
2022-10-28 12:58:46.036	10.957405177	54.062798001	89.169877123	83.419405202	16.355188	0.385046	-0.119927	0.280051	6.682184	23.037373	13.618100	19.664600	0.139853	0.150098	-0.280666	0.490990	0.319979	0.323960	0.016937
2022-10-28 12:58:46.085	10.957405193	54.062798188	89.190721873	83.420460772	16.365923	0.384151	-0.131408	0.280649	6.664718	23.030641	13.618100	19.665501	0.145334	0.150971	-0.276216	0.493563	0.319979	0.323960	0.016937
2022-10-28 12:58:46.135	10.957405202	54.062798376	89.211620184	83.421032080	16.378168	0.383304	-0.142659	0.280956	6.674084	23.052252	13.618100	19.665501	0.150587	0.151844	-0.271067	0.496195	0.319979	0.323960	0.016937
2022-10-28 12:58:46.185	10.957405205	54.062798564	89.232581366	83.421249033	16.390488	0.383002	-0.150779	0.278805	6.684649	23.075137	13.618100	19.666599	0.155579	0.152664	-0.265168	0.497149	0.319979	0.323960	0.016937
2022-10-28 12:58:46.235	10.957405202	54.062798753	89.253642868	83.421052222	16.402788	0.382781	-0.158281	0.276640	6.648941	23.051729	13.618100	19.667700	0.160378	0.153345	-0.258501	0.498100	0.319979	0.323960	0.016937
2022-10-28 12:58:46.286	10.957405193	54.062798943	89.274797051	83.420477509	16.415018	0.383209	-0.165153	0.274121	6.661483	23.076501	13.618000	19.668800	0.164899	0.153955	-0.251153	0.499266	0.319979	0.323960	0.016937
2022-10-28 12:58:46.335	10.957405180	54.062799134	89.295976135	83.419615409	16.427191	0.382440	-0.168955	0.272020	6.674727	23.101918	13.618000	19.670000	0.169053	0.154497	-0.243177	0.498800	0.319979	0.323960	0.016937
2022-10-28 12:58:46.385	10.957405162	54.062799324	89.317180471	83.418426407	16.439289	0.380958	-0.174223	0.269355	6.722465	23.161754	13.618000	19.670000	0.172980	0.154915	-0.234537	0.498031	0.319979	0.323960	0.016937
2022-10-28 12:58:46.435	10.957405140	54.062799515	89.338390405	83.417016932	16.451286	0.380419	-0.178060	0.269976	6.737033	23.188319	13.618000	19.670900	0.176610	0.155160	-0.225235	0.499310	0.319979	0.323960	0.016937
2022-10-28 12:58:46.485	10.957405116	54.062799706	89.359623761	83.415438723	16.463320	0.379772	-0.179781	0.272296	6.712890	23.176210	13.618000	19.671900	0.179786	0.155439	-0.215112	0.500693	0.319979	0.323960	0.016937
2022-10-28 12:58:46.535	10.957405091	54.062799897	89.380880698	83.413792603	16.475452	0.379242	-0.180722	0.277262	6.728608	23.204060	13.618000	19.672899	0.182509	0.155666	-0.204064	0.503347	0.319979	0.323960	0.016937
2022-10-28 12:58:46.585	10.957405067	54.062800087	89.402112270	83.412208678	16.487705	0.378048	-0.176701	0.280897	6.744881	23.232586	13.618000	19.674101	0.184708	0.155823	-0.191986	0.503038	0.319979	0.323960	0.016937
2022-10-28 12:58:46.636	10.957405044	54.062800278	89.423373691	83.410739287	16.500137	0.378046	-0.171638	0.285239	6.671696	23.171834	13.618000	19.674101	0.186331	0.156032	-0.179088	0.503726	0.319979	0.323960	0.016937
2022-10-28 12:58:46.685	10.957405029	54.062800465	89.444113352	83.409715116	16.512787	0.377594	-0.164878	0.290073	6.687729	23.200516	13.618000	19.675600	0.187291	0.156224	-0.165230	0.503889	0.319979	0.323960	0.016937
2022-10-28 12:58:46.735	10.957404989	54.062800658	89.465646225	83.407098926	16.525337	0.376360	-0.156013	0.294351	6.722523	23.247860	13.617900	19.677299	0.187588	0.156382	-0.150692	0.502622	0.322456	0.326551	0.016941
2022-10-28 12:58:46.785	10.957404952	54.062800851	89.487107105	83.404656650	16.537928	0.375929	-0.148599	0.298028	6.736983	23.274910	13.617900	19.679199	0.187221	0.156643	-0.135699	0.502220	0.322456	0.326551	0.016941
2022-10-28 12:58:46.835	10.957404917	54.062801043	89.508496171	83.402386068	16.550495	0.375446	-0.141042	0.299948	6.750162	23.300657	13.617800	19.681200	0.186227	0.156888	-0.120428	0.500821	0.322456	0.326551	0.016941
2022-10-28 12:58:46.885	10.957404883	54.062801235	89.529810272	83.400153364	16.562969	0.374252	-0.135640	0.298794	6.694620	23.257589	13.617800	19.681200	0.184673	0.157202	-0.105174	0.497735	0.322456	0.326551	0.016941
2022-10-28 12:58:46.935	10.957404849	54.062801426	89.551108925	83.397943388	16.575333	0.374482	-0.130513	0.297146	6.704438	23.279770	13.617700	19.683300	0.182684	0.157656	-0.089972	0.495546	0.322456	0.326551	0.016941
2022-10-28 12:58:46.985	10.957404814	54.062801617	89.572330593	83.395670819	16.587553	0.372913	-0.125340	0.294362	6.673562	23.261115	13.617600	19.685400	0.180380	0.158074	-0.074997	0.491348	0.322456	0.326551	0.016941
2022-10-28 12:58:47.035	10.957404778	54.062801807	89.593553765	83.393311233	16.599638	0.373287	-0.120731	0.296059	6.680039	23.279677	13.617500	19.687500	0.177727	0.158546	-0.060336	0.491498	0.322456	0.326551	0.016941
2022-10-28 12:58:47.085	10.957404740	54.062801997	89.614689533	83.390818089	16.609215	0.371434	-0.116320	0.297557	6.684999	23.294213	13.617300	19.689501	0.174777	0.158999	-0.045955	0.489933	0.322456	0.326551	0.016941
2022-10-28 12:58:47.136	10.957404699	54.062802187	89.635820971	83.388125354	16.621023	0.371338	-0.114546	0.295211	6.589241	23.210265	13.617300	19.689501	0.171566	0.159436	-0.031922	0.488019	0.322456	0.326551	0.016941
2022-10-28 12:58:47.185	10.957404654	54.062802377	89.656943605	83.385197987	16.632647	0.371596	-0.115269	0.291194	6.591370	23.224016	13.617200	19.691500	0.168040	0.159820	-0.018309	0.485967	0.322456	0.326551	0.016941
2022-10-28 12:58:47.235	10.957404608	54.062802567	89.678080582	83.382132464	16.644182	0.372032	-0.113790	0.292094	6.558318	23.202500	13.617000	19.693600	0.164253	0.160151	-0.004974	0.486493	0.322456	0.326551	0.016941
2022-10-28 12:58:47.286	10.957404557	54.062802756	89.699199011	83.378843138	16.655605	0.371614	-0.113449	0.290099	6.558091	23.213696	13.616800	19.695900	0.160256	0.160466	0.007924	0.484897	0.322456	0.326551	0.016941
2022-10-28 12:58:47.335	10.957404504	54.062802946	89.720340434	83.375367487	16.666916	0.371651	-0.111881	0.289035	6.556838	23.223754	13.616600	19.698299	0.156102	0.160745	0.020420	0.483924	0.322456	0.326551	0.016941
2022-10-28 12:58:47.385	10.957404448	54.062803136	89.741478586	83.371698881	16.678143	0.371590	-0.109015	0.290732	6.486053	23.164195	13.616600	19.698299	0.151809	0.160989	0.032498	0.484240	0.322456	0.326551	0.016941
2022-10-28 12:58:47.435	10.957404387	54.062803326	89.762574526	83.367718025	16.689196	0.370570	-0.109255	0.289812	6.483101	23.172297	13.616400	19.700899	0.147341	0.161216	0.044087	0.482959	0.322456	0.326551	0.016941
2022-10-28 12:58:47.485	10.957404323	54.062803515	89.783660660	83.363509669	16.700176	0.370643	-0.109303	0.288415	6.426341	23.126518	13.616300	19.703300	0.142750	0.161513	0.055222	0.482189	0.322456	0.326551	0.016941
2022-10-28 12:58:47.535	10.957404256	54.062803705	89.804753009	83.359096011	16.711073	0.370673	-0.108636	0.289121	6.422109	23.133182	13.616200	19.705601	0.138003	0.161879	0.065799	0.482485	0.322456	0.326551	0.016941
2022-10-28 12:58:47.585	10.957404184	54.062803894	89.825855185	83.354399324	16.721848	0.371268	-0.110677	0.286480	6.417463	23.139311	13.616000	19.707800	0.133151	0.162281	0.075730	0.481830	0.322456	0.326551	0.016941
2022-10-28 12:58:47.636	10.957404109	54.062804084	89.846973257	83.349501277	16.732525	0.372061	-0.111293	0.286491	6.391809	23.124334	13.616000	19.707800	0.128142	0.162734	0.085085	0.482589	0.322456	0.326551	0.016941
2022-10-28 12:58:47.685	10.957404025	54.062804272	89.867896085	83.343987556	16.743156	0.371904	-0.110385	0.285833	6.386635	23.129791	13.615900	19.709900	0.123046	0.163310	0.093794	0.481869	0.322456	0.326551	0.016941
2022-10-28 12:58:47.735	10.957403974	54.062804459	89.888744687	83.340642927	16.753567	0.371953	-0.111026	0.288118	6.381278	23.134844	13.615800	19.711901	0.117827	0.163974	0.101997	0.483412	0.324931	0.329153	0.016941
2022-10-28 12:58:47.785	10.957403919	54.062804647	89.909583448	83.337055582	16.763968	0.371718	-0.110427	0.289154	6.323793	23.087760	13.615700	19.714100	0.112504	0.164811	0.109607	0.483713	0.324931	0.329153	0.016941
2022-10-28 12:58:47.835	10.957403860	54.062804834	89.930440699	83.333178077	16.774347	0.371956	-0.111634	0.292121	6.318447	23.092795	13.615500	19.716299	0.107128	0.165719	0.116640	0.485951	0.324931	0.329153	0.016941
2022-10-28 12:58:47.885	10.957403796	54.062805022	89.951319105	83.329001955	16.784685	0.372893	-0.114590	0.290837	6.303879	23.088564	13.615500	19.716299	0.101735	0.166819	0.123028	0.486586	0.324931	0.329153	0.016941
2022-10-28 12:58:47.935	10.957403728	54.062805209	89.972231322	83.324551058	16.795006	0.373587	-0.117208	0.291713	6.298836	23.093842	13.615200	19.718599	0.096360	0.167988	0.128858	0.488263	0.324931	0.329153	0.016941
2022-10-28 12:58:47.985	10.957403656	54.062805397	89.993144516	83.319824934	16.805260	0.374282	-0.119214	0.290363	6.294093	23.099352	13.614900	19.721001	0.091036	0.169279	0.134024	0.488477	0.324931	0.329153	0.016941
2022-10-28 12:58:48.035	10.957403580	54.062805585	90.014076874	83.314842246	16.815456	0.374334	-0.119132	0.292050	6.267154	23.082610	13.614600	19.723200	0.085765	0.170571	0.138614	0.489502	0.324931	0.329153	0.016941
2022-10-28 12:58:48.086	10.957403499	54.062805774	90.035060500	83.309533521	16.823782	0.375321	-0.120664	0.294070	6.263167	23.086949	13.614200	19.725300	0.080582	0.171950	0.142559	0.491836	0.324931	0.329153	0.016941
2022-10-28 12:58:48.135	10.957403414	54.062805962	90.056029677	83.303944970	16.833811	0.374596	-0.122597	0.294150	6.233373	23.067184	13.614200	19.725300	0.075520	0.173276	0.145944	0.491809	0.324931	0.329153	0.016941
2022-10-28 12:58:48.185	10.957403326	54.062806151	90.077052537	83.298189224	16.843819	0.376002	-0.121910	0.296316	6.230470	23.074289	13.613800	19.727100	0.070546	0.174638	0.148545	0.494007	0.324931	0.329153	0.016941
2022-10-28 12:58:48.235	10.957403237	54.062806340	90.098116272	83.292398348	16.853785	0.378445	-0.120144	0.296891	6.227953	23.081737	13.613500	19.728800	0.065589	0.175929	0.150709	0.495781	0.324931	0.329153	0.016941
2022-10-28 12:58:48.285	10.957403151	54.062806530	90.119216291	83.286751016	16.863844	0.380290	-0.114041	0.296380	6.218370	23.082214	13.613100	19.730499	0.060685	0.177203	0.152228	0.495446	0.324931	0.329153	0.016941
2022-10-28 12:58:48.335	10.957403068	54.062806721	90.140433316	83.281303952	16.873999	0.382424	-0.107249	0.298943	6.217056	23.091055	13.612700	19.732201	0.055816	0.178390	0.153118	0.497109	0.324931	0.329153	0.016941
2022-10-28 12:58:48.385	10.957402993	54.062806912	90.161741424	83.276424571	16.884315	0.384641	-0.092531	0.300997	6.194723	23.079039	13.612700	19.732201	0.050929	0.179490	0.153397	0.497102	0.324931	0.329153	0.016941
2022-10-28 12:58:48.435	10.957402928	54.062807103	90.183022924	83.272156025	16.894699	0.384550	-0.077157	0.300406	6.194820	23.089519	13.612400	19.733999	0.046042	0.180502	0.152873	0.494040	0.324931	0.329153	0.016941
2022-10-28 12:58:48.485	10.957402873	54.062807294	90.204288580	83.268535011	16.905256	0.383388	-0.061376	0.304046	6.195677	23.100933	13.612200	19.735800	0.041207	0.181497	0.151547	0.493151	0.324931	0.329153	0.016941
2022-10-28 12:58:48.535	10.957402826	54.062807484	90.225415344	83.265454188	16.915798	0.381570	-0.049460	0.300067	6.197971	23.113770	13.612000	19.737301	0.036390	0.182212	0.149208	0.487937	0.324931	0.329153	0.016941
2022-10-28 12:58:48.585	10.957402787	54.062807673	90.246457882	83.262923352	16.926428	0.380302	-0.038276	0.297965	6.200606	23.127034	13.611800	19.738899	0.031678	0.182806	0.146084	0.484642	0.324931	0.329153	0.016941
2022-10-28 12:58:48.635	10.957402755	54.062807861	90.267391241	83.260826825	16.937010	0.378967	-0.030997	0.292655	6.160942	23.097952	13.611800	19.738899	0.027018	0.183137	0.141895	0.479816	0.324931	0.329153	0.016941
2022-10-28 12:58:48.686	10.957402737	54.062808046	90.287944380	83.259612620	16.947491	0.377408	-0.023543	0.288568	6.165200	23.112691	13.611600	19.740499	0.022462	0.183207	0.136939	0.475670	0.324931	0.329153	0.016941
2022-10-28 12:58:48.735	10.957402707	54.062808235	90.309026822	83.257665506	16.958086	0.377468	-0.012904	0.291907	6.170105	23.128191	13.611400	19.742201	0.018047	0.183068	0.131109	0.477345	0.327412	0.331780	0.016939
2022-10-28 12:58:48.785	10.957402681	54.062808424	90.329981314	83.255991903	16.968536	0.376630	-0.006480	0.288391	6.120059	23.088596	13.611200	19.744101	0.013788	0.182719	0.124617	0.474406	0.327412	0.331780	0.016939
2022-10-28 12:58:48.836	10.957402660	54.062808611	90.350868299	83.254587996	16.978870	0.375946	-0.000675	0.284575	6.125558	23.104428	13.611000	19.746099	0.009721	0.182038	0.117600	0.471507	0.327412	0.331780	0.016939
2022-10-28 12:58:48.885	10.957402642	54.062808798	90.371712236	83.253415951	16.989130	0.375536	0.003485	0.282000	6.188240	23.177370	13.611000	19.746099	0.005829	0.181218	0.110130	0.469642	0.327412	0.331780	0.016939
2022-10-28 12:58:48.935	10.957402627	54.062808985	90.392454107	83.252454379	16.999279	0.374190	0.005214	0.275882	6.193932	23.193211	13.610800	19.748100	0.002112	0.180275	0.102067	0.464926	0.327412	0.331780	0.016939
2022-10-28 12:58:48.985	10.957402616	54.062809171	90.413129204	83.251739618	17.009415	0.372771	0.007470	0.273410	6.199519	23.208933	13.610700	19.750200	-0.001414	0.179158	0.093602	0.462349	0.327412	0.331780	0.016939
[truncated: 18,521 more rows]
