# Supplementary material for: Detection and tracking of ocean layers using an AUV with UKF based extremum seeking control in the Baltic Sea
Source: Sci Rep. 2024 Sep 4;14:20629. doi: 10.1038/s41598-024-70775-y (PMC11374998; doi:10.1038/s41598-024-70775-y)
Supplement: Supplementary file 2 — Supplementary Information 2. [file 41598_2024_70775_MOESM2_ESM.zip › Data_simulation.csv]

time [s]	desired north [m]	desired east [m]	desired depth [m]	depth [m]	north [m]	east [m]	ukf_x0	ukf_x1	cost function normalised	penalty function	Temperature [dec C]	vel_z
29188	5.0672787201987886	4.994392912720199	1.815282250152694	1.815282250152694	5.0672787201987886	4.994392912720199	0	0	0.0	0	13.608699798583984	-0.15328733471467842
29.24	5.069669704657562	4.994335427205645	1.807265439792675	1.807265439792675	5.069669704657562	4.994335427205645	0	0	0.0	0	13.608699798583984	-0.15419347954409882
29292	5.07186914541503	4.994654157315695	1.7994231524200204	1.7994231524200204	5.07186914541503	4.994654157315695	0	0	0.0	0	13.608699798583984	-0.14621952269220478
29344	5.073981675390368	4.995793211024222	1.79229166942128	1.79229166942128	5.073981675390368	4.995793211024222	0	0	0.0	0	13.608699798583984	-0.12795958944879615
29396	5.075637466155254	4.998185408235305	1.786336377427193	1.786336377427193	5.075637466155254	4.998185408235305	0	0	0.0	0	13.608699798583984	-0.10206478805268605
29448	5.077076338433327	5.002228798354207	1.781875755547416	1.781875755547416	5.077076338433327	5.002228798354207	0	0	0.0	0	13.608699798583984	-0.07123216817638453
29.5	5.078038141186407	5.008100341657094	1.7791094242978964	1.7791094242978964	5.078038141186407	5.008100341657094	0	0	0.0	0	13.608699798583984	-0.037384563527205275
29556	5.078668785239602	5.015995047179868	1.778158531115996	1.778158531115996	5.078668785239602	5.015995047179868	0	0	0.0	0	13.608699798583984	-0.001692856075669422
29748	5.079048805946088	5.0259999227613665	1.779097845241318	1.779097845241318	5.079048805946088	5.0259999227613665	0	0	0.0	0	13.608699798583984	0.035112985771237205
29752	5.079553111187217	5.038065424270614	1.7819655569994386	1.7819655569994386	5.079553111187217	5.038065424270614	0	0	0.0	0	13.608699798583984	0.07233718379844073
29756	5.079521103018613	5.051945900914931	1.7867667223009605	1.7867667223009605	5.079521103018613	5.051945900914931	0	0	0.0	0	13.608699798583984	0.10940348802906445
29996	5.079326997220138	5.06767332784683	1.793479983521194	1.793479983521194	5.079326997220138	5.06767332784683	0	0	0.0	0	13.608699798583984	0.1458644453357819
30004	5.079326105055373	5.085175064394145	1.8020641763573955	1.8020641763573955	5.079326105055373	5.085175064394145	0	0	0.0	0	13.608699798583984	0.1813860980876388
30004	5.079540682988385	5.104247140083547	1.8124640505310265	1.8124640505310265	5.079540682988385	5.104247140083547	0	0	0.0	0	13.608699798583984	0.21576028090090485
30008	5.079532939083974	5.124387312270011	1.8246145003122285	1.8246145003122285	5.079532939083974	5.124387312270011	0	0	0.0	0	13.608699798583984	0.24878245860449955
30.02	5.0797010442658985	5.145473587263517	1.8384405609180905	1.8384405609180905	5.0797010442658985	5.145473587263517	0	0	0.0	0	13.608699798583984	0.28030172901199907
30288	5.080130294464248	5.167462113082846	1.8538599907020568	1.8538599907020568	5.080130294464248	5.167462113082846	0	0	0.0	0	13.608699798583984	0.31017499976620033
30292	5.080882967552851	5.190098250196365	1.8707843236469055	1.8707843236469055	5.080882967552851	5.190098250196365	0	0	0.0	0	13.608699798583984	0.33831057073330917
30296	5.081748227860597	5.213012714641167	1.8891226655319053	1.8891226655319053	5.081748227860597	5.213012714641167	0	0	0.0	0	13.608699798583984	0.36469154550578214
30.3	5.082301352016126	5.235631572652575	1.9087839889878073	1.9087839889878073	5.082301352016126	5.235631572652575	0	0	0.0	0	13.608699798583984	0.38932601186812543
30304	5.082867749380263	5.257836070130487	1.9296779497934928	1.9296779497934928	5.082867749380263	5.257836070130487	0	0	0.0	0	13.608699798583984	0.4122438129381066
30308	5.083348722445906	5.279340712831176	1.9517163396096548	1.9517163396096548	5.083348722445906	5.279340712831176	0	0	0.0	0	13.608699798583984	0.4334794353957654
30.548000000000002	5.083885523626488	5.300212903683017	1.9748113821344409	1.9748113821344409	5.083885523626488	5.300212903683017	0	0	0.0	0	13.608699798583984	0.45281567351511215
30552	5.08473798272096	5.320542516044569	1.998721670970432	1.998721670970432	5.08473798272096	5.320542516044569	0	0	0.0	0	13.608699798583984	0.4645284750581655
30556	5.0855530997409755	5.340110314843561	2.023051633089054	2.023051633089054	5.0855530997409755	5.340110314843561	0	0	0.0	0	13.608699798583984	0.4700717036275341
30.56	5.086218611601863	5.358975702503635	2.0475683522417905	2.0475683522417905	5.086218611601863	5.358975702503635	0	0	0.0	0	13.608699798583984	0.4723204293768457
30564	5.087053853763953	5.377104018570218	2.0721467736576673	2.0721467736576673	5.087053853763953	5.377104018570218	0	0	0.0	0	13.608699798583984	0.47276004295851815
30592	5.087894641566082	5.394657920962724	2.096706461612496	2.096706461612496	5.087894641566082	5.394657920962724	0	0	0.0	0	13.608699798583984	0.4712101413348903
30644	5.088418825926361	5.411964360018999	2.121023521923785	2.121023521923785	5.088418825926361	5.411964360018999	0	0	0.0	0	13.608699798583984	0.4637933635576604
30928	5.088986005589086	5.42943989488699	2.144854041291808	2.144854041291808	5.088986005589086	5.42943989488699	0	0	1.9115630353115316e-05	0	13.608636798858642	0.45333925986365636
30936	5.089430296044103	5.447210936628582	2.1681141388206595	2.1681141388206595	5.089430296044103	5.447210936628582	0	0	3.697108145197575e-05	0	13.608636798858642	0.44208996087292907
30.94	5.089752050010089	5.465229429267236	2.1907831821713795	2.1907831821713795	5.089752050010089	5.465229429267236	0	0	5.374859649131506e-05	0	13.608636798858642	0.43069305885809
30.94	5.089960908301567	5.48356601751257	2.2128651612271786	2.2128651612271786	5.089960908301567	5.48356601751257	0	0	6.959427888546898e-05	0	13.608636798858642	0.41954321532404826
30.94	5.090450481043186	5.50228842065134	2.2343812043449196	2.2343812043449196	5.090450481043186	5.50228842065134	0	0	8.462646274374665e-05	0	13.608636798858642	0.4089114283409957
31.18	5.090807564116497	5.5215380103762115	2.2553640694318813	2.2553640694318813	5.090807564116497	5.5215380103762115	0	0	0.00014256638242868578	0	13.608444815531346	0.3992210885411219
31.18	5.0910354535965325	5.541155582503161	2.2759827948054108	2.2759827948054108	5.0910354535965325	5.541155582503161	0	0	0.00019791319189047842	0	13.608444815531346	0.3951520430382803
31184	5.091470913163224	5.561028791775038	2.2965397022782112	2.2965397022782112	5.091470913163224	5.561028791775038	0	0	0.00025089586291452684	0	13.608444815531346	0.3960670021388194
31192	5.092056604024545	5.581040228669786	2.317233259415506	2.317233259415506	5.092056604024545	5.581040228669786	0	0	0.0003016942571667587	0	13.608444815531346	0.39988630592660945
31196	5.092349951169938	5.601097633692413	2.338173036923276	2.338173036923276	5.092349951169938	5.601097633692413	0	0	0.0003504583698819926	0	13.608444815531346	0.4052463710722781
31468	5.0929244209919045	5.621091229706119	2.359417709669956	2.359417709669956	5.0929244209919045	5.621091229706119	0	0	0.0003993050935926229	0	13.6083299913164	0.41166596141892237
31476	5.093220824259028	5.641113985639123	2.381049850888102	2.381049850888102	5.093220824259028	5.641113985639123	0	0	0.0004459002027446939	0	13.608316999508979	0.41991277118578263
31488	5.093808775422595	5.660977694218943	2.403137566885405	2.403137566885405	5.093808775422595	5.660977694218943	0	0	0.0004925299984856289	0	13.608316999508979	0.42898993780834216
31496	5.0940644223899865	5.680614565320606	2.425703879961698	2.425703879961698	5.0940644223899865	5.680614565320606	0	0	0.0005371187486198252	0	13.608316999508979	0.43823004199679144
31496	5.09441447466204	5.699929719521664	2.4487473469402676	2.4487473469402676	5.09441447466204	5.699929719521664	0	0	0.0005798753231945137	0	13.608316999508979	0.44731009121455956
31728	5.094746652134938	5.718823404541835	2.4722532633044985	2.4722532633044985	5.094746652134938	5.718823404541835	0	0	0.0006019450467997469	0	13.608147430002672	0.4560197556770048
31756	5.094962700641994	5.737543817023205	2.4961993251125714	2.4961993251125714	5.094962700641994	5.737543817023205	0	0	0.0006236274327964995	0	13.608147430002672	0.4641296579163259
31768	5.095276773194649	5.755931056519576	2.520458720332976	2.520458720332976	5.095276773194649	5.755931056519576	0	0	0.0006450578616659986	0	13.608147430002672	0.4678709128292185
31772	5.095686182604368	5.774150634070262	2.5448081705433783	2.5448081705433783	5.095686182604368	5.774150634070262	0	0	0.000666397528382727	0	13.608147430002672	0.46824491119192324
31776	5.096226128997009	5.79234085807677	2.569123298962717	2.569123298962717	5.096226128997009	5.79234085807677	0	0	0.0006878059556636496	0	13.608147430002672	0.4668504364837451
31788	5.097006169720201	5.810449787998937	2.5933393469383392	2.5933393469383392	5.097006169720201	5.810449787998937	0	0	0.000688327029432625	0	13.608147430002672	0.4646023051816312
32.0	5.0975655490782446	5.828610041789348	2.617423036466128	2.617423036466128	5.0975655490782446	5.828610041789348	0	0	0.000724349009925782	0	13.607871962064406	0.46181628987131856
32004	5.0982966386713295	5.8467575047628735	2.6412970652658445	2.6412970652658445	5.0982966386713295	5.8467575047628735	0	0	0.0007595837483929951	0	13.607871962064406	0.4561924112816562
32008	5.098751149972247	5.865104096386155	2.664795017114344	2.664795017114344	5.098751149972247	5.865104096386155	0	0	0.0007962754971292631	0	13.607871962064406	0.4479569269649023
32008	5.099363918945645	5.883697234411675	2.687833552677754	2.687833552677754	5.099363918945645	5.883697234411675	0	0	0.0008343878332457765	0	13.607871962064406	0.4387661411701847
32012	5.099798381359536	5.902500685417448	2.7103865707536166	2.7103865707536166	5.099798381359536	5.902500685417448	0	0	0.0008493194489601999	0	13.607871962064406	0.42936752118311877
32048	5.100037935056319	5.921664202570476	2.7324578765531915	2.7324578765531915	5.100037935056319	5.921664202570476	0	0	0.0008665127110000842	0	13.60779471916607	0.4203723026773935
32.1	5.100139724750541	5.94110485296007	2.7541267167410917	2.7541267167410917	5.100139724750541	5.94110485296007	0	0	0.000894560381130625	0	13.607725200557569	0.41416803307198424
32372	5.100392983650328	5.960668577083029	2.7755745641720395	2.7755745641720395	5.100392983650328	5.960668577083029	0	0	0.0009620037747335189	0	13.607462476129783	0.4114785829898859
32.38	5.100385443685823	5.980117697809673	2.7969604206446754	2.7969604206446754	5.100385443685823	5.980117697809673	0	0	0.0010311416701531645	0	13.607462476129783	0.4113946912817561
32384	5.100460706001792	5.9993959608613086	2.81838871067793	2.81838871067793	5.100460706001792	5.9993959608613086	0	0	0.0011018849186094021	0	13.607462476129783	0.4128455075159896
32388	5.100318809604148	6.018593813272168	2.8399170972543457	2.8399170972543457	5.100318809604148	6.018593813272168	0	0	0.001140718997855463	0	13.607462476129783	0.4150920585807844
32388	5.100135517319707	6.037687055038376	2.8615751719568054	2.8615751719568054	5.100135517319707	6.037687055038376	0	0	0.0011816093098075205	0	13.607462476129783	0.4177462891859015
32632	5.099900680709388	6.056685218732774	2.8833770069647437	2.8833770069647437	5.099900680709388	6.056685218732774	0	0	0.00125012494669508	0	13.607234439401063	0.42058957911328765
32632	5.099890391625667	6.075525307591666	2.9053040288740055	2.9053040288740055	5.099890391625667	6.075525307591666	0	0	0.0013203168194100853	0	13.607234439401063	0.4223543700737605
32636	5.100012171797234	6.09427378579308	2.927288607818323	2.927288607818323	5.100012171797234	6.09427378579308	0	0	0.0013919466008734502	0	13.607234439401063	0.4230335573616614
32644	5.1000196706862635	6.113103864438946	2.949293245347694	2.949293245347694	5.1000196706862635	6.113103864438946	0	0	0.0014647839481186776	0	13.607234439401063	0.42323139560939055
32648	5.100260510135231	6.1320995606454245	2.9713013676663427	2.9713013676663427	5.100260510135231	6.1320995606454245	0	0	0.0015298703674022543	0	13.607234439401063	0.4232178859503356
32896	5.100362617262851	6.151260590441772	2.9933015333793227	2.9933015333793227	5.100362617262851	6.151260590441772	0	0	0.0015542099984659457	0	13.607269950997846	0.4228165941608179
32.9	5.100358654150865	6.17056213090572	3.0152417988544546	3.0152417988544546	5.100358654150865	6.17056213090572	0	0	0.0015719385205629844	0	13.607269950997846	0.42089871729893286
32904	5.100443673358124	6.190024945021984	3.037039510697349	3.037039510697349	5.100443673358124	6.190024945021984	0	0	0.0015900150955122396	0	13.607269950997846	0.41754796068263417
32908	5.100508117205811	6.209639238108113	3.058641119437313	3.058641119437313	5.100508117205811	6.209639238108113	0	0	0.001608205204203496	0	13.607269950997846	0.4135182419199898
32912	5.100459371512834	6.229288408907827	3.0800236475858607	3.0800236475858607	5.100459371512834	6.229288408907827	0	0	0.0016262966087051153	0	13.607269950997846	0.4092123188857398
33.18	5.100611834426429	6.249005931925113	3.1011815881172495	3.1011815881172495	5.100611834426429	6.249005931925113	0	0	0.001626227757020378	0	13.607201611749879	0.4048807246238004
33184	5.1007402369957875	6.2686306251905854	3.122119083716119	3.122119083716119	5.1007402369957875	6.2686306251905854	0	0	0.001603566758533547	0	13.607201611749879	0.40080965156919895
33188	5.1008324941786185	6.288091774140628	3.1428590590397474	3.1428590590397474	5.1008324941786185	6.288091774140628	0	0	0.0015804076250192241	0	13.607201611749879	0.397237640580192
33188	5.100601928397689	6.307317539007874	3.1634264236978837	3.1634264236978837	5.100601928397689	6.307317539007874	0	0	0.001556757997262817	0	13.607201611749879	0.39412725665032516
33192	5.1007306007967825	6.326147302802162	3.1838433212765462	3.1838433212765462	5.1007306007967825	6.326147302802162	0	0	0.0015326667676975468	0	13.607201611749879	0.3914016411972418
33.42	5.100744286148599	6.344832581815859	3.2041273920382154	3.2041273920382154	5.100744286148599	6.344832581815859	0	0	0.001444670597118834	0	13.607787340422794	0.388983669883024
33.42	5.10072464182369	6.3633100375547	3.2243049415105904	3.2243049415105904	5.10072464182369	6.3633100375547	0	0	0.0013503740265472337	0	13.607787340422794	0.38742832473397887
33.42	5.100659215692352	6.381774341352647	3.2444370291627003	3.2444370291627003	5.100659215692352	6.381774341352647	0	0	0.0012559221712136095	0	13.607787340422794	0.38706481724608377
33432	5.1005885967992945	6.400297413006444	3.264572832467237	3.264572832467237	5.1005885967992945	6.400297413006444	0	0	0.001159911094135661	0	13.607787340422794	0.38744255532483823
33436	5.100600938304856	6.418975635905684	3.2847405071202123	3.2847405071202123	5.100600938304856	6.418975635905684	0	0	0.0010639446628763294	0	13.607787340422794	0.38821242009046353
33688	5.100644670970419	6.437725674309704	3.3049540117985003	3.3049540117985003	5.100644670970419	6.437725674309704	0	0	0.0009181643410081621	0	13.60848646545119	0.38919593604030017
33696	5.1005882136362235	6.456638521553555	3.3252269623554076	3.3252269623554076	5.1005882136362235	6.456638521553555	0	0	0.0008144798402819337	0	13.60848646545119	0.3904639045714139
33704	5.100401137654306	6.475730065273831	3.3455685776187067	3.3455685776187067	5.100401137654306	6.475730065273831	0	0	0.0007109840766919708	0	13.60848646545119	0.3918175092248674
33704	5.100699742253518	6.495041743020812	3.365982340378821	3.365982340378821	5.100699742253518	6.495041743020812	0	0	0.0006076715907070068	0	13.60848646545119	0.3932157629595295
33708	5.101146315013876	6.514436233531295	3.3864681275663586	3.3864681275663586	5.101146315013876	6.514436233531295	0	0	0.0005296144952522995	0	13.60869786605573	0.3945780386559494
33916	5.101268211969282	6.533877991343847	3.407022873210653	3.407022873210653	5.101268211969282	6.533877991343847	0	0	0.0005682349483547429	0	13.6091072051548	0.39588003380711834
33924	5.101725934508947	6.553262834268691	3.427639915694704	3.427639915694704	5.101725934508947	6.553262834268691	0	0	0.0006372302405119401	0	13.609246518208657	0.3968700472980812
33932	5.102239958895465	6.5728598840114705	3.4482830849349475	3.4482830849349475	5.102239958895465	6.5728598840114705	0	0	0.0007398165915280275	0	13.609246518208657	0.39696999312418274
33932	5.102663574316849	6.592475403186917	3.468915130495686	3.468915130495686	5.102663574316849	6.592475403186917	0	0	0.0008444167471343398	0	13.609246518208657	0.3965454698542262
33944	5.103187759306864	6.611970651973227	3.489516192972813	3.489516192972813	5.103187759306864	6.611970651973227	0	0	0.0009494286076261837	0	13.609246518208657	0.39582231619625413
33972	5.10352984541165	6.631307824420014	3.5100733055367175	3.5100733055367175	5.10352984541165	6.631307824420014	0	0	0.0010968081460150803	0	13.60928187310166	0.3948287002303379
34208	5.103509547952631	6.65066307256815	3.5305630251879694	3.5305630251879694	5.103509547952631	6.65066307256815	0	0	0.001257482661996617	0	13.609515775986955	0.3932743567352048
34212	5.103574906220755	6.669979733930859	3.550961384426152	3.550961384426152	5.103574906220755	6.669979733930859	0	0	0.0014183981469322881	0	13.609515775986955	0.39138965140084814
34216	5.103590859488847	6.689244728880526	3.571257729738783	3.571257729738783	5.103590859488847	6.689244728880526	0	0	0.0015889223505231433	0	13.609515775986955	0.3893886636901259
34224	5.1036042841344935	6.7084621661205945	3.5914500941608067	3.5914500941608067	5.1036042841344935	6.7084621661205945	0	0	0.0017751917593604425	0	13.609515775986955	0.387411835573088
34504	5.103183842548688	6.727738147652533	3.6115415352350584	3.6115415352350584	5.103183842548688	6.727738147652533	0	0	0.0018570049946279913	0	13.609061976230171	0.38551815889382074
34504	5.102722267122522	6.747108778435547	3.6315464059410245	3.6315464059410245	5.102722267122522	6.747108778435547	0	0	0.0019219696414997738	0	13.609061976230171	0.38413158879235154
34512	5.102403710109062	6.766655491254612	3.651498996832787	3.651498996832787	5.102403710109062	6.766655491254612	0	0	0.001953616144636813	0	13.609061976230171	0.3834111608439012
34516	5.102049565088364	6.786231742155994	3.6714243245697613	3.6714243245697613	5.102049565088364	6.786231742155994	0	0	0.0019850362674175355	0	13.609061976230171	0.38301850998993753
34524	5.101682072630756	6.805681325216928	3.691335321751314	3.691335321751314	5.101682072630756	6.805681325216928	0	0	0.0020445590424978833	0	13.609061976230171	0.38281685910503127
34528	5.1010204388572875	6.824994554944205	3.7112386074837387	3.7112386074837387	5.1010204388572875	6.824994554944205	0	0	0.002104146807229096	0	13.609061976230171	0.38271871804278473
34564	5.1003901351601755	6.844263876369981	3.7311395164182217	3.7311395164182217	5.1003901351601755	6.844263876369981	0	0	0.0021054256963257676	0	13.60885581370237	0.3827502348580918
34592	5.099806869454023	6.86332213985859	3.7510543027271073	3.7510543027271073	5.099806869454023	6.86332213985859	0	0	0.0021068206898339228	0	13.608670267427348	0.38324942333698303
34788	5.099344769615386	6.882216780159907	3.77100566094765	3.77100566094765	5.099344769615386	6.882216780159907	0	0	0.0020128935244972113	0	13.60816765216096	0.38407678085092745
34792	5.098876764803001	6.9010651602390825	3.7910034370234227	3.7910034370234227	5.098876764803001	6.9010651602390825	0	0	0.0018737611697413011	0	13.60816765216096	0.3850089153948572
34796	5.098555057372552	6.919954126702342	3.811050923276135	3.811050923276135	5.098555057372552	6.919954126702342	0	0	0.001790206143901735	0	13.60816765216096	0.38597771393189234
35016	5.098181878860575	6.938938452863558	3.8311488694412406	3.8311488694412406	5.098181878860575	6.938938452863558	0	0	0.0016133627960670206	0	13.607112248993921	0.38694122551928095
35016	5.098241107859231	6.9579670585330655	3.8512909114180625	3.8512909114180625	5.098241107859231	6.9579670585330655	0	0	0.0014361740920020524	0	13.607112248993921	0.3876331725815904
35.02	5.098199437275672	6.977065141291786	3.8714599197399977	3.8714599197399977	5.098199437275672	6.977065141291786	0	0	0.001258594214111209	0	13.607112248993921	0.3880324091727637
35.02	5.098044554732092	6.996099429168359	3.8916444405024877	3.8916444405024877	5.098044554732092	6.996099429168359	0	0	0.0010437073618124661	0	13.607112248993921	0.3882614082770892
35028	5.098048337256246	7.015150987514961	3.9118380676380555	3.9118380676380555	5.098048337256246	7.015150987514961	0	0	0.0008282631805590138	0	13.607112248993921	0.3883888387549072
35212	5.098383552151746	7.034203044189148	3.9320352870038406	3.9320352870038406	5.098383552151746	7.034203044189148	0	0	0.000712952222310624	0	13.606519843078278	0.38836816266149254
35268	5.098545188105173	7.053254231700553	3.952219395134401	3.952219395134401	5.098545188105173	7.053254231700553	0	0	0.0005971574902751096	0	13.606519843078278	0.38791994873704055
35268	5.09854364562897	7.072387101677422	3.972374554461895	3.972374554461895	5.09854364562897	7.072387101677422	0	0	0.000566923340246103	0	13.606519843078278	0.3873041684492712
35.28	5.098597913242124	7.091403563193588	3.992493591607234	3.992493591607234	5.098597913242124	7.091403563193588	0	0	0.0006433259030485464	0	13.606297813299259	0.3865587392959742
35284	5.098495211631484	7.110489453173051	4.012572771269074	4.012572771269074	5.098495211631484	7.110489453173051	0	0	0.0007194843847136248	0	13.606297813299259	0.38578218492666533
35328	5.098220236648756	7.129679194252417	4.032611328408448	4.032611328408448	5.098220236648756	7.129679194252417	0	0	0.0008886098894470428	0	13.60609798649814	0.38498857446025414
35576	5.097688243293545	7.148985761145569	4.052612069872089	4.052612069872089	5.097688243293545	7.148985761145569	0	0	0.0011704929778271168	0	13.605409206373832	0.3843707814369247
35584	5.097563396706349	7.168345320265029	4.072590208245079	4.072590208245079	5.097563396706349	7.168345320265029	0	0	0.001452418160241734	0	13.605248267731076	0.38409680859500184
35592	5.097155465577028	7.187687903449158	4.092561521778037	4.092561521778037	5.097155465577028	7.187687903449158	0	0	0.001852256623445053	0	13.605248267731076	0.38406520543366934
35592	5.0968487248386545	7.206926374044944	4.112534355939549	4.112534355939549	5.0968487248386545	7.206926374044944	0	0	0.0022522411631241096	0	13.605248267731076	0.38412994364630154
35824	5.096407504396913	7.226086126324201	4.132512709515473	4.132512709515473	5.096407504396913	7.226086126324201	0	0	0.002647869598627793	0	13.60469325032817	0.3842512182304311
35828	5.096345244713049	7.245116413543647	4.152498053751058	4.152498053751058	5.096345244713049	7.245116413543647	0	0	0.003043718616729359	0	13.60469325032817	0.38442508663659275
35844	5.096076478312267	7.264250456313941	4.17249300591732	4.17249300591732	5.096076478312267	7.264250456313941	0	0	0.003466735006724742	0	13.604603907289981	0.38458640083241813
35852	5.096058104864796	7.283292531588686	4.192495624465436	4.192495624465436	5.096058104864796	7.283292531588686	0	0	0.0038511197703920497	0	13.604603907289981	0.3847425359064498
35872	5.096061117864758	7.302523234768924	4.2125086918113395	4.2125086918113395	5.096061117864758	7.302523234768924	0	0	0.0042536719947944635	0	13.604603907289981	0.3849793658736251
36004	5.095882338570364	7.3217008474899945	4.232535109337449	4.232535109337449	5.095882338570364	7.3217008474899945	0	0	0.004687888890171536	0	13.604359048783659	0.3852544265411568
36008	5.095708346500914	7.340726828790593	4.252575380233352	4.252575380233352	5.095708346500914	7.340726828790593	0	0	0.005009782239497595	0	13.604359048783659	0.38549434911113506
36.02	5.095369464795992	7.359729391334487	4.272623554001355	4.272623554001355	5.095369464795992	7.359729391334487	0	0	0.005332043312978909	0	13.604359048783659	0.3855842823958939
36.02	5.094971402387327	7.378622865622102	4.2926776463809695	4.2926776463809695	5.094971402387327	7.378622865622102	0	0	0.005545413189234089	0	13.604359048783659	0.3857295172729601
36052	5.09453838274751	7.397417715017728	4.312737643598717	4.312737643598717	5.09453838274751	7.397417715017728	0	0	0.005803103812289771	0	13.604283098739277	0.38579791932158725
36108	5.094254630041997	7.416298970047159	4.332799838058552	4.332799838058552	5.094254630041997	7.416298970047159	0	0	0.0059903640351659775	0	13.604204825486443	0.3858264766724434
36288	5.093791878235347	7.435255525706642	4.352863216957034	4.352863216957034	5.093791878235347	7.435255525706642	0	0	0.006206486438987067	0	13.604057017379835	0.38583892939918746
36296	5.093203475078016	7.454223036213819	4.372926738780763	4.372926738780763	5.093203475078016	7.454223036213819	0	0	0.006395527927698981	0	13.604057017379835	0.3858275661476381
36296	5.092658863050626	7.473125509083679	4.392988959519724	4.392988959519724	5.092658863050626	7.473125509083679	0	0	0.006462677566230024	0	13.604057017379835	0.3858182112486425
36.52	5.0919931163598	7.492092080855186	4.4130517245315755	4.4130517245315755	5.0919931163598	7.492092080855186	0	0	0.006539832141123232	0	13.60383629353686	0.3858184952741312
36532	5.091537609349918	7.510952011010039	4.433112668193506	4.433112668193506	5.091537609349918	7.510952011010039	0	0	0.00658520692585729	0	13.60383629353686	0.3857580898782563
36536	5.090866845636649	7.529889596037144	4.453170522844862	4.453170522844862	5.090866845636649	7.529889596037144	0	0	0.0066299977635755555	0	13.60383629353686	0.38569173387164274
36544	5.090206475706021	7.548832791464802	4.473223335987563	4.473223335987563	5.090206475706021	7.548832791464802	0	0	0.006674227033678662	0	13.60383629353686	0.3855743719215182
36736	5.089700922568446	7.56768685414757	4.493269172299171	4.493269172299171	5.089700922568446	7.56768685414757	0	0	0.006747659019722442	0	13.603603829538473	0.3854321648836809
36.74	5.0892663334182515	7.586518840815097	4.513308022646177	4.513308022646177	5.0892663334182515	7.586518840815097	0	0	0.006750132630717139	0	13.603603829538473	0.3852740531239799
36744	5.0889319269894715	7.605367120500382	4.533331337008814	4.533331337008814	5.0889319269894715	7.605367120500382	0	0	0.006752225443005999	0	13.603603829538473	0.38483554420454114
36744	5.088853620164962	7.624216730518579	4.55332586272762	4.55332586272762	5.088853620164962	7.624216730518579	0	0	0.006637192292544935	0	13.603603829538473	0.38421090509697253
36744	5.088602996419314	7.643380645770264	4.57328632443591	4.57328632443591	5.088602996419314	7.643380645770264	0	0	0.006522071822208049	0	13.603603829538473	0.38354172179973284
36928	5.0884742373238945	7.662791960431409	4.59321119642355	4.59321119642355	5.0884742373238945	7.662791960431409	0	0	0.006490862253317398	0	13.603402236556242	0.3828956013880681
36.94	5.08841177536286	7.6824167594250445	4.613124134478083	4.613124134478083	5.08841177536286	7.6824167594250445	0	0	0.006304331300609289	0	13.603342049826887	0.38309643328246346
36944	5.088392322733108	7.70217920835207	4.633061863187697	4.633061863187697	5.088392322733108	7.70217920835207	0	0	0.006118019048625152	0	13.603342049826887	0.38372764505834245
36952	5.088042303194676	7.7219575830227205	4.653036513750078	4.653036513750078	5.088042303194676	7.7219575830227205	0	0	0.005931940064688381	0	13.603342049826887	0.3844711225111759
36992	5.0876745332193885	7.741780746672286	4.673050159183009	4.673050159183009	5.0876745332193885	7.741780746672286	0	0	0.005746087810240997	0	13.603287881770468	0.38523498722613264
37144	5.087243257055407	7.761533295891183	4.693103190414405	4.693103190414405	5.087243257055407	7.761533295891183	0	0	0.0055495079708033825	0	13.603155765880862	0.385956334068205
37148	5.087051802787662	7.781330539563878	4.7131911435168865	4.7131911435168865	5.087051802787662	7.781330539563878	0	0	0.005308697207234955	0	13.603155765880862	0.3865951247057946
37332	5.0868102634703565	7.801007662672958	4.733310040692141	4.733310040692141	5.0868102634703565	7.801007662672958	0	0	0.005074343864463665	0	13.603106336026734	0.3871662503870043
37332	5.086280378924821	7.8204064233747985	4.753456449239644	4.753456449239644	5.086280378924821	7.8204064233747985	0	0	0.004927996642100698	0	13.603106336026734	0.3876151822289398
37332	5.08603833844093	7.839549185005468	4.773619512169584	4.773619512169584	5.08603833844093	7.839549185005468	0	0	0.004753172635792228	0	13.603106336026734	0.3878554633783099
37332	5.085878450081576	7.858238786086324	4.793791476250417	4.793791476250417	5.085878450081576	7.858238786086324	0	0	0.004552434776755219	0	13.603106336026734	0.3879835695555202
37528	5.085671938148178	7.876630727046286	4.813968918173952	4.813968918173952	5.085671938148178	7.876630727046286	0	0	0.004474066473965386	0	13.603142928860661	0.38804962390424147
37536	5.08530768210483	7.894903228020265	4.834143322131622	4.834143322131622	5.08530768210483	7.894903228020265	0	0	0.004281781691330381	0	13.603142928860661	0.3878707380358169
37544	5.0848628656135775	7.913181045849614	4.854302612245336	4.854302612245336	5.0848628656135775	7.913181045849614	0	0	0.004089309783297856	0	13.603142928860661	0.38749433979883957
37548	5.084413221920264	7.93147258939773	4.874440966866773	4.874440966866773	5.084413221920264	7.93147258939773	0	0	0.0038760868898665853	0	13.603142928860661	0.3870712689895472
37.76	5.084023559379445	7.949775965302306	4.8945571431399735	4.8945571431399735	5.084023559379445	7.949775965302306	0	0	0.003647484572363941	0	13.60311519667727	0.3866766382387071
37768	5.083328541322011	7.968424633771966	4.914650308634063	4.914650308634063	5.083328541322011	7.968424633771966	0	0	0.00341859243623063	0	13.60311519667727	0.38612233441101806
37772	5.082623466118721	7.987250882452426	4.934711247927084	4.934711247927084	5.082623466118721	7.987250882452426	0	0	0.0031924620038793145	0	13.603043659614524	0.38552586372607245
37772	5.081787226961623	8.006308053554067	4.954745349820473	4.954745349820473	5.081787226961623	8.006308053554067	0	0	0.0029663161210510937	0	13.603043659614524	0.3850768144068459
38012	5.081052446954603	8.025517294771761	4.974759454798123	4.974759454798123	5.081052446954603	8.025517294771761	0	0	0.0027816590881717465	0	13.602852285992585	0.3847608735879571
38016	5.080207959895096	8.044923429974004	4.994760199899392	4.994760199899392	5.080207959895096	8.044923429974004	0	0	0.0025970541083419753	0	13.602852285992585	0.3845456715599767
38.02	5.079100573524251	8.064443260006662	5.014754876446659	5.014754876446659	5.079100573524251	8.064443260006662	0	0	0.002385911034872296	0	13.602852285992585	0.38451106605303415
38.02	5.07826150920228	8.08411592073371	5.0347515591091465	5.0347515591091465	5.07826150920228	8.08411592073371	0	0	0.0022885691705660754	0	13.602852285992585	0.38463702375243114
38032	5.077365347758275	8.103896821908092	5.054759454593997	5.054759454593997	5.077365347758275	8.103896821908092	0	0	0.0021983696394993783	0	13.602797026417985	0.38492010587664804
38276	5.076482152050589	8.123770901192524	5.074785837830285	5.074785837830285	5.076482152050589	8.123770901192524	0	0	0.0021511538110850895	0	13.602622372837773	0.38530602650653173
38284	5.075755255445697	8.143713121091238	5.094835132182542	5.094835132182542	5.075755255445697	8.143713121091238	0	0	0.002090733094083993	0	13.602622372837773	0.3857865813752359
38288	5.075114356585091	8.163583700400492	5.1149089966190795	5.1149089966190795	5.075114356585091	8.163583700400492	0	0	0.0021013108544689	0	13.602622372837773	0.38627644798215893
38292	5.0744444423727435	8.18329403787422	5.135010532763541	5.135010532763541	5.0744444423727435	8.18329403787422	0	0	0.0020779726700302023	0	13.602590104578654	0.3868383159604349
38292	5.073823454230788	8.202805165502202	5.155143295747954	5.155143295747954	5.073823454230788	8.202805165502202	0	0	0.0020546284382569075	0	13.602590104578654	0.38746178345042515
38528	5.073243534918897	8.222100172178928	5.175309995466053	5.175309995466053	5.073243534918897	8.222100172178928	0	0	0.002004861122589819	0	13.602694608168864	0.3881314142360446
38536	5.072691396972558	8.241171727017033	5.195509000141081	5.195509000141081	5.072691396972558	8.241171727017033	0	0	0.0019268508971065522	0	13.602694608168864	0.38862657610744616
38.54	5.0721344215185145	8.260057497284592	5.215722677445351	5.215722677445351	5.0721344215185145	8.260057497284592	0	0	0.00188010614190924	0	13.602694608168864	0.38878269756393696
38548	5.071467846845691	8.278739345071905	5.235938739449678	5.235938739449678	5.071467846845691	8.278739345071905	0	0	0.0018333211676866132	0	13.602694608168864	0.3887439796760312
38552	5.070988692822635	8.297388976863497	5.256149073890211	5.256149073890211	5.070988692822635	8.297388976863497	0	0	0.0017870216532213867	0	13.602635184583423	0.3885574897043601
38764	5.070711873713053	8.31609621825803	5.2763480800850955	5.2763480800850955	5.070711873713053	8.31609621825803	0	0	0.0016420523451430987	0	13.603000222185445	0.3883475740326222
38768	5.070147684150122	8.334633328589952	5.2965347063041035	5.2965347063041035	5.070147684150122	8.334633328589952	0	0	0.0015067765262244247	0	13.603000222185445	0.3880099692997579
38.78	5.069967376558341	8.35321952178501	5.316694534143886	5.316694534143886	5.069967376558341	8.35321952178501	0	0	0.0013714904455983288	0	13.603000222185445	0.38739194244649106
38784	5.0696448484269165	8.371669484440336	5.33682108912587	5.33682108912587	5.0696448484269165	8.371669484440336	0	0	0.00126098135536293	0	13.603000222185445	0.3867576111317227
38784	5.0688816876003875	8.390056207807154	5.356916252354554	5.356916252354554	5.0688816876003875	8.390056207807154	0	0	0.0011504756240522964	0	13.603000222185445	0.38616514995375156
39004	5.068507312936103	8.408351824620116	5.376979567394844	5.376979567394844	5.068507312936103	8.408351824620116	0	0	0.0010495631108899091	0	13.603976245935325	0.38555431439035726
39008	5.068080885115748	8.426460828988466	5.397013726266565	5.397013726266565	5.068080885115748	8.426460828988466	0	0	0.0009845566149476975	0	13.603976245935325	0.38505579130445505
39012	5.067475181160849	8.444578510933061	5.41702645498396	5.41702645498396	5.067475181160849	8.444578510933061	0	0	0.0009195708548839709	0	13.603976245935325	0.38471578205304596
39.02	5.066642032413451	8.462876546827516	5.437025620163159	5.437025620163159	5.066642032413451	8.462876546827516	0	0	0.0008587358233609779	0	13.604008575870601	0.38451750459057554
39.02	5.065545098191733	8.48138602432021	5.457017647077336	5.457017647077336	5.065545098191733	8.48138602432021	0	0	0.0007903425421717451	0	13.604008575870601	0.3844180211439763
39068	5.064687297377719	8.499974397974439	5.477006906042162	5.477006906042162	5.064687297377719	8.499974397974439	0	0	0.0008170139747543582	0	13.604147726828463	0.3844534732390294
39316	5.063782826365468	8.518632334416614	5.497004984820609	5.497004984820609	5.063782826365468	8.518632334416614	0	0	0.0011653028513066354	0	13.606489762159345	0.3846948175040275
39.32	5.063000658196454	8.53723103407995	5.517019909772336	5.517019909772336	5.063000658196454	8.53723103407995	0	0	0.001519968750895375	0	13.606489762159345	0.3851221109355503
39324	5.062031937595822	8.556000955302448	5.5370609865749785	5.5370609865749785	5.062031937595822	8.556000955302448	0	0	0.0018747056664730611	0	13.606489762159345	0.3856564869604173
39328	5.061353124142721	8.57483336425398	5.557131883654479	5.557131883654479	5.061353124142721	8.57483336425398	0	0	0.00227685961540821	0	13.60686077877178	0.3862693415412505
39556	5.060980819595795	8.59389484518411	5.577234927168757	5.577234927168757	5.060980819595795	8.59389484518411	0	0	0.003006487732831274	0	13.609396331145739	0.38688622973987413
39568	5.060394584206629	8.612979522562444	5.597367075015034	5.597367075015034	5.060394584206629	8.612979522562444	0	0	0.003723824596198619	0	13.609396331145739	0.3873258678177995
39576	5.060130278750444	8.632044092589307	5.617511390821823	5.617511390821823	5.060130278750444	8.632044092589307	0	0	0.004441199858819809	0	13.609396331145739	0.3874201416936801
39.58	5.0600765838761905	8.651209858125691	5.637657225630947	5.637657225630947	5.0600765838761905	8.651209858125691	0	0	0.005154467588972155	0	13.609396331145739	0.387412316944218
39.58	5.0595343181504395	8.670352250409868	5.657803955005325	5.657803955005325	5.0595343181504395	8.670352250409868	0	0	0.0058677244404262766	0	13.609396331145739	0.38743527561701746
39792	5.059246783642264	8.689616250130644	5.677950277183211	5.677950277183211	5.059246783642264	8.689616250130644	0	0	0.006807547129103991	0	13.611290494826848	0.38740338249980083
39.8	5.059016610403937	8.709012542155774	5.698091342017437	5.698091342017437	5.059016610403937	8.709012542155774	0	0	0.007494753333642094	0	13.611831462586595	0.38720844236739266
39804	5.058682111091977	8.728200593559235	5.718216917897145	5.718216917897145	5.058682111091977	8.728200593559235	0	0	0.008184634544900125	0	13.611831462586595	0.38687097776785656
39804	5.058314175806072	8.747412870554752	5.738322654025349	5.738322654025349	5.058314175806072	8.747412870554752	0	0	0.00887435518853284	0	13.611831462586595	0.38647076212108283
39808	5.057719450556681	8.766626852963583	5.758408321414136	5.758408321414136	5.057719450556681	8.766626852963583	0	0	0.009540990465213756	0	13.611831462586595	0.3860889523661843
39848	5.0569922403628915	8.785746626667398	5.77847495877953	5.77847495877953	5.0569922403628915	8.785746626667398	0	0	0.009883845210163928	0	13.612318333570368	0.3857253621771674
40076	5.056379723546945	8.804870882423357	5.798523393377653	5.798523393377653	5.056379723546945	8.804870882423357	0	0	0.010538551798468222	0	13.614240028759733	0.38542022190935166
40.08	5.055930636424838	8.824012420299429	5.818558874794743	5.818558874794743	5.055930636424838	8.824012420299429	0	0	0.011193155805957481	0	13.614240028759733	0.38521130916439983
40084	5.055347010748663	8.843090181170652	5.838587164289464	5.838587164289464	5.055347010748663	8.843090181170652	0	0	0.01185475826472523	0	13.614240028759733	0.385125635057051
40088	5.054732942874867	8.862097613681732	5.858612932308984	5.858612932308984	5.054732942874867	8.862097613681732	0	0	0.012538652560164417	0	13.614240028759733	0.3850885305486112
40324	5.054362600010399	8.881215315613522	5.87863743821206	5.87863743821206	5.054362600010399	8.881215315613522	0	0	0.013138274960091196	0	13.61572157799412	0.3850905608085904
40328	5.054026037985912	8.900210412577838	5.8986644459376745	5.8986644459376745	5.054026037985912	8.900210412577838	0	0	0.013697051448234685	0	13.61572157799412	0.38516966402443836
40332	5.053587235298444	8.919047113555209	5.918697063015258	5.918697063015258	5.053587235298444	8.919047113555209	0	0	0.014251053813479141	0	13.61572157799412	0.38529438220233925
40.34	5.053232488138887	8.93766196289627	5.938736767600231	5.938736767600231	5.053232488138887	8.93766196289627	0	0	0.014805357706963979	0	13.61572157799412	0.3854707088299881
40.5	5.05273412226474	8.956012456484125	5.958786730197519	5.958786730197519	5.05273412226474	8.956012456484125	0	0	0.01541609869381788	0	13.616456825989122	0.385677286363691
40.5	5.051943157714636	8.974242970097587	5.978849069507056	5.978849069507056	5.051943157714636	8.974242970097587	0	0	0.016027242474928927	0	13.616456825989122	0.38593842689591046
40508	5.051070781410974	8.99241541190208	5.998925414961548	5.998925414961548	5.051070781410974	8.99241541190208	0	0	0.01633146709202671	0	13.616456825989122	0.38620717832940993
40512	5.050429616301532	9.010436862189307	6.019015826549449	6.019015826549449	5.050429616301532	9.010436862189307	0	0	0.01663604558155782	0	13.616456825989122	0.3864808930887188
40724	5.049595127389684	9.028567127308547	6.039120217237747	6.039120217237747	5.049595127389684	9.028567127308547	0	0	0.017032978972073815	0	13.617173555926632	0.3867416702484135
40732	5.048767132599305	9.046854164559875	6.059234722259378	6.059234722259378	5.048767132599305	9.046854164559875	0	0	0.01738197939119575	0	13.617336216660872	0.3868612034559147
40736	5.048138371672825	9.065251465547048	6.079351697796266	6.079351697796266	5.048138371672825	9.065251465547048	0	0	0.017570115672402537	0	13.617336216660872	0.38685841086941836
40744	5.047442383013793	9.083871487443645	6.099467550678526	6.099467550678526	5.047442383013793	9.083871487443645	0	0	0.017730214330403084	0	13.617336216660872	0.3868206219157515
40.94	5.046962666189566	9.10276491803547	6.1195811150424175	6.1195811150424175	5.046962666189566	9.10276491803547	0	0	0.01795039634966756	0	13.617839667899421	0.3867877348226872
40.94	5.046250328165781	9.121962184193714	6.139693020061704	6.139693020061704	5.046250328165781	9.121962184193714	0	0	0.01817033883036013	0	13.617839667899421	0.38672438701143697
40944	5.045740891347659	9.14130873335613	6.159797543006406	6.159797543006406	5.045740891347659	9.14130873335613	0	0	0.018184745196692786	0	13.617839667899421	0.38652520668763013
40.96	5.045484544762339	9.160743421302355	6.179889569275412	6.179889569275412	5.045484544762339	9.160743421302355	0	0	0.01819871420205452	0	13.617839667899421	0.38625835133623404
40968	5.044959837210936	9.18012235936807	6.19996683710034	6.19996683710034	5.044959837210936	9.18012235936807	0	0	0.01821222917476728	0	13.617839667899421	0.3859623537631325
41168	5.044586077838501	9.199423483263562	6.220027055099391	6.220027055099391	5.044586077838501	9.199423483263562	0	0	0.018306624609580036	0	13.618508581748154	0.38558850706697134
41168	5.044107070992089	9.218571155385868	6.240065587497787	6.240065587497787	5.044107070992089	9.218571155385868	0	0	0.018301542998652456	0	13.618508581748154	0.38515371781903013
41168	5.043644237709417	9.237418060789597	6.260081552794333	6.260081552794333	5.043644237709417	9.237418060789597	0	0	0.018322047904176474	0	13.618508581748154	0.3847247541992651
41168	5.0432533874047305	9.255983946581699	6.280076246317904	6.280076246317904	5.0432533874047305	9.255983946581699	0	0	0.01802554469507143	0	13.618508581748154	0.38433616004617294
41.2	5.042837913149298	9.274363237144538	6.300052419122377	6.300052419122377	5.042837913149298	9.274363237144538	0	0	0.017729014563018366	0	13.618757752565038	0.3840323710422866
41244	5.042217098967753	9.292686911945939	6.320019392618435	6.320019392618435	5.042217098967753	9.292686911945939	0	0	0.01740010613713918	0	13.618951965559267	0.3839822219631802
41492	5.041684996436581	9.310999497133464	6.339991135433431	6.339991135433431	5.041684996436581	9.310999497133464	0	0	0.016744863559921108	0	13.616572161035474	0.3841812556749409
41516	5.0414161563544795	9.32916016463251	6.35997822153814	6.35997822153814	5.0414161563544795	9.32916016463251	0	0	0.01580286056109764	0	13.615884965226117	0.3845446703897898
41524	5.040946387732621	9.347312438978145	6.379986300623459	6.379986300623459	5.040946387732621	9.347312438978145	0	0	0.0148611198808873	0	13.615884965226117	0.3849712597997175
41528	5.040445859481267	9.36553474629247	6.40001684030875	6.40001684030875	5.040445859481267	9.36553474629247	0	0	0.01391964572324297	0	13.615884965226117	0.3853994246154018
41676	5.039684042249662	9.383946518011157	6.42006892175586	6.42006892175586	5.039684042249662	9.383946518011157	0	0	0.0126828900164186	0	13.614208894647094	0.3858002358917836
41.68	5.039130476456463	9.4023814569472	6.440139516608695	6.440139516608695	5.039130476456463	9.4023814569472	0	0	0.011446304150582336	0	13.614208894647094	0.38609381945149335
41.68	5.038566614487934	9.421039324583042	6.4602212533681875	6.4602212533681875	5.038566614487934	9.421039324583042	0	0	0.009967695710050942	0	13.614208894647094	0.38625476081260324
41684	5.038187322251493	9.439853008577549	6.48030957232149	6.48030957232149	5.038187322251493	9.439853008577549	0	0	0.008736799450021593	0	13.614208894647094	0.3863639850611285
41.88	5.037785101139823	9.458675142861626	6.500403215859704	6.500403215859704	5.037785101139823	9.458675142861626	0	0	0.007272053896888662	0	13.612380254602268	0.3864497669633827
41892	5.037126740221331	9.477685014405004	6.520496631261338	6.520496631261338	5.037126740221331	9.477685014405004	0	0	0.005775339904739355	0	13.612380254602268	0.38634995964918845
41896	5.036347454332157	9.496775721194284	6.540579987724472	6.540579987724472	5.036347454332157	9.496775721194284	0	0	0.004605000817690727	0	13.612380254602268	0.3860880205008755
41.9	5.035551470601161	9.515730423452442	6.560646719531569	6.560646719531569	5.035551470601161	9.515730423452442	0	0	0.0038462027411558753	0	13.612380254602268	0.3857247568679118
42056	5.034833268579946	9.534580558665851	6.580691800007974	6.580691800007974	5.034833268579946	9.534580558665851	0	0	0.0033810185510706877	0	13.61139365615132	0.3852509642233913
42056	5.033762580916505	9.553361407163216	6.600705368665519	6.600705368665519	5.033762580916505	9.553361407163216	0	0	0.0029157240064872827	0	13.61139365615132	0.38447264698744826
42.06	5.032707255993477	9.571503382400142	6.620671305584775	6.620671305584775	5.032707255993477	9.571503382400142	0	0	0.002664577611776289	0	13.61139365615132	0.38349117575209035
42.08	5.03207791010674	9.588378283221973	6.6405795907463885	6.6405795907463885	5.03207791010674	9.588378283221973	0	0	0.002436362936355424	0	13.611214297250054	0.382262553997691
42136	5.031712417996299	9.604114294465964	6.6604279848855965	6.6604279848855965	5.031712417996299	9.604114294465964	0	0	0.002611715588832945	0	13.612282828004785	0.38136532953682273
42304	5.031438886964226	9.619176377257721	6.680251381657022	6.680251381657022	5.031438886964226	9.619176377257721	0	0	0.002624170880177138	0	13.613248715726511	0.38118360686664754
42316	5.031155223882495	9.634033292178753	6.7000799051755155	6.7000799051755155	5.031155223882495	9.634033292178753	0	0	0.0028704821456754146	0	13.613248715726511	0.3815006546720886
42316	5.031411385846099	9.648934454320967	6.719936199320527	6.719936199320527	5.031411385846099	9.648934454320967	0	0	0.003116866607604336	0	13.613248715726511	0.38219938382024815
42492	5.031739153950652	9.664231777743323	6.739835829453769	6.739835829453769	5.031739153950652	9.664231777743323	0	0	0.003305881167786789	0	13.614432525075967	0.3831301796551709
42496	5.032099581609157	9.680158689030316	6.7597890186172105	6.7597890186172105	5.032099581609157	9.680158689030316	0	0	0.003494931961025706	0	13.614432525075967	0.38422811343005703
42.5	5.032715792030902	9.696793475431313	6.779801540370453	6.779801540370453	5.032715792030902	9.696793475431313	0	0	0.0033902586389414724	0	13.614432525075967	0.3854038692703949
42704	5.033738305771241	9.714144001026687	6.799875781902708	6.799875781902708	5.033738305771241	9.714144001026687	0	0	0.00325835358025136	0	13.618268522868695	0.3865786731301519
42704	5.034528975914457	9.732462507086714	6.820004448292226	6.820004448292226	5.034528975914457	9.732462507086714	0	0	0.0031105846608819616	0	13.61886165730668	0.3874342958272666
42716	5.035511279383697	9.751760928278157	6.8401650492846855	6.8401650492846855	5.035511279383697	9.751760928278157	0	0	0.0029189823059795374	0	13.61886165730668	0.38788727095881076
42716	5.036428742919849	9.771718531206414	6.860342673788978	6.860342673788978	5.036428742919849	9.771718531206414	0	0	0.0025658831813043046	0	13.61886165730668	0.3881328635287737
42.88	5.037201396822809	9.792114203926383	6.880530498149724	6.880530498149724	5.037201396822809	9.792114203926383	0	0	0.002703086491156816	0	13.620879065298453	0.3882944378728306
42888	5.037735098985357	9.812900166184603	6.900722279009619	6.900722279009619	5.037735098985357	9.812900166184603	0	0	0.002775711005489296	0	13.620879065298453	0.38821207974260186
42888	5.038353480693325	9.83359076507118	6.920894037360424	6.920894037360424	5.038353480693325	9.83359076507118	0	0	0.0028482314067405728	0	13.620879065298453	0.3875949347783442
42.9	5.0389246282554385	9.854008725991518	6.941024503051131	6.941024503051131	5.0389246282554385	9.854008725991518	0	0	0.0029781085824169364	0	13.620879065298453	0.38668660383593983
43056	5.03959337042972	9.874060455189063	6.961102802120077	6.961102802120077	5.03959337042972	9.874060455189063	0	0	0.0035353543751501897	0	13.62421795507291	0.38560069576172723
43068	5.040330821230355	9.893762204541757	6.981120089628448	6.981120089628448	5.040330821230355	9.893762204541757	0	0	0.004092641672736482	0	13.62421795507291	0.3843820831427011
43072	5.041213482739837	9.912986467736603	7.001073831773167	7.001073831773167	5.041213482739837	9.912986467736603	0	0	0.004591618572937594	0	13.624686116993596	0.3831711949958621
43.08	5.0420358409554735	9.931595214199454	7.020965965955574	7.020965965955574	5.0420358409554735	9.931595214199454	0	0	0.005166518916448377	0	13.624686116993596	0.38201370566813464
43124	5.042602812461087	9.949786266262743	7.040804338405138	7.040804338405138	5.042602812461087	9.949786266262743	0	0	0.005762441065662795	0	13.625537474471482	0.3811685779752139
43296	5.043061693346635	9.967615157851	7.060615871622347	7.060615871622347	5.043061693346635	9.967615157851	0	0	0.008123092346011558	0	13.638458959468933	0.3809409695842579
43.3	5.0437514920436195	9.985313119880413	7.080433174435014	7.080433174435014	5.0437514920436195	9.985313119880413	0	0	0.010225991904837525	0	13.638458959468933	0.3813161291785489
43.3	5.044154648220478	10.003143451238365	7.100281684470963	7.100281684470963	5.044154648220478	10.003143451238365	0	0	0.012361841521632663	0	13.638458959468933	0.3820860165783024
43432	5.044781754800107	10.021133923304406	7.120176778947097	7.120176778947097	5.044781754800107	10.021133923304406	0	0	0.016227098155737966	0	13.649763785291784	0.38302709710119
43452	5.045504273689951	10.039184427888152	7.140117040026164	7.140117040026164	5.045504273689951	10.039184427888152	0	0	0.02125021506710809	0	13.658107414086825	0.38384387162230527
43456	5.0465765428617955	10.057348080991428	7.160098685595213	7.160098685595213	5.0465765428617955	10.057348080991428	0	0	0.025846110524152997	0	13.658107414086825	0.3846163835258166
43488	5.047228268196365	10.07579018992634	7.180118308002272	7.180118308002272	5.047228268196365	10.07579018992634	0	0	0.030442019034165255	0	13.663176704263837	0.3852796577391645
43572	5.047969129444391	10.094294733133657	7.200163384790573	7.200163384790573	5.047969129444391	10.094294733133657	0	0	0.036573040472529204	0	13.667739065423147	0.3855771400718372
43692	5.048933052144266	10.112734552189702	7.220214469234395	7.220214469234395	5.048933052144266	10.112734552189702	0	0	0.04408600596046073	0	13.678986662096753	0.3856024575097785
43692	5.04955134096415	10.131410819793004	7.240264958431811	7.240264958431811	5.04955134096415	10.131410819793004	0	0	0.05159912414937703	0	13.680797964453973	0.3855643226949647
43916	5.050331505189386	10.150132903742332	7.26031359195912	7.26031359195912	5.050331505189386	10.150132903742332	0	0	0.06135343591169766	0	13.710229606268719	0.3855479019065715
43928	5.050918358073007	10.169056246602617	7.2803610410625454	7.2803610410625454	5.050918358073007	10.169056246602617	0	0	0.07134241013644643	0	13.710229606268719	0.38549869300728445
43932	5.051480542846457	10.1880798546412	7.300404879631957	7.300404879631957	5.051480542846457	10.1880798546412	0	0	0.08136372794338281	0	13.710229606268719	0.3854228516820626
43932	5.0522503375685925	10.207248455743832	7.320444200221312	7.320444200221312	5.0522503375685925	10.207248455743832	0	0	0.0896563769828408	0	13.710229606268719	0.3853166140603967
43932	5.05305702403417	10.226497044708921	7.340475575967406	7.340475575967406	5.05305702403417	10.226497044708921	0	0	0.09679174752262057	0	13.710229606268719	0.38512742977191544
44132	5.053549620928766	10.245768590315862	7.360494591226196	7.360494591226196	5.053549620928766	10.245768590315862	0	0	0.10684672847502061	0	13.73200837082342	0.38483834715888454
44132	5.054317064155298	10.264864486460494	7.3804972078156466	7.3804972078156466	5.054317064155298	10.264864486460494	0	0	0.11690185091977563	0	13.73200837082342	0.38450943270260585
44136	5.055360519037998	10.28372975559723	7.4004815797263515	7.4004815797263515	5.055360519037998	10.28372975559723	0	0	0.12550702671642505	0	13.73200837082342	0.3841526001990621
44136	5.0561784874152425	10.302539906647114	7.420447691898103	7.420447691898103	5.0561784874152425	10.302539906647114	0	0	0.13269202159933038	0	13.73200837082342	0.383807866601548
44168	5.056940911260817	10.321233332690943	7.440397268728576	7.440397268728576	5.056940911260817	10.321233332690943	0	0	0.13987467449383453	0	13.735607498645864	0.38350357674474433
44244	5.057680732151082	10.339849584896495	7.460333165764403	7.460333165764403	5.057680732151082	10.339849584896495	0	0	0.14324976910658954	0	13.745476752901151	0.3833275784985799
44456	5.058298434182125	10.358412362676713	7.480267524529734	7.480267524529734	5.058298434182125	10.358412362676713	0	0	0.15199153116662623	0	13.779329041448229	0.3833935497394568
44.46	5.059121502976083	10.376800049783371	7.5002093550709406	7.5002093550709406	5.059121502976083	10.376800049783371	0	0	0.1607301621585711	0	13.779329041448229	0.38360499091541816
44464	5.059819306110161	10.395289622045022	7.520163606143403	7.520163606143403	5.059819306110161	10.395289622045022	0	0	0.1693148881459239	0	13.779329041448229	0.38385640536075527
44464	5.060698730239455	10.413721087439713	7.540130765586583	7.540130765586583	5.060698730239455	10.413721087439713	0	0	0.1778986669597463	0	13.779329041448229	0.3840849401490831
44684	5.061600692583806	10.432142336878133	7.5601079667059405	7.5601079667059405	5.061600692583806	10.432142336878133	0	0	0.1878297980181576	0	13.812618392538397	0.3842273857334154
44696	5.062160344691302	10.450815564889986	7.580091373221201	7.580091373221201	5.062160344691302	10.450815564889986	0	0	0.19817024355577958	0	13.819626549927623	0.38436492214071283
44.7	5.063114399307065	10.469498752050516	7.600080866281261	7.600080866281261	5.063114399307065	10.469498752050516	0	0	0.20843962372603636	0	13.819626549927623	0.38445900593491167
44.72	5.0639661621265635	10.488287069188232	7.620075036573553	7.620075036573553	5.0639661621265635	10.488287069188232	0	0	0.21869264427850707	0	13.819626549927623	0.3845468235968205
44852	5.064866193990829	10.507290246582299	7.640074312343818	7.640074312343818	5.064866193990829	10.507290246582299	0	0	0.23083624968013156	0	13.846955831145406	0.38465598610779755
44868	5.065775132240591	10.526424474587573	7.660079422598006	7.660079422598006	5.065775132240591	10.526424474587573	0	0	0.24415184293262143	0	13.846955831145406	0.3847389637516577
44876	5.066466893825474	10.545718208395167	7.680085507407306	7.680085507407306	5.066466893825474	10.545718208395167	0	0	0.25187249588674	0	13.846955831145406	0.3847196537691757
44892	5.067006925696658	10.565169558659415	7.70008937069069	7.70008937069069	5.067006925696658	10.565169558659415	0	0	0.2596017328219133	0	13.85834026512071	0.38465392308232543
44916	5.067643773368241	10.584719589089197	7.72008799271686	7.72008799271686	5.067643773368241	10.584719589089197	0	0	0.2689503738176096	0	13.85834026512071	0.38452051417936234
45052	5.0681726245041565	10.604227908876789	7.740073795146082	7.740073795146082	5.0681726245041565	10.604227908876789	0	0	0.2802152079768725	0	13.885837156620775	0.3841640116050171
45.08	5.069067362860625	10.6237704099912	7.76003913773272	7.76003913773272	5.069067362860625	10.6237704099912	0	0	0.28840421131913835	0	13.885837156620775	0.3837660968394818
45188	5.070021205407234	10.643113768606078	7.779983846320382	7.779983846320382	5.070021205407234	10.643113768606078	0	0	0.298109708196276	0	13.900836126037632	0.38337019099546266
45196	5.070956575573426	10.662149779113246	7.7999081525313825	7.7999081525313825	5.070956575573426	10.662149779113246	0	0	0.30782506704559237	0	13.900836126037632	0.38299669901827166
45212	5.071685769845169	10.681024132918527	7.819814853698974	7.819814853698974	5.071685769845169	10.681024132918527	0	0	0.31841581399666063	0	13.907722499395783	0.38267204302105057
45332	5.072737482005866	10.699478364401495	7.83970731253468	7.83970731253468	5.072737482005866	10.699478364401495	0	0	0.32684568179190104	0	13.919403250023278	0.38245469588676323
45336	5.073500109364819	10.717880461931387	7.859591463533916	7.859591463533916	5.073500109364819	10.717880461931387	0	0	0.3339021186578355	0	13.919403250023278	0.3823545597626088
45348	5.074011640703187	10.736360934513293	7.8794761440827035	7.8794761440827035	5.074011640703187	10.736360934513293	0	0	0.34094997176822334	0	13.919403250023278	0.3824590315719252
45528	5.074454753181384	10.754874419892376	7.899370109111614	7.899370109111614	5.074454753181384	10.754874419892376	0	0	0.34866774016698493	0	13.935976306538269	0.38269071875499
45532	5.075405744873966	10.773584513081408	7.919275758967499	7.919275758967499	5.075405744873966	10.773584513081408	0	0	0.35385008176705657	0	13.935976306538269	0.3828871409035718
45536	5.075915287556559	10.792305933227336	7.939190607140365	7.939190607140365	5.075915287556559	10.792305933227336	0	0	0.3571196661488059	0	13.935976306538269	0.38305317961631635
45544	5.0765265849792085	10.81113557539516	7.959113134645131	7.959113134645131	5.0765265849792085	10.81113557539516	0	0	0.35920238072594746	0	13.935976306538269	0.38318025362576064
45.64	5.077461979614624	10.829987757566263	7.979040760601394	7.979040760601394	5.077461979614624	10.829987757566263	0	0	0.35878616024897303	0	13.941103798103127	0.3832554983974886
45.64	5.078722060146627	10.848826779288121	7.998969342418598	7.998969342418598	5.078722060146627	10.848826779288121	0	0	0.3569927246875081	0	13.941103798103127	0.3832214550870528
45676	5.079741985313414	10.867760298051774	8.018894827109495	8.018894827109495	5.079741985313414	10.867760298051774	0	0	0.3543238125851547	0	13.943563433246426	0.3831556535242977
45728	5.080934967823794	10.886623686038924	8.03881820164936	8.03881820164936	5.080934967823794	10.886623686038924	0	0	0.34823536446325387	0	13.94446704246695	0.38315272788645205
45912	5.082240897789793	10.905511580819054	8.058744250976778	8.058744250976778	5.082240897789793	10.905511580819054	0	0	0.34259903494746263	0	13.947022180745515	0.38324149014493003
45916	5.08352272131059	10.924371507465558	8.078677720828374	8.078677720828374	5.08352272131059	10.924371507465558	0	0	0.3369686933161923	0	13.947022180745515	0.3834286322737134
45.92	5.084786091501998	10.9432557073366	8.098622093992763	8.098622093992763	5.084786091501998	10.9432557073366	0	0	0.3306658982774934	0	13.947022180745515	0.38364769500991636
46108	5.086113308017337	10.962041849583583	8.118578010744887	8.118578010744887	5.086113308017337	10.962041849583583	0	0	0.3254364822293221	0	13.947031585867423	0.38386391631098743
46116	5.0871896696851575	10.98089351320133	8.138543810904123	8.138543810904123	5.0871896696851575	10.98089351320133	0	0	0.3174069400744877	0	13.947031585867423	0.38402413579965544
46.12	5.088146835046166	10.999716000628332	8.15851477359126	8.15851477359126	5.088146835046166	10.999716000628332	0	0	0.30937407688455903	0	13.947031585867423	0.384074440699831
46136	5.089170207421222	11.018527516092703	8.178486706652343	8.178486706652343	5.089170207421222	11.018527516092703	0	0	0.3019145653672597	0	13.947031585867423	0.38406767877785475
46328	5.090030508914896	11.037390607635801	8.198457007825892	8.198457007825892	5.090030508914896	11.037390607635801	0	0	0.2952557771476579	0	13.942068570834113	0.38401565032192814
46336	5.091097895805676	11.056041353234026	8.218423317142573	8.218423317142573	5.091097895805676	11.056041353234026	0	0	0.2885910045881742	0	13.942068570834113	0.38390435514276655
46.34	5.091707968798962	11.074864381937706	8.238380035053657	8.238380035053657	5.091707968798962	11.074864381937706	0	0	0.2851547642225011	0	13.942068570834113	0.38366779955059427
46344	5.092277277436736	11.093734961271208	8.258323297255878	8.258323297255878	5.092277277436736	11.093734961271208	0	0	0.2756498626773642	0	13.942068570834113	0.38339668287660883
46524	5.092714656979952	11.112693407483453	8.278252236773515	8.278252236773515	5.092714656979952	11.112693407483453	0	0	0.26574676918350293	0	13.939001335846783	0.38312416362263835
46524	5.093269064006627	11.131722096518907	8.298167242312141	8.298167242312141	5.093269064006627	11.131722096518907	0	0	0.2558409986362734	0	13.939001335846783	0.3828613316940965
46528	5.093736423800264	11.150773308261826	8.318070947049925	8.318070947049925	5.093736423800264	11.150773308261826	0	0	0.2459327424419046	0	13.939001335846783	0.3826913370071959
46544	5.094558013477013	11.169787400311925	8.33796731067101	8.33796731067101	5.094558013477013	11.169787400311925	0	0	0.23454407712639866	0	13.939001335846783	0.3825640740946809
46.72	5.0952338816572125	11.188866362068147	8.357857648003234	8.357857648003234	5.0952338816572125	11.188866362068147	0	0	0.222136217747266	0	13.938076169198858	0.3824431712252954
46.72	5.096026034845342	11.207950520380628	8.377741087027877	8.377741087027877	5.096026034845342	11.207950520380628	0	0	0.20972999342903434	0	13.938076169198858	0.3823253415690031
46728	5.0969813242075865	11.226855218000628	8.397621105973293	8.397621105973293	5.0969813242075865	11.226855218000628	0	0	0.19796406608969447	0	13.938076169198858	0.38230356586024544
46728	5.0978123802596755	11.245903781605115	8.41750114507179	8.41750114507179	5.0978123802596755	11.245903781605115	0	0	0.18431278683958302	0	13.938076169198858	0.3823173105077964
46888	5.0986952109811225	11.264982936838697	8.437382256320534	8.437382256320534	5.0986952109811225	11.264982936838697	0	0	0.1695305628739049	0	13.93831682166512	0.3823426621144845
46892	5.099750708246165	11.283914988735152	8.457266307762291	8.457266307762291	5.099750708246165	11.283914988735152	0	0	0.1603698208617312	0	13.93831682166512	0.38243335424623154
46896	5.100886348790443	11.302710141514043	8.477157129168269	8.477157129168269	5.100886348790443	11.302710141514043	0	0	0.1516046668037929	0	13.93831682166512	0.3825954152897284
46924	5.10206261084696	11.321536633460394	8.497057625980585	8.497057625980585	5.10206261084696	11.321536633460394	0	0	0.14137472697490652	0	13.93849511111726	0.382801890606537
46972	5.103158385591421	11.340545811797766	8.516969976553296	8.516969976553296	5.103158385591421	11.340545811797766	0	0	0.12881995993459294	0	13.93849511111726	0.3830487012713416
47212	5.104280722292458	11.359673699774273	8.536895156584675	8.536895156584675	5.104280722292458	11.359673699774273	0	0	0.11941396407621055	0	13.938986039404782	0.3832894155314654
47.22	5.105093264237129	11.378868388452494	8.55683229299785	8.55683229299785	5.105093264237129	11.378868388452494	0	0	0.10909535869513409	0	13.938986039404782	0.3835114902825561
47.22	5.105925712670273	11.398141026979639	8.576781167050662	8.576781167050662	5.105925712670273	11.398141026979639	0	0	0.0987745210829899	0	13.938986039404782	0.38372546061893337
47224	5.1069206775288345	11.417557342013325	8.596740321915608	8.596740321915608	5.1069206775288345	11.417557342013325	0	0	0.08756475362951238	0	13.938986039404782	0.383908567645094
47.4	5.107661596763553	11.43699463537432	8.61670751021359	8.61670751021359	5.107661596763553	11.43699463537432	0	0	0.07684765490626731	0	13.93984413432097	0.3840422871115405
47408	5.108269884624094	11.456501783473161	8.636680186733026	8.636680186733026	5.108269884624094	11.456501783473161	0	0	0.06772450867703929	0	13.93984413432097	0.384101902015998
47408	5.108674688430652	11.475913232370466	8.656652423066713	8.656652423066713	5.108674688430652	11.475913232370466	0	0	0.05859922054963153	0	13.93984413432097	0.38405056727430836
47408	5.109595614922344	11.495245820324225	8.676620223994316	8.676620223994316	5.109595614922344	11.495245820324225	0	0	0.0473397043437155	0	13.93984413432097	0.3839414621754324
47.62	5.110323485068013	11.51449430994615	8.696581300648736	8.696581300648736	5.110323485068013	11.51449430994615	0	0	0.03794899815342618	0	13.942992959844178	0.3837934974011209
47.64	5.111223265075819	11.533615545668559	8.71653322960891	8.71653322960891	5.111223265075819	11.533615545668559	0	0	0.030881402075511027	0	13.942992959844178	0.38359296724897335
47644	5.112252666815894	11.55274742644182	8.736473589897923	8.736473589897923	5.112252666815894	11.55274742644182	0	0	0.02494249170733103	0	13.942992959844178	0.38335315726337976
47644	5.113288372073273	11.571636218108619	8.756400770564518	8.756400770564518	5.113288372073273	11.571636218108619	0	0	0.020274657846505523	0	13.942992959844178	0.38309623094176704
47828	5.114442173321483	11.59045026774861	8.776314615227776	8.776314615227776	5.114442173321483	11.59045026774861	0	0	0.015885610338345763	0	13.945158849338316	0.3828396102715171
47828	5.115260989010268	11.609282015002385	8.796214986446351	8.796214986446351	5.115260989010268	11.609282015002385	0	0	0.01238327338650722	0	13.945158849338316	0.38259602939424714
47.84	5.116282071388336	11.62815182353122	8.816105496967936	8.816105496967936	5.116282071388336	11.62815182353122	0	0	0.00995778397961478	0	13.945158849338316	0.38244328250976833
47844	5.117289188368321	11.647225136672613	8.83598990008364	8.83598990008364	5.117289188368321	11.647225136672613	0	0	0.007567075101399487	0	13.945158849338316	0.3823457713430535
48044	5.118032256064846	11.666233859615826	8.855868768999827	8.855868768999827	5.118032256064846	11.666233859615826	0	0	0.005044142178255188	0	13.947855444664608	0.38223945006605514
48044	5.118637755585318	11.685232711297067	8.875743038327977	8.875743038327977	5.118637755585318	11.685232711297067	0	0	0.004653736914485843	0	13.947855444664608	0.38218225859746363
48056	5.118937917587345	11.704323592795257	8.895617836180525	8.895617836180525	5.118937917587345	11.704323592795257	0	0	0.0038570729966026906	0	13.947855444664608	0.38224307591108053
48.06	5.119311012521079	11.723342248366327	8.915497713385104	8.915497713385104	5.119311012521079	11.723342248366327	0	0	0.0030604638640746957	0	13.947855444664608	0.38236450605337585
48268	5.119789723457641	11.742313519799293	8.935384780440826	8.935384780440826	5.119789723457641	11.742313519799293	0	0	0.0021779203774521154	0	13.94689798617363	0.38251670564222934
48276	5.120303092404478	11.76125857061333	8.955280436655912	8.955280436655912	5.120303092404478	11.76125857061333	0	0	0.0019520964823403204	0	13.94689798617363	0.38268114393382835
48276	5.120711488270306	11.780266415966002	8.97518426021929	8.97518426021929	5.120711488270306	11.780266415966002	0	0	0.00205220730360719	0	13.94689798617363	0.3828407112499905
48284	5.121242177434602	11.799193366984177	8.995096523980406	8.995096523980406	5.121242177434602	11.799193366984177	0	0	0.002152344537501185	0	13.94689798617363	0.38300293645164635
48488	5.121636216266514	11.818213468874351	9.015017273942012	9.015017273942012	5.121636216266514	11.818213468874351	0	0	0.0023053470711146325	0	13.944850927309298	0.3831672653972993
48492	5.121921178706297	11.837336344715595	9.034946302646452	9.034946302646452	5.121921178706297	11.837336344715595	0	0	0.002423875334860658	0	13.944850927309298	0.3833149045502653
48508	5.122418342188738	11.856472152526035	9.054881894527743	9.054881894527743	5.122418342188738	11.856472152526035	0	0	0.0030698626966631	0	13.944850927309298	0.3834277132190768
48516	5.123348430579395	11.875501016466695	9.074822158880595	9.074822158880595	5.123348430579395	11.875501016466695	0	0	0.0037158158905803203	0	13.943795876845213	0.3834972407042652
48.54	5.124319817202574	11.894596600225942	9.094765110920969	9.094765110920969	5.124319817202574	11.894596600225942	0	0	0.004227091612051011	0	13.943795876845213	0.38352547498807626
48784	5.125163299620359	11.913675914255384	9.114708223013032	9.114708223013032	5.125163299620359	11.913675914255384	0	0	0.004264750101449138	0	13.940117477689688	0.3835141201816245
48808	5.12601403355499	11.93277018986833	9.134650183671303	9.134650183671303	5.12601403355499	11.93277018986833	0	0	0.004381067056155892	0	13.93913570581183	0.38348740309900436
48812	5.1268620447363	11.951847181118312	9.15458922355686	9.15458922355686	5.1268620447363	11.951847181118312	0	0	0.004500257348097923	0	13.93913570581183	0.38339258856816133
48812	5.127419148857262	11.97102954992602	9.174521963952945	9.174521963952945	5.127419148857262	11.97102954992602	0	0	0.004014872616449614	0	13.93913570581183	0.38325967704070496
48812	5.1278707840680315	11.990230000646548	9.194447840183816	9.194447840183816	5.1278707840680315	11.990230000646548	0	0	0.0035294365727724427	0	13.93913570581183	0.38313287565486515
49.04	5.128340755929601	12.00944773548245	9.21436762270064	9.21436762270064	5.128340755929601	12.00944773548245	0	0	0.0037961131345351246	0	13.933461180138723	0.38302439624945805
49.06	5.128772319980315	12.02868360661351	9.23428233617256	9.23428233617256	5.128772319980315	12.02868360661351	0	0	0.004062758469711743	0	13.933461180138723	0.3829442243906288
49064	5.129200675106792	12.047830598095938	9.254197355625776	9.254197355625776	5.129200675106792	12.047830598095938	0	0	0.003934445634086633	0	13.933461180138723	0.3830465106095653
49072	5.129577646233817	12.066940329454907	9.274120833635845	9.274120833635845	5.129577646233817	12.066940329454907	0	0	0.003806138813789245	0	13.933461180138723	0.38322352072691
49084	5.130250055769872	12.085876491506673	9.294052062260478	9.294052062260478	5.130250055769872	12.085876491506673	0	0	0.003836636921905992	0	13.933461180138723	0.38334364188413644
49092	5.130681041435855	12.104960472024002	9.313988082122158	9.313988082122158	5.130681041435855	12.104960472024002	0	0	0.004403906478881508	0	13.933461180138723	0.3834136444155138
49308	5.131137439736603	12.12400967335919	9.3339265021497	9.3339265021497	5.131137439736603	12.12400967335919	0	0	0.0055812278409567454	0	13.928929451557295	0.38343356890925295
49312	5.131540328333144	12.143133480598157	9.353865585369405	9.353865585369405	5.131540328333144	12.143133480598157	0	0	0.006738982231559698	0	13.928929451557295	0.3834887724207278
49316	5.132062621167288	12.162068798140366	9.373813305337034	9.373813305337034	5.132062621167288	12.162068798140366	0	0	0.007896764921468222	0	13.928929451557295	0.3837274090148922
49.32	5.13278704322775	12.180813270402282	9.393774819573368	9.393774819573368	5.13278704322775	12.180813270402282	0	0	0.009164992467282206	0	13.928929451557295	0.38400770200498074
49.32	5.133370681814503	12.199633784883671	9.413751006255028	9.413751006255028	5.133370681814503	12.199633784883671	0	0	0.009944652063267091	0	13.928929451557295	0.3842821001040461
49364	5.134009036144966	12.21844279800204	9.43374047547248	9.43374047547248	5.134009036144966	12.21844279800204	0	0	0.010897126826754287	0	13.927586475121048	0.3845176297421329
49.62	5.134445499163108	12.237368341305208	9.45374022195169	9.45374022195169	5.134445499163108	12.237368341305208	0	0	0.012393701041284143	0	13.92335781680559	0.3846721781692816
49628	5.135131386002955	12.256321466954631	9.473743714796226	9.473743714796226	5.135131386002955	12.256321466954631	0	0	0.014295347509345021	0	13.92191206121756	0.3846671258351529
49632	5.135752945805085	12.275466556674568	9.493743762929768	9.493743762929768	5.135752945805085	12.275466556674568	0	0	0.016359927810000036	0	13.92191206121756	0.3845553063277932
49636	5.136482986006225	12.294619672841925	9.513735042853202	9.513735042853202	5.136482986006225	12.294619672841925	0	0	0.018361164476290697	0	13.92191206121756	0.38434340217393287
49848	5.137000386427234	12.31387891199747	9.533714569862045	9.533714569862045	5.137000386427234	12.31387891199747	0	0	0.020723992706806735	0	13.914414640934268	0.3841170538496656
49856	5.1375989543363865	12.333128581968467	9.553679809999348	9.553679809999348	5.1375989543363865	12.333128581968467	0	0	0.02338477390016799	0	13.914414640934268	0.3837549235097614
49.86	5.138291521168923	12.352265527609699	9.573618740532275	9.573618740532275	5.138291521168923	12.352265527609699	0	0	0.026045339885044504	0	13.914414640934268	0.3831415857709425
49.86	5.138642233082895	12.371482016462728	9.593522220755503	9.593522220755503	5.138642233082895	12.371482016462728	0	0	0.028595403082917643	0	13.914414640934268	0.3824287813325247
49864	5.138673456095047	12.390800015012486	9.613387267834433	9.613387267834433	5.138673456095047	12.390800015012486	0	0	0.031145571090816764	0	13.914414640934268	0.38166301322662455
50.06	5.138721542833088	12.410088806856503	9.63321236809891	9.63321236809891	5.138721542833088	12.410088806856503	0	0	0.036336091539197035	0	13.89524557604774	0.380924797758472
50064	5.139008246035263	12.429350966544774	9.653008377715405	9.653008377715405	5.139008246035263	12.429350966544774	0	0	0.04098321342996469	0	13.89524557604774	0.38055746078458647
50064	5.139037190442733	12.448759298692867	9.67279526506238	9.67279526506238	5.139037190442733	12.448759298692867	0	0	0.045226047177189636	0	13.89524557604774	0.38051344435479845
50068	5.138888582702471	12.468195524803924	9.692585238836921	9.692585238836921	5.138888582702471	12.468195524803924	0	0	0.049283801985703916	0	13.89524557604774	0.38064572681365644
50092	5.138757365463335	12.487563379827769	9.712384225042832	9.712384225042832	5.138757365463335	12.487563379827769	0	0	0.05321639252378289	0	13.89524557604774	0.38086102710276265
50144	5.138999361167467	12.506494082378747	9.732200844848956	9.732200844848956	5.138999361167467	12.506494082378747	0	0	0.05746100559448977	0	13.885356865283361	0.38131233171526097
50392	5.139260990350774	12.525371788675562	9.752043751905564	9.752043751905564	5.139260990350774	12.525371788675562	0	0	0.06329407476584592	0	13.870859026431704	0.3818048923272662
50404	5.139200949185946	12.544363921779842	9.77190803884267	9.77190803884267	5.139200949185946	12.544363921779842	0	0	0.06912794462032687	0	13.868093096780477	0.38213899521421857
50408	5.139540104404028	12.563148676400226	9.791783673574336	9.791783673574336	5.139540104404028	12.563148676400226	0	0	0.07505499556803741	0	13.868093096780477	0.38227847269839144
50408	5.139980633054684	12.581935049867564	9.811664318660426	9.811664318660426	5.139980633054684	12.581935049867564	0	0	0.08098256360605148	0	13.868093096780477	0.3823534252344247
50.64	5.140172613040231	12.60080310689474	9.831548850708806	9.831548850708806	5.140172613040231	12.60080310689474	0	0	0.08647487538843564	0	13.849629882491397	0.3824236704720391
50.64	5.140618508280179	12.619689736212496	9.851433466995399	9.851433466995399	5.140618508280179	12.619689736212496	0	0	0.09196738424335957	0	13.849629882491397	0.3823037136235025
50648	5.140914622801092	12.638725264258722	9.871297231012173	9.871297231012173	5.140914622801092	12.638725264258722	0	0	0.09732451086802546	0	13.849629882491397	0.38167385257494835
50656	5.14102970503935	12.657873922238082	9.891116994226254	9.891116994226254	5.14102970503935	12.657873922238082	0	0	0.10220900993096871	0	13.849629882491397	0.38067330406464733
50.66	5.141328302913979	12.67706290867294	9.91087810299312	9.91087810299312	5.141328302913979	12.67706290867294	0	0	0.10709508650174342	0	13.849629882491397	0.3794458918058759
50.92	5.1414367132445635	12.696366889934673	9.930573299578922	9.930573299578922	5.1414367132445635	12.696366889934673	0	0	0.11646235546568981	0	13.804980237787381	0.37816284448066506
50928	5.14161687223068	12.715544865601903	9.950207295385905	9.950207295385905	5.14161687223068	12.715544865601903	0	0	0.1250417975477043	0	13.79666219905503	0.377193651849045
50936	5.141906459119672	12.734478674424405	9.969807116490522	9.969807116490522	5.141906459119672	12.734478674424405	0	0	0.13362835901020984	0	13.79666219905503	0.3767456027461786
50944	5.14217792058368	12.753327613531686	9.989390087567651	9.989390087567651	5.14217792058368	12.753327613531686	0	0	0.14139761524759276	0	13.79666219905503	0.3764900126097497
50948	5.14230039649793	12.772129115844292	10.008963433761707	10.008963433761707	5.14230039649793	12.772129115844292	0	0	0.14917403392162637	0	13.79666219905503	0.3763512561250755
51144	5.142521212715923	12.790816666313601	10.028531681077691	10.028531681077691	5.142521212715923	12.790816666313601	0	0	0.15849761843921845	0	13.766330405599625	0.3762721824963928
51152	5.142509067139078	12.80956332085623	10.048099174935315	10.048099174935315	5.142509067139078	12.80956332085623	0	0	0.16783025171988478	0	13.766330405599625	0.37630498587259303
51.16	5.1426390000966204	12.828413731175372	10.067667452076419	10.067667452076419	5.1426390000966204	12.828413731175372	0	0	0.1773076325730554	0	13.766330405599625	0.37631102726411964
51164	5.143015226264087	12.847136104389538	10.087235232021325	10.087235232021325	5.143015226264087	12.847136104389538	0	0	0.18726714612850218	0	13.766330405599625	0.3762919283026967
51164	5.143226972913794	12.865842214334187	10.106803490883705	10.106803490883705	5.143226972913794	12.865842214334187	0	0	0.19675473066584123	0	13.766330405599625	0.3763413114260612
51236	5.143254815295452	12.884688285374176	10.126375453845176	10.126375453845176	5.143254815295452	12.884688285374176	0	0	0.20219363224971937	0	13.74735273593664	0.3764364868545196
51444	5.1432926510521995	12.903551434396615	10.145969510995933	10.145969510995933	5.1432926510521995	12.903551434396615	0	0	0.20876723440603637	0	13.736345677732823	0.3773194666259612
51448	5.143439191859462	12.92242867885711	10.165629965637685	10.165629965637685	5.143439191859462	12.92242867885711	0	0	0.2161156029215985	0	13.730381073796211	0.3787618671887219
51448	5.143464342902102	12.941567871743192	10.185366553143528	10.185366553143528	5.143464342902102	12.941567871743192	0	0	0.2241961491199908	0	13.730381073796211	0.3802322340865238
51448	5.143673544513233	12.96082674724665	10.205180873313344	10.205180873313344	5.143673544513233	12.96082674724665	0	0	0.23210067258110414	0	13.730381073796211	0.38176159302502166
51448	5.143489463691435	12.98025714897144	10.225077621749552	10.225077621749552	5.143489463691435	12.98025714897144	0	0	0.23553533281226113	0	13.730381073796211	0.38338123146133873
51684	5.143301478671795	12.999721663960125	10.24505830056183	10.24505830056183	5.143301478671795	12.999721663960125	0	0	0.24123904604599639	0	13.712808674277797	0.3849310087786625
51688	5.143455497244829	13.018956138114545	10.265106805610985	10.265106805610985	5.143455497244829	13.018956138114545	0	0	0.24674348480444738	0	13.712808674277797	0.3860632296631378
51692	5.143782935868728	13.038108637380533	10.285211728456929	10.285211728456929	5.143782935868728	13.038108637380533	0	0	0.25223364205014154	0	13.712808674277797	0.38711357450548123
51696	5.144237717658044	13.057220382840178	10.30536900055331	10.30536900055331	5.144237717658044	13.057220382840178	0	0	0.257341646137986	0	13.712808674277797	0.3880780158627983
51916	5.144611794588143	13.076351913101048	10.325574219466745	10.325574219466745	5.144611794588143	13.076351913101048	0	0	0.2626126212692667	0	13.698297272446489	0.38895397521104413
51916	5.1451537371210785	13.095483387165872	10.345819051340392	10.345819051340392	5.1451537371210785	13.095483387165872	0	0	0.26565879906173595	0	13.698297272446489	0.38961514277385034
51928	5.145506507395066	13.11455011805057	10.366093443627221	10.366093443627221	5.145506507395066	13.11455011805057	0	0	0.26790904991124403	0	13.698297272446489	0.39012080880987365
51928	5.145940310485898	13.133794345513559	10.386391573358917	10.386391573358917	5.145940310485898	13.133794345513559	0	0	0.2701356406240421	0	13.698297272446489	0.39054007780981637
51932	5.1464682037661635	13.153026878412595	10.40670940478924	10.40670940478924	5.1464682037661635	13.153026878412595	0	0	0.2700344324934498	0	13.698297272446489	0.3908895101790496
52188	5.147055149256799	13.172122781211128	10.427045181104075	10.427045181104075	5.147055149256799	13.172122781211128	0	0	0.2718549852475193	0	13.68750173547454	0.3912699499927322
52192	5.14766510634331	13.191404825618298	10.447413017416986	10.447413017416986	5.14766510634331	13.191404825618298	0	0	0.2713764289676127	0	13.68750173547454	0.39210595438076545
52.2	5.1479801072988645	13.210724280837642	10.467831063548658	10.467831063548658	5.1479801072988645	13.210724280837642	0	0	0.27106528863168866	0	13.68750173547454	0.3931406439664423
52.2	5.148149685810397	13.230035613203475	10.488304407359289	10.488304407359289	5.148149685810397	13.230035613203475	0	0	0.2707348519080717	0	13.68750173547454	0.39421477414860784
52.2	5.148215177998372	13.249322447754151	10.50883318863398	10.50883318863398	5.148215177998372	13.249322447754151	0	0	0.270084429705668	0	13.68750173547454	0.39526247852299823
52396	5.148375604140101	13.268546601328884	10.529414714692306	10.529414714692306	5.148375604140101	13.268546601328884	0	0	0.2665336282762338	0	13.680811214976938	0.3962346206286136
52.4	5.148797310190826	13.287788928277019	10.550032297788027	10.550032297788027	5.148797310190826	13.287788928277019	0	0	0.2629702507215957	0	13.680811214976938	0.3966155992254973
52404	5.148810011696169	13.307005004759226	10.570656126922197	10.570656126922197	5.148810011696169	13.307005004759226	0	0	0.25904172829708605	0	13.680811214976938	0.39654801105417603
52412	5.148638927939641	13.326113675206681	10.591267540407076	10.591267540407076	5.148638927939641	13.326113675206681	0	0	0.2551063393881557	0	13.680811214976938	0.39618245310481454
52432	5.148798949865372	13.34518785032989	10.61185362815457	10.61185362815457	5.148798949865372	13.34518785032989	0	0	0.25127924154162545	0	13.679220076084224	0.3956012946150084
52484	5.148873253634528	13.364182964864378	10.63239971431676	10.63239971431676	5.148873253634528	13.364182964864378	0	0	0.24626060870328514	0	13.677788051080782	0.39464203217125293
52688	5.148738138594159	13.383127076868723	10.652888116799641	10.652888116799641	5.148738138594159	13.383127076868723	0	0	0.24192311973721975	0	13.673917343745336	0.39343430893671355
52716	5.148515035709763	13.402046257534243	10.67331165174073	10.67331165174073	5.148515035709763	13.402046257534243	0	0	0.23779222091382574	0	13.672335622188184	0.39218128018421866
52.72	5.1483742220289175	13.420964522829747	10.693669765054567	10.693669765054567	5.1483742220289175	13.420964522829747	0	0	0.23366732501766982	0	13.672335622188184	0.39093983683575995
52724	5.1486246546410195	13.440003896073963	10.7139637674965	10.7139637674965	5.1486246546410195	13.440003896073963	0	0	0.22512340994106192	0	13.672335622188184	0.38970422008201916
52848	5.148636020104115	13.458901914175025	10.734197653473124	10.734197653473124	5.148636020104115	13.458901914175025	0	0	0.21694489446696255	0	13.667263438304799	0.38863211116912905
52848	5.148644258130692	13.477739192804371	10.754380316096825	10.754380316096825	5.148644258130692	13.477739192804371	0	0	0.20901394174254354	0	13.667263438304799	0.38768156923398983
52.86	5.148827138103698	13.49665696746873	10.77451236862743	10.77451236862743	5.148827138103698	13.49665696746873	0	0	0.20145003614327117	0	13.667263438304799	0.3867137145769378
52.9	5.148981025721597	13.515634281918333	10.794601884126314	10.794601884126314	5.148981025721597	13.515634281918333	0	0	0.19401447644635517	0	13.6663471072917	0.38608344939458694
53004	5.149338943114563	13.534676162201968	10.814669097924142	10.814669097924142	5.149338943114563	13.534676162201968	0	0	0.18529811339684904	0	13.663355239242703	0.38581670059940837
53172	5.1493828622031765	13.553688641975624	10.834735168754277	10.834735168754277	5.1493828622031765	13.553688641975624	0	0	0.1770814510907013	0	13.659318662126434	0.38597328641055
53184	5.149546647678516	13.572710884166932	10.854816972109912	10.854816972109912	5.149546647678516	13.572710884166932	0	0	0.16819489878449623	0	13.659318662126434	0.3863953420646742
53188	5.1496361362271585	13.591696690192917	10.874927894232085	10.874927894232085	5.1496361362271585	13.591696690192917	0	0	0.15911410976625207	0	13.659318662126434	0.38707393870684004
53204	5.150058683208051	13.610701241848444	10.895077592346903	10.895077592346903	5.150058683208051	13.610701241848444	0	0	0.15004058663085082	0	13.659318662126434	0.38787045452342234
53316	5.150503666809619	13.629747144654015	10.915271089780335	10.915271089780335	5.150503666809619	13.629747144654015	0	0	0.14590068421000668	0	13.652441320284654	0.38874041740608484
53.32	5.150648410431696	13.648927399063512	10.935507242669617	10.935507242669617	5.150648410431696	13.648927399063512	0	0	0.14025871699376657	0	13.652441320284654	0.3894292485940028
53.32	5.150451261576504	13.667959444469894	10.955765594540102	10.955765594540102	5.150451261576504	13.667959444469894	0	0	0.133629929425321	0	13.652441320284654	0.38967840293412814
53368	5.150358465457089	13.687130733669793	10.97603194843599	10.97603194843599	5.150358465457089	13.687130733669793	0	0	0.1270060670840031	0	13.648757151482506	0.38973243441938155
53.42	5.150406672824643	13.706382915075014	10.996290958144376	10.996290958144376	5.150406672824643	13.706382915075014	0	0	0.1207365530100965	0	13.647761403070096	0.3894336604872341
53.56	5.150311025081562	13.725449691056502	11.016528796952088	11.016528796952088	5.150311025081562	13.725449691056502	0	0	0.11869699931641074	0	13.644278716467246	0.38895879960891133
53.56	5.15018233797675	13.744298437066243	11.036741037136157	11.036741037136157	5.15018233797675	13.744298437066243	0	0	0.11374952117733088	0	13.644278716467246	0.38846217745110206
53716	5.150195771230335	13.763085104904848	11.05692729103142	11.05692729103142	5.150195771230335	13.763085104904848	0	0	0.1097909516728053	0	13.636506684647946	0.3879618925155632
53.72	5.150206093832996	13.781828203637879	11.07708988124453	11.07708988124453	5.150206093832996	13.781828203637879	0	0	0.10584105454992884	0	13.636506684647946	0.3875829633553852
53724	5.150475407441876	13.800460467463695	11.09723459464609	11.09723459464609	5.150475407441876	13.800460467463695	0	0	0.10190133102830268	0	13.636506684647946	0.3872494284789059
53852	5.150956878064427	13.81911959753276	11.117364528335003	11.117364528335003	5.150956878064427	13.81911959753276	0	0	0.09772204450098611	0	13.630100917549575	0.3870060614237873
53856	5.151539425282454	13.838098084618588	11.137484158316695	11.137484158316695	5.151539425282454	13.838098084618588	0	0	0.09570931473981104	0	13.630100917549575	0.3868745139639601
53864	5.15176955244617	13.857039996934818	11.157601190496507	11.157601190496507	5.15176955244617	13.857039996934818	0	0	0.09446122263762544	0	13.630100917549575	0.3868710528123689
54008	5.151996649364927	13.875989866216754	11.177719979726072	11.177719979726072	5.151996649364927	13.875989866216754	0	0	0.0942406318984701	0	13.622037759872644	0.38693380646834147
54016	5.15217697695514	13.89490127665532	11.1978435491268	11.1978435491268	5.15217697695514	13.89490127665532	0	0	0.09356225236542783	0	13.622037759872644	0.38703999128777855
54016	5.152500320851538	13.913916572922615	11.217972950954229	11.217972950954229	5.152500320851538	13.913916572922615	0	0	0.09096006276109153	0	13.622037759872644	0.3871652055295132
54168	5.152632595105218	13.932870809984939	11.238110118803066	11.238110118803066	5.152632595105218	13.932870809984939	0	0	0.09144059380708636	0	13.615257551559584	0.38731500843033695
54168	5.152525414232526	13.951763241904963	11.258251598816665	11.258251598816665	5.152525414232526	13.951763241904963	0	0	0.0909442880418987	0	13.615257551559584	0.3873338653012542
54172	5.152735569271753	13.970803091926076	11.278390592792961	11.278390592792961	5.152735569271753	13.970803091926076	0	0	0.09045255188934091	0	13.615257551559584	0.38724691687133816
54312	5.152790448019872	13.98977912578588	11.298524871122641	11.298524871122641	5.152790448019872	13.98977912578588	0	0	0.09100453849447261	0	13.607050225675621	0.3871480996656166
54312	5.152765807239409	14.008703844248341	11.318652150010005	11.318652150010005	5.152765807239409	14.008703844248341	0	0	0.09173746262974525	0	13.607050225675621	0.3869903228004995
54312	5.15265454600259	14.02755705186478	11.338770214306392	11.338770214306392	5.15265454600259	14.02755705186478	0	0	0.09247494349080214	0	13.607050225675621	0.38679998468541865
54472	5.1527149145173725	14.04644157365631	11.358879056584328	11.358879056584328	5.1527149145173725	14.04644157365631	0	0	0.09414970001426193	0	13.599697065193494	0.38663671058871296
54476	5.152705684927895	14.06527426259525	11.378981496198302	11.378981496198302	5.152705684927895	14.06527426259525	0	0	0.09481021365530176	0	13.599697065193494	0.38654663079887064
54.48	5.152922939474922	14.084243371937399	11.399079550157582	11.399079550157582	5.152922939474922	14.084243371937399	0	0	0.09547474475758418	0	13.599697065193494	0.3864813175568333
54604	5.153122510390894	14.103134794669959	11.419175434509707	11.419175434509707	5.153122510390894	14.103134794669959	0	0	0.09787696792964258	0	13.595199651111784	0.3864163235769912
54612	5.153606472670946	14.122095059931375	11.439263947416109	11.439263947416109	5.153606472670946	14.122095059931375	0	0	0.09875038405819045	0	13.595199651111784	0.38623240127829384
54.62	5.153923832873705	14.140872858952461	11.45934394368988	11.45934394368988	5.153923832873705	14.140872858952461	0	0	0.09965019639768417	0	13.59341970675256	0.3860819218424816
54668	5.154540822950115	14.15958679639227	11.479415762009943	11.479415762009943	5.154540822950115	14.15958679639227	0	0	0.10054979897387847	0	13.591817756829256	0.38593707283629947
54828	5.15496121877978	14.17834973844556	11.499481065384138	11.499481065384138	5.15496121877978	14.17834973844556	0	0	0.10110242152395196	0	13.586911617583143	0.38580218026292196
54828	5.1556273990588295	14.197061385068434	11.519539747699486	11.519539747699486	5.1556273990588295	14.197061385068434	0	0	0.1022237582541511	0	13.586911617583143	0.38569527452607155
54976	5.1564512593079135	14.215603353096949	11.539594550420714	11.539594550420714	5.1564512593079135	14.215603353096949	0	0	0.10375869115698243	0	13.581779464166907	0.3856566588514632
54984	5.157167252715762	14.23400105307541	11.559650135339163	11.559650135339163	5.157167252715762	14.23400105307541	0	0	0.10435569608345768	0	13.581779464166907	0.3857197430734263
54992	5.157876064857533	14.252392203438252	11.579711050117504	11.579711050117504	5.157876064857533	14.252392203438252	0	0	0.1051084114464607	0	13.579591546131564	0.3858583462631217
55.18	5.158551259145862	14.270649044603603	11.599780929693122	11.599780929693122	5.158551259145862	14.270649044603603	0	0	0.10647139482502868	0	13.573175177880032	0.3860504881780346
55192	5.159314174861058	14.288803245377592	11.619860756264385	11.619860756264385	5.159314174861058	14.288803245377592	0	0	0.107310341122583	0	13.568887674130114	0.3862047753790241
55192	5.159985434188024	14.307033504825483	11.639942953864328	11.639942953864328	5.159985434188024	14.307033504825483	0	0	0.10881817653352616	0	13.568887674130114	0.3861786755346695
55.2	5.16016466537028	14.325423140760172	11.660022784651531	11.660022784651531	5.16016466537028	14.325423140760172	0	0	0.11029687493759902	0	13.568887674130114	0.3861268615001351
55376	5.1605204632482815	14.34383825027268	11.680100183744393	11.680100183744393	5.1605204632482815	14.34383825027268	0	0	0.11271987800199584	0	13.56145428003686	0.3860937508735609
55.38	5.1609914200873135	14.362327431778558	11.70017684692759	11.70017684692759	5.1609914200873135	14.362327431778558	0	0	0.11357164147043976	0	13.56145428003686	0.38610387583003125
55388	5.161229901901059	14.380908528023287	11.72025347999413	11.72025347999413	5.161229901901059	14.380908528023287	0	0	0.11469890320130018	0	13.56145428003686	0.3860728294688242
55392	5.161768907138436	14.399457059356802	11.740328799013998	11.740328799013998	5.161768907138436	14.399457059356802	0	0	0.11540935479924662	0	13.56145428003686	0.3860684252405601
55.58	5.162292162856155	14.418055126491986	11.76040602337147	11.76040602337147	5.162292162856155	14.418055126491986	0	0	0.1179374321935831	0	13.547210911455853	0.38613876633800326
55584	5.162823769746098	14.436900113808262	11.780486482235137	11.780486482235137	5.162823769746098	14.436900113808262	0	0	0.11983640215716918	0	13.547210911455853	0.38616683843278427
55584	5.16346137931169	14.455975411735116	11.800565881962862	11.800565881962862	5.16346137931169	14.455975411735116	0	0	0.12055013514628383	0	13.547210911455853	0.3861093630374536
55.6	5.164089156551507	14.4752164529318	11.820640514181884	11.820640514181884	5.164089156551507	14.4752164529318	0	0	0.12141479202702161	0	13.547210911455853	0.3859897269312279
55.78	5.164356129902965	14.494458024611951	11.840707630724904	11.840707630724904	5.164356129902965	14.494458024611951	0	0	0.12297557108468872	0	13.533997608608235	0.38581729897721057
55784	5.164808462097358	14.513893839286867	11.860761567386108	11.860761567386108	5.164808462097358	14.513893839286867	0	0	0.12453770733919022	0	13.533997608608235	0.38549762324819153
55788	5.165089739336016	14.533169055500776	11.880797880484344	11.880797880484344	5.165089739336016	14.533169055500776	0	0	0.1251536904398748	0	13.533997608608235	0.3851527886806831
55792	5.165231234690088	14.552323196544686	11.90081709474318	11.90081709474318	5.165231234690088	14.552323196544686	0	0	0.12582823338053578	0	13.533997608608235	0.38484861864442904
55972	5.1657311323047255	14.571517446416756	11.920822155502627	11.920822155502627	5.1657311323047255	14.571517446416756	0	0	0.12784250070678907	0	13.523498633723163	0.3846022779728073
55.98	5.166190497808291	14.59051758842878	11.940815643364108	11.940815643364108	5.166190497808291	14.59051758842878	0	0	0.12985620977276457	0	13.523498633723163	0.3844289975161785
55.98	5.166432787023938	14.609313415752393	11.96080463806627	11.96080463806627	5.166432787023938	14.609313415752393	0	0	0.1290238225614737	0	13.523498633723163	0.38439421507805993
55.98	5.166551647072877	14.627974756467614	11.980793429331342	11.980793429331342	5.166551647072877	14.627974756467614	0	0	0.12866034920097824	0	13.523498633723163	0.38440152236815966
56.12	5.166857665966105	14.646635096903315	12.000782067213073	12.000782067213073	5.166857665966105	14.646635096903315	0	0	0.12955929561195073	0	13.518084949223965	0.38438757023020137
56.12	5.167501817026368	14.665358245317975	12.02077059240069	12.02077059240069	5.167501817026368	14.665358245317975	0	0	0.12959228810745765	0	13.518084949223965	0.3844061235318436
56128	5.167959967357585	14.684060088957036	12.040761220224136	12.040761220224136	5.167959967357585	14.684060088957036	0	0	0.1291844025250265	0	13.516106414170952	0.38446298590624767
56176	5.1685565875472745	14.702906351337262	12.060755710990975	12.060755710990975	5.1685565875472745	14.702906351337262	0	0	0.12877704393315104	0	13.513455790911816	0.38453059280909396
56352	5.169652282779735	14.721609277151709	12.080752391850417	12.080752391850417	5.169652282779735	14.721609277151709	0	0	0.1285806440332645	0	13.506252194166876	0.3845931505176412
56.36	5.170568189117514	14.740329609930797	12.100756125039537	12.100756125039537	5.170568189117514	14.740329609930797	0	0	0.12920206389268415	0	13.506252194166876	0.38478721935416393
56364	5.171525195956375	14.759079500755357	12.120772495060615	12.120772495060615	5.171525195956375	14.759079500755357	0	0	0.12848307898288558	0	13.506252194166876	0.38505635556461965
56512	5.172139814762816	14.777623759291785	12.140803001754255	12.140803001754255	5.172139814762816	14.777623759291785	0	0	0.127790892827676	0	13.498682799956589	0.38529905409815357
56516	5.172742490914091	14.796117844000435	12.16083761218043	12.16083761218043	5.172742490914091	14.796117844000435	0	0	0.12812723760271855	0	13.498682799956589	0.38523615330090033
56524	5.173573154862738	14.814649946505744	12.180865332353864	12.180865332353864	5.173573154862738	14.814649946505744	0	0	0.1284625785800862	0	13.498682799956589	0.38507170301982674
56.68	5.174166715533767	14.833355777604988	12.200884333069386	12.200884333069386	5.174166715533767	14.833355777604988	0	0	0.12828039170165106	0	13.492817114455095	0.3849161280780031
56684	5.174765222677219	14.852116663430277	12.220892939199315	12.220892939199315	5.174765222677219	14.852116663430277	0	0	0.12896332437628177	0	13.492817114455095	0.38463474375780815
56692	5.17551231522646	14.870877517545516	12.240886750676141	12.240886750676141	5.17551231522646	14.870877517545516	0	0	0.12916471566779558	0	13.492817114455095	0.38440383378695303
56864	5.175988104577585	14.889532813899613	12.260873546480644	12.260873546480644	5.175988104577585	14.889532813899613	0	0	0.13094677611595168	0	13.480457507997476	0.38435121760196134
56868	5.176679809190268	14.908282991110102	12.28086128262044	12.28086128262044	5.176679809190268	14.908282991110102	0	0	0.13181985749221456	0	13.480457507997476	0.3844261322444333
56.88	5.177489313033293	14.926947786202392	12.300856589725518	12.300856589725518	5.177489313033293	14.926947786202392	0	0	0.1325567575490109	0	13.480457507997476	0.3846262731590687
56884	5.1782470515690395	14.945530427144314	12.320863227162567	12.320863227162567	5.1782470515690395	14.945530427144314	0	0	0.13263592164472582	0	13.480457507997476	0.3848343114739924
57052	5.178726532798989	14.964044465243692	12.340878216262125	12.340878216262125	5.178726532798989	14.964044465243692	0	0	0.13373913522052147	0	13.472236481170127	0.3849097033305997
57064	5.179492402135553	14.982573784418092	12.360891343461287	12.360891343461287	5.179492402135553	14.982573784418092	0	0	0.13489146592001583	0	13.469662815505506	0.3848253776869251
57068	5.180076410502976	15.001112468509785	12.380899118227767	12.380899118227767	5.180076410502976	15.001112468509785	0	0	0.13522231939611717	0	13.469662815505506	0.3847128838580625
57072	5.18104069957797	15.019596548673416	12.400902963223123	12.400902963223123	5.18104069957797	15.019596548673416	0	0	0.13482920880672877	0	13.469662815505506	0.3846826362833404
57116	5.182093949543198	15.03827484976601	12.420905368100406	12.420905368100406	5.182093949543198	15.03827484976601	0	0	0.13492088121508794	0	13.465876522816039	0.38463184710397924
57288	5.182915244815411	15.056983502840167	12.44090614731362	12.44090614731362	5.182915244815411	15.056983502840167	0	0	0.13608206925158858	0	13.459302443346695	0.3846386329519
57292	5.183885184658982	15.075562070616714	12.460909716060852	12.460909716060852	5.183885184658982	15.075562070616714	0	0	0.13470956357401648	0	13.459302443346695	0.3847295546168146
57292	5.184851813079324	15.094184337354886	12.480919834659224	12.480919834659224	5.184851813079324	15.094184337354886	0	0	0.13403438374720322	0	13.459302443346695	0.38487236104497596
57476	5.185692989957882	15.11299334134435	12.50093524887582	12.50093524887582	5.185692989957882	15.11299334134435	0	0	0.1342796121803341	0	13.453172245245455	0.38492263996680126
57476	5.186994956371344	15.131680529109286	12.52094757049714	12.52094757049714	5.186994956371344	15.131680529109286	0	0	0.13534306972131407	0	13.451915060241173	0.38477562789634706
57476	5.187941160959646	15.150223403580972	12.540949840491312	12.540949840491312	5.187941160959646	15.150223403580972	0	0	0.13353007925003432	0	13.451915060241173	0.38455225349060485
57628	5.189001793677407	15.168675961138911	12.560941077486527	12.560941077486527	5.189001793677407	15.168675961138911	0	0	0.13215794617973034	0	13.448093177631408	0.38436993570671835
57632	5.190154364877755	15.186983522832518	12.580924368736222	12.580924368736222	5.190154364877755	15.186983522832518	0	0	0.1326712196156163	0	13.439793850560406	0.3841910885997627
57636	5.190976959654597	15.205464722886058	12.600893981818853	12.600893981818853	5.190976959654597	15.205464722886058	0	0	0.13373400309909475	0	13.439793850560406	0.3839195745722738
57804	5.191641039223654	15.224102785366371	12.62085533014496	12.62085533014496	5.191641039223654	15.224102785366371	0	0	0.13448794285394436	0	13.425212076830263	0.38386398436300806
57816	5.191909194737752	15.24299705671025	12.640819344352169	12.640819344352169	5.191909194737752	15.24299705671025	0	0	0.13440027749184447	0	13.425212076830263	0.38399366186126377
57.82	5.19230547118471	15.26198825426795	12.660791627480265	12.660791627480265	5.19230547118471	15.26198825426795	0	0	0.13526444118120537	0	13.425212076830263	0.38415931892129246
57824	5.193102672568923	15.281007093429261	12.680772660341685	12.680772660341685	5.193102672568923	15.281007093429261	0	0	0.13612817254182272	0	13.425212076830263	0.38432114316300126
57976	5.193723433999207	15.299935664455578	12.700760406896153	12.700760406896153	5.193723433999207	15.299935664455578	0	0	0.1366438539396038	0	13.411297729734054	0.38439439697305333
57984	5.194197715830324	15.319064487897496	12.720747672305802	12.720747672305802	5.194197715830324	15.319064487897496	0	0	0.13699748095609968	0	13.411297729734054	0.3843289229138299
57988	5.1949911813395175	15.338292586764062	12.740729143249162	12.740729143249162	5.1949911813395175	15.338292586764062	0	0	0.1391746998876904	0	13.411297729734054	0.3841999688424857
58.0	5.195642439727152	15.357401821302423	12.760703459033204	12.760703459033204	5.195642439727152	15.357401821302423	0	0	0.14086109055952742	0	13.405617938450101	0.3840685128446422
58052	5.196576119247308	15.376394771644545	12.780672987261733	12.780672987261733	5.196576119247308	15.376394771644545	0	0	0.14151686314709308	0	13.401566135297228	0.38390847355399305
58.22	5.197216105584426	15.395447746418794	12.800627550651622	12.800627550651622	5.197216105584426	15.395447746418794	0	0	0.14449321230448256	0	13.387511209549402	0.3836230370070062
58224	5.198004529154127	15.414349589802054	12.820573705568655	12.820573705568655	5.198004529154127	15.414349589802054	0	0	0.14703951878374716	0	13.387511209549402	0.38357399112099255
58224	5.198896663169886	15.433136634853867	12.840521932102424	12.840521932102424	5.198896663169886	15.433136634853867	0	0	0.14958519621758573	0	13.387511209549402	0.38367614866321825
58384	5.199718298297779	15.45195984744444	12.86047722520353	12.86047722520353	5.199718298297779	15.45195984744444	0	0	0.15246594574418568	0	13.375042248261451	0.3838076071036985
58392	5.2007578199702955	15.470803903311156	12.880434021399598	12.880434021399598	5.2007578199702955	15.470803903311156	0	0	0.15534702555765498	0	13.371688051664066	0.3837494666712084
58.42	5.201865596733684	15.48982797828746	12.900386343538441	12.900386343538441	5.201865596733684	15.48982797828746	0	0	0.15822151358010703	0	13.371688051664066	0.38365533990563044
58556	5.20276975333242	15.508844719594288	12.920334169935764	12.920334169935764	5.20276975333242	15.508844719594288	0	0	0.16086248408824447	0	13.365952375482536	0.3835655968449667
58.58	5.203465170539357	15.527832341899362	12.940278291583052	12.940278291583052	5.203465170539357	15.527832341899362	0	0	0.1638061832198895	0	13.363607111231401	0.383524864777621
58588	5.204266473285768	15.546915817636373	12.96022031747771	12.96022031747771	5.204266473285768	15.546915817636373	0	0	0.16675152084597641	0	13.363607111231401	0.38348912804722524
58748	5.205143727668909	15.565995156033061	12.980161643060312	12.980161643060312	5.205143727668909	15.565995156033061	0	0	0.1696454303108853	0	13.357887011722884	0.3835053569282136
58.76	5.20594205651885	15.584862123073412	13.000105892016046	13.000105892016046	5.20594205651885	15.584862123073412	0	0	0.17021834054829102	0	13.357887011722884	0.3835798349495192
58772	5.206553113402743	15.603665276766328	13.020050190673846	13.020050190673846	5.206553113402743	15.603665276766328	0	0	0.17121050768484364	0	13.356598337253477	0.38348531561445365
58772	5.207483094050209	15.622416467589023	13.039988384550652	13.039988384550652	5.207483094050209	15.622416467589023	0	0	0.17061642183659262	0	13.356598337253477	0.3833895056993769
58916	5.208465072295847	15.641267660811085	13.05992374712594	13.05992374712594	5.208465072295847	15.641267660811085	0	0	0.1699623451018861	0	13.35445469002529	0.383367677357036
58936	5.209453896814148	15.660092783694715	13.079857662289962	13.079857662289962	5.209453896814148	15.660092783694715	0	0	0.16942219554408436	0	13.353569233840144	0.3832812144517109
58948	5.21018224707182	15.678825729056046	13.099783054802254	13.099783054802254	5.21018224707182	15.678825729056046	0	0	0.16845212422287853	0	13.353569233840144	0.38310746788714856
58956	5.211060893647356	15.697475588310777	13.119701305582591	13.119701305582591	5.211060893647356	15.697475588310777	0	0	0.16666190856758215	0	13.353569233840144	0.3829947945417406
58984	5.211797348708045	15.716042872569659	13.139614367151061	13.139614367151061	5.211797348708045	15.716042872569659	0	0	0.16438243461221722	0	13.35246228375325	0.38290143236251073
59164	5.212500547209878	15.734709954174157	13.159524411124899	13.159524411124899	5.212500547209878	15.734709954174157	0	0	0.1623487147757375	0	13.350548652088174	0.3828712005848062
59176	5.213187905605185	15.753620313766568	13.17943159167225	13.17943159167225	5.213187905605185	15.753620313766568	0	0	0.16033384901140219	0	13.350548652088174	0.3827935195854363
59176	5.2140719582133865	15.77283319540816	13.199335417500137	13.199335417500137	5.2140719582133865	15.77283319540816	0	0	0.15783308958307254	0	13.350548652088174	0.38274517295803273
59324	5.215374972964971	15.792220871687029	13.219237624532017	13.219237624532017	5.215374972964971	15.792220871687029	0	0	0.1544164515794185	0	13.349821884715418	0.3827332323172251
59328	5.216552950130454	15.811525388068809	13.239141133046417	13.239141133046417	5.216552950130454	15.811525388068809	0	0	0.15258689669028763	0	13.349821884715418	0.38280215984367344
59336	5.217452249358264	15.830777601389427	13.259051389118133	13.259051389118133	5.217452249358264	15.830777601389427	0	0	0.15048292119459772	0	13.349821884715418	0.38298365357022873
59492	5.218690763122916	15.850044398137854	13.278973064061468	13.278973064061468	5.218690763122916	15.850044398137854	0	0	0.14749478544963374	0	13.349689698177512	0.3832250098909096
59.5	5.219714565356451	15.869237789381112	13.298905500727917	13.298905500727917	5.219714565356451	15.869237789381112	0	0	0.14434471585147352	0	13.349689698177512	0.3833743895634457
59504	5.220775822857327	15.88846435758678	13.31884442900107	13.31884442900107	5.220775822857327	15.88846435758678	0	0	0.14225041846688274	0	13.349680712185444	0.38349160413596817
59656	5.222068505689714	15.907694372114605	13.338788958310898	13.338788958310898	5.222068505689714	15.907694372114605	0	0	0.1398577857567064	0	13.349635400765473	0.38358849636744846
59668	5.223194817594041	15.926846162873659	13.358736946047548	13.358736946047548	5.223194817594041	15.926846162873659	0	0	0.13615536649290044	0	13.349601899141074	0.3836276214175292
59672	5.224216239862823	15.94587068699118	13.378684570069476	13.378684570069476	5.224216239862823	15.94587068699118	0	0	0.132451375603542	0	13.349601899141074	0.3835827232281261
59836	5.225466698785386	15.96493340073913	13.39862924010035	13.39862924010035	5.225466698785386	15.96493340073913	0	0	0.12736956760715706	0	13.349506392826504	0.38352213759375947
59848	5.226255063595274	15.983920587047535	13.418570760550592	13.418570760550592	5.226255063595274	15.983920587047535	0	0	0.12303742725934509	0	13.349506392826504	0.38344856394791804
59848	5.226953657995725	16.00294397633803	13.438503772102464	13.438503772102464	5.226953657995725	16.00294397633803	0	0	0.11870396991056982	0	13.349506392826504	0.38321803336480803
59856	5.227724469324605	16.021977114686273	13.458425910448328	13.458425910448328	5.227724469324605	16.021977114686273	0	0	0.11436944436610146	0	13.349506392826504	0.383037997462205
60012	5.228094270891325	16.040899580050088	13.4783410914733	13.4783410914733	5.228094270891325	16.040899580050088	0	0	0.10903362932482624	0	13.34936625022953	0.3829495218302962
60016	5.22856585658896	16.059874515342848	13.498251639186268	13.498251639186268	5.22856585658896	16.059874515342848	0	0	0.10385883504690785	0	13.34936625022953	0.3828430684903593
60028	5.229070057863405	16.078875449918414	13.518156487477192	13.518156487477192	5.229070057863405	16.078875449918414	0	0	0.09868988812644663	0	13.349309595757113	0.3827359051570118
60032	5.229624434366913	16.09793331632556	13.53805582185298	13.53805582185298	5.229624434366913	16.09793331632556	0	0	0.09400643653257527	0	13.349309595757113	0.38263245209587915
60076	5.230084004721415	16.116979079703835	13.557948504666905	13.557948504666905	5.230084004721415	16.116979079703835	0	0	0.08965516948397044	0	13.349258606731938	0.38249526854198307
60132	5.230929735673398	16.1362978753558	13.577837053692555	13.577837053692555	5.230929735673398	16.1362978753558	0	0	0.08298307954446354	0	13.349242757350249	0.38247518784083395
60216	5.231896387565837	16.15571175180888	13.597727171806023	13.597727171806023	5.231896387565837	16.15571175180888	0	0	0.07828225860556523	0	13.348398510149158	0.3825307696445497
60476	5.232951914005076	16.17510231988489	13.617621725801731	13.617621725801731	5.232951914005076	16.17510231988489	0	0	0.0738024611979121	0	13.34668145035748	0.3826513778904147
60.48	5.2335621041222415	16.19434389737228	13.63752326289657	13.63752326289657	5.2335621041222415	16.19434389737228	0	0	0.06771787389794687	0	13.34668145035748	0.3827812466967334
60488	5.234526855970665	16.21377804354287	13.657432225971926	13.657432225971926	5.234526855970665	16.21377804354287	0	0	0.06163277406393964	0	13.34668145035748	0.38294081200351293
60492	5.235492484812272	16.233163463722654	13.677349708271137	13.677349708271137	5.235492484812272	16.233163463722654	0	0	0.056886641545141614	0	13.34668145035748	0.3831062504847791
60492	5.236388387797083	16.25243295399523	13.69727559048654	13.69727559048654	5.236388387797083	16.25243295399523	0	0	0.051401576126085494	0	13.34668145035748	0.38326932043583906
60.72	5.237481939799022	16.27148750122505	13.717209951008257	13.717209951008257	5.237481939799022	16.27148750122505	0	0	0.04610859421941245	0	13.342781352820287	0.38342572492840876
60724	5.238269373440943	16.290455516473568	13.73715140284404	13.73715140284404	5.238269373440943	16.290455516473568	0	0	0.04081484519046685	0	13.342781352820287	0.3835373411824161
60732	5.2389945172358185	16.30934015240829	13.757098341984618	13.757098341984618	5.2389945172358185	16.30934015240829	0	0	0.03551478165310906	0	13.342781352820287	0.38363525701890105
60736	5.239756076949715	16.32811739222783	13.777048805880522	13.777048805880522	5.239756076949715	16.32811739222783	0	0	0.03253519763305886	0	13.342781352820287	0.38367353570939783
60.74	5.240470669043593	16.34672096575022	13.796999871673448	13.796999871673448	5.240470669043593	16.34672096575022	0	0	0.029280745066751702	0	13.342781352820287	0.3836698151863818
60988	5.240855069565009	16.365352613719082	13.816948870274889	13.816948870274889	5.240855069565009	16.365352613719082	0	0	0.026255005069427937	0	13.339284701650323	0.3836014643582545
60996	5.241400274874597	16.383833452516942	13.836891724134174	13.836891724134174	5.241400274874597	16.383833452516942	0	0	0.024557642907390057	0	13.339284701650323	0.3834230879409089
61.0	5.24190753580284	16.40235597532289	13.856822064932016	13.856822064932016	5.24190753580284	16.40235597532289	0	0	0.022746101493134416	0	13.339284701650323	0.38313904465844306
61004	5.242218666340704	16.421072551803395	13.87673620837488	13.87673620837488	5.242218666340704	16.421072551803395	0	0	0.02136612891424577	0	13.339284701650323	0.3828068013233583
61008	5.242618800038841	16.439859932333178	13.896632113911577	13.896632113911577	5.242618800038841	16.439859932333178	0	0	0.02072435622860396	0	13.339284701650323	0.3824495936704489
61244	5.243090044361672	16.458787945614496	13.91650956054853	13.91650956054853	5.243090044361672	16.458787945614496	0	0	0.020065160055842027	0	13.336758766200198	0.38210002303898954
61252	5.2438479019138615	16.47792794541792	13.93636860609168	13.93636860609168	5.2438479019138615	16.47792794541792	0	0	0.019159760561573563	0	13.336758766200198	0.381762990240044
61256	5.244445367699145	16.497297383248718	13.956215161422268	13.956215161422268	5.244445367699145	16.497297383248718	0	0	0.01899075649936858	0	13.336758766200198	0.38161027054528734
61256	5.245386398511543	16.51658792371246	13.976057643101615	13.976057643101615	5.245386398511543	16.51658792371246	0	0	0.01882190819619229	0	13.336758766200198	0.38157938806769504
61256	5.246443521127362	16.535932448444562	13.99590048936046	13.99590048936046	5.246443521127362	16.535932448444562	0	0	0.018725500176746103	0	13.336758766200198	0.38160163443275696
61488	5.2472807927372696	16.555378391929406	14.015745072962423	14.015745072962423	5.2472807927372696	16.555378391929406	0	0	0.018445296606237827	0	13.334692266277719	0.3816542101575021
61496	5.248241670993655	16.574818915270306	14.035593824844044	14.035593824844044	5.248241670993655	16.574818915270306	0	0	0.018441167866738824	0	13.334692266277719	0.3817825346426077
61504	5.249369210059448	16.594236819548634	14.05545443951411	14.05545443951411	5.249369210059448	16.594236819548634	0	0	0.018534123115062768	0	13.334692266277719	0.38209019029646535
61508	5.2506705934929965	16.613510240932865	14.075333901006088	14.075333901006088	5.2506705934929965	16.613510240932865	0	0	0.018627183526923358	0	13.334692266277719	0.38248712157869463
61516	5.252161320578391	16.632700776422222	14.095235727557792	14.095235727557792	5.252161320578391	16.632700776422222	0	0	0.01871912596164737	0	13.334692266277719	0.3829362777100257
61796	5.2535013520514005	16.65170512510373	14.115160615019189	14.115160615019189	5.2535013520514005	16.65170512510373	0	0	0.018657346728350982	0	13.334422102007546	0.3833494342302796
61804	5.25467874901554	16.670587979575707	14.135092948162608	14.135092948162608	5.25467874901554	16.670587979575707	0	0	0.018837493108535573	0	13.334422102007546	0.38324948517571444
61804	5.255733551407866	16.689357101453385	14.155022959897929	14.155022959897929	5.255733551407866	16.689357101453385	0	0	0.019017545304949934	0	13.334422102007546	0.38334973383843063
61812	5.256797150297125	16.707957340397705	14.17496650087216	14.17496650087216	5.256797150297125	16.707957340397705	0	0	0.01918515797050709	0	13.334422102007546	0.38369960349730325
61816	5.257783063829798	16.726619521218375	14.194929648235272	14.194929648235272	5.257783063829798	16.726619521218375	0	0	0.019446156471859016	0	13.334422102007546	0.38407826078791757
61816	5.25821505762187	16.74534905722665	14.214911231260002	14.214911231260002	5.25821505762187	16.74534905722665	0	0	0.019440811362724165	0	13.334422102007546	0.38441432456016084
62056	5.258536984251297	16.764018441761657	14.234908318887298	14.234908318887298	5.258536984251297	16.764018441761657	0	0	0.019296470787679095	0	13.33549872309262	0.38464167562830465
62.06	5.258942407523912	16.78273272211174	14.254910563555331	14.254910563555331	5.258942407523912	16.78273272211174	0	0	0.019150752168127377	0	13.33549872309262	0.3846489997489259
62072	5.25917824904503	16.801627447582	14.274909721544486	14.274909721544486	5.25917824904503	16.801627447582	0	0	0.019004698027929565	0	13.33549872309262	0.3845545509912962
62076	5.259628292529145	16.820520543761734	14.294901777207304	14.294901777207304	5.259628292529145	16.820520543761734	0	0	0.018852214690714082	0	13.33549872309262	0.38437959011154155
62076	5.259920094006025	16.839548199380648	14.314884248958725	14.314884248958725	5.259920094006025	16.839548199380648	0	0	0.018670530211315567	0	13.33549872309262	0.3841886661757837
62108	5.260180109024793	16.85869318496651	14.33485681213124	14.33485681213124	5.260180109024793	16.85869318496651	0	0	0.018492938663548255	0	13.33549872309262	0.3840243374475269
62156	5.2608138407536265	16.877958845932536	14.354823301569258	14.354823301569258	5.2608138407536265	16.877958845932536	0	0	0.018285912981624818	0	13.335802971213445	0.3838829160425382
62392	5.261320574276931	16.897455236808984	14.374777601176204	14.374777601176204	5.261320574276931	16.897455236808984	0	0	0.017806795244926996	0	13.337023348841397	0.3836349678051156
62.4	5.261959794916209	16.917063339673902	14.394721095497752	14.394721095497752	5.261959794916209	16.917063339673902	0	0	0.017106681882994787	0	13.337023348841397	0.3834651639867555
62404	5.262676471824634	16.936765149459024	14.414658445573618	14.414658445573618	5.262676471824634	16.936765149459024	0	0	0.016406632796566206	0	13.337023348841397	0.38336843529147113
62408	5.263542475674466	16.956409204573585	14.434591923962286	14.434591923962286	5.263542475674466	16.956409204573585	0	0	0.01584538567207075	0	13.337023348841397	0.3833086323643916
62684	5.264231043189147	16.975853026959534	14.45452231363546	14.45452231363546	5.264231043189147	16.975853026959534	0	0	0.015110833951268561	0	13.338511887562605	0.38324962783122013
62696	5.264766236623355	16.99531902796786	14.474448038714822	14.474448038714822	5.264766236623355	16.99531902796786	0	0	0.014376486181426257	0	13.338511887562605	0.38316599107420507
62704	5.265388687911397	17.014817419448303	14.49437509473995	14.49437509473995	5.265388687911397	17.014817419448303	0	0	0.013147806193328426	0	13.338511887562605	0.38323621060697577
62708	5.265932411113596	17.03434465789089	14.514300985257295	14.514300985257295	5.265932411113596	17.03434465789089	0	0	0.011919327494469634	0	13.338511887562605	0.3831136969294147
62712	5.266495693350374	17.053721595274663	14.53421339196807	14.53421339196807	5.266495693350374	17.053721595274663	0	0	0.010691056003838816	0	13.338511887562605	0.38274091029810436
62712	5.2669569320482	17.072922135799654	14.554101877596324	14.554101877596324	5.2669569320482	17.072922135799654	0	0	0.009492218110049433	0	13.338511887562605	0.3822206046599158
62936	5.267370689257319	17.091961157855103	14.573960761119446	14.573960761119446	5.267370689257319	17.091961157855103	0	0	0.008466699848738596	0	13.33958786850326	0.38159783219246274
62.94	5.267786673550466	17.11088205311707	14.593785140334184	14.593785140334184	5.267786673550466	17.11088205311707	0	0	0.007262885722628783	0	13.33958786850326	0.38096785688698215
62.94	5.268356234480443	17.129708397275554	14.61358429111909	14.61358429111909	5.268356234480443	17.129708397275554	0	0	0.006059136091260337	0	13.33958786850326	0.3806013922800479
62948	5.268730861074952	17.148498656516665	14.633369688490427	14.633369688490427	5.268730861074952	17.148498656516665	0	0	0.004855432948729929	0	13.33958786850326	0.3804131578314951
62948	5.269178298452168	17.167257829777796	14.653148442587433	14.653148442587433	5.269178298452168	17.167257829777796	0	0	0.003843289830923797	0	13.33958786850326	0.38032695358968743
62988	5.269741882341813	17.18602434775828	14.672928503756614	14.672928503756614	5.269741882341813	17.18602434775828	0	0	0.002831152327466541	0	13.339789123462015	0.38059062330694726
63272	5.270262094871276	17.204979806447987	14.6927449631706	14.6927449631706	5.270262094871276	17.204979806447987	0	0	0.0027488414266050687	0	13.34038419744254	0.3815457438502909
63284	5.2709749810510536	17.224248144784262	14.712613391764432	14.712613391764432	5.2709749810510536	17.224248144784262	0	0	0.0026665138798897857	0	13.34038419744254	0.38253697548491716
63288	5.271450431775455	17.2435007233195	14.732532709599852	14.732532709599852	5.271450431775455	17.2435007233195	0	0	0.0025841181454544365	0	13.34038419744254	0.38351249943543225
63292	5.27205738767765	17.262960931761025	14.752501937110171	14.752501937110171	5.27205738767765	17.262960931761025	0	0	0.0025016023574485585	0	13.34038419744254	0.38446025426291225
63296	5.272691351392526	17.282674421519335	14.772519963737325	14.772519963737325	5.272691351392526	17.282674421519335	0	0	0.002530052992324646	0	13.34038419744254	0.38538961444742975
63556	5.273231899853178	17.30247181762191	14.792585311696993	14.792585311696993	5.273231899853178	17.30247181762191	0	0	0.0031205408963169076	0	13.339582582322537	0.3862583312811968
63.56	5.273635017142366	17.322321759803845	14.812686937761415	14.812686937761415	5.273635017142366	17.322321759803845	0	0	0.0037108167294584503	0	13.339582582322537	0.386791176502922
63.56	5.27390500662843	17.34220963451941	14.83279911321747	14.83279911321747	5.27390500662843	17.34220963451941	0	0	0.004300881622927289	0	13.339582582322537	0.3866083211696627
63.56	5.274308863762295	17.361921048720117	14.852875613877675	14.852875613877675	5.274308863762295	17.361921048720117	0	0	0.004890780285175339	0	13.339582582322537	0.38552684238575696
63.56	5.274510377736922	17.38133751895251	14.872877413492665	14.872877413492665	5.274510377736922	17.38133751895251	0	0	0.00548059226370763	0	13.339582582322537	0.383830075943091
63.82	5.274843407866966	17.40051682872702	14.89278035761961	14.89278035761961	5.274843407866966	17.40051682872702	0	0	0.005564000104404596	0	13.338462324843519	0.38179405914347575
63832	5.274982854198033	17.41965686052418	14.912573915619308	14.912573915619308	5.274982854198033	17.41965686052418	0	0	0.005616608213879423	0	13.338462324843519	0.3796964100105447
63836	5.275094379099119	17.43866527034956	14.932280073326442	14.932280073326442	5.275094379099119	17.43866527034956	0	0	0.005669409762115737	0	13.338462324843519	0.3784896503884406
63836	5.275013753457136	17.457537237477435	14.951946443953124	14.951946443953124	5.275013753457136	17.457537237477435	0	0	0.005722472972428267	0	13.338462324843519	0.3780268252604376
63836	5.274967650221834	17.476137495863558	14.97159944523435	14.97159944523435	5.274967650221834	17.476137495863558	0	0	0.005775849153414969	0	13.338462324843519	0.37789859652583274
64.1	5.275171158505765	17.494502478528624	14.991249730951695	14.991249730951695	5.275171158505765	17.494502478528624	0	0	0.005516728184950789	0	13.337297603697186	0.3778870943877196
64104	5.275337132096889	17.512649086313267	15.01090738274728	15.01090738274728	5.275337132096889	17.512649086313267	0	0	0.005119234085289429	0	13.337297603697186	0.378379593204336
64108	5.275477910428097	17.530807566215362	15.03062211419	15.03062211419	5.275477910428097	17.530807566215362	0	0	0.004722029560618601	0	13.337297603697186	0.3797746730077675
64112	5.2758198309119875	17.54906982689804	15.050407898758026	15.050407898758026	5.2758198309119875	17.54906982689804	0	0	0.0043250482653997765	0	13.337297603697186	0.381130652190162
64116	5.276005404148187	17.567417747217423	15.070267358544664	15.070267358544664	5.276005404148187	17.567417747217423	0	0	0.00392818749544235	0	13.337297603697186	0.3826126122312309
64.12	5.276359248914551	17.585707086754574	15.090206834418993	15.090206834418993	5.276359248914551	17.585707086754574	0	0	0.0036097436411666644	0	13.337297603697186	0.38422197546965037
64356	5.276453997993208	17.6042957112617	15.110235205400592	15.110235205400592	5.276453997993208	17.6042957112617	0	0	0.0031791723681785064	0	13.336189463167198	0.3858900440997985
64364	5.276856715274625	17.62292905685016	15.13032815996378	15.13032815996378	5.276856715274625	17.62292905685016	0	0	0.0027277883438546996	0	13.336189463167198	0.3867955418063095
64368	5.277396710077933	17.641778378807025	15.150454923289434	15.150454923289434	5.277396710077933	17.641778378807025	0	0	0.002315301918933814	0	13.336189463167198	0.38715553245167184
64372	5.277698759929141	17.660843903707345	15.17057783647827	15.17057783647827	5.277698759929141	17.660843903707345	0	0	0.001902582986518888	0	13.336189463167198	0.3867068148328914
64376	5.278029048783088	17.680042369904214	15.190657431892319	15.190657431892319	5.278029048783088	17.680042369904214	0	0	0.001639649848922009	0	13.336189463167198	0.3855909979628844
64396	5.27832411789762	17.699323979571435	15.210666148959158	15.210666148959158	5.27832411789762	17.699323979571435	0	0	0.0015152842748684299	0	13.335980493809707	0.38411528077890167
64444	5.278602659018142	17.718536543062225	15.230613945740568	15.230613945740568	5.278602659018142	17.718536543062225	0	0	0.0016286278287431027	0	13.335832475709253	0.38320960332519016
64708	5.279163062374404	17.73749765082926	15.250515469037257	15.250515469037257	5.279163062374404	17.73749765082926	0	0	0.0017971354654190998	0	13.335403953606964	0.38226921692459676
64712	5.279540891553527	17.756612588019536	15.270364870956225	15.270364870956225	5.279540891553527	17.756612588019536	0	0	0.001965643509327142	0	13.335403953606964	0.38124048287895845
64.72	5.27961902203557	17.775853000504473	15.29016048388734	15.29016048388734	5.27961902203557	17.775853000504473	0	0	0.002134205938900752	0	13.335403953606964	0.38021939929863685
64724	5.279401714616594	17.795100178706285	15.309904512930284	15.309904512930284	5.279401714616594	17.795100178706285	0	0	0.002445788116988114	0	13.335403953606964	0.3792529464827928
64732	5.279530297802526	17.81424320631857	15.32959943743976	15.32959943743976	5.279530297802526	17.81424320631857	0	0	0.002778133387712851	0	13.335403953606964	0.3783361026217758
64988	5.279511475474519	17.83347481622077	15.349251134516948	15.349251134516948	5.279511475474519	17.83347481622077	0	0	0.0031856785085388607	0	13.335382250305672	0.3775450517052954
64996	5.279489475209527	17.85262977849143	15.368859774238096	15.368859774238096	5.279489475209527	17.85262977849143	0	0	0.003620807330894387	0	13.335382250305672	0.37675645266053565
65.0	5.279794107575679	17.8717381588747	15.388442883092143	15.388442883092143	5.279794107575679	17.8717381588747	0	0	0.004056107141972914	0	13.335382250305672	0.37654563956008286
65.0	5.280223854822671	17.890981136643262	15.408027139697614	15.408027139697614	5.280223854822671	17.890981136643262	0	0	0.004491558299186844	0	13.335382250305672	0.3767255397509217
65004	5.280402617685506	17.910105341765618	15.427627887347683	15.427627887347683	5.280402617685506	17.910105341765618	0	0	0.004689339187879679	0	13.335382250305672	0.377142301548063
65268	5.28025820802933	17.929065236629857	15.447254884797875	15.447254884797875	5.28025820802933	17.929065236629857	0	0	0.005047191055161401	0	13.333715965551768	0.3777744215019061
65272	5.280019393001806	17.947937970783453	15.466949811046065	15.466949811046065	5.280019393001806	17.947937970783453	0	0	0.005540481526988909	0	13.3334643335962	0.379710515318413
65276	5.2800990922419535	17.966594804231136	15.486757049255216	15.486757049255216	5.2800990922419535	17.966594804231136	0	0	0.006033775395805551	0	13.3334643335962	0.3820001570040022
65284	5.280004903256706	17.985285808749587	15.506698873956777	15.506698873956777	5.280004903256706	17.985285808749587	0	0	0.006526956324621422	0	13.3334643335962	0.38485168497341854
65304	5.280097377163737	18.003968506786247	15.526802356904165	15.526802356904165	5.280097377163737	18.003968506786247	0	0	0.00701988226508013	0	13.3334643335962	0.38817278812115596
65536	5.279842632638014	18.02272093075774	15.547087558029657	15.547087558029657	5.279842632638014	18.02272093075774	0	0	0.0076508476990404615	0	13.330856765622991	0.39177052593626294
65544	5.280152473627556	18.04166983616561	15.5675603661989	15.5675603661989	5.280152473627556	18.04166983616561	0	0	0.008234187614519724	0	13.330856765622991	0.3953770147809156
65552	5.280330966953385	18.060779783261758	15.588201584522697	15.588201584522697	5.280330966953385	18.060779783261758	0	0	0.008816592823949199	0	13.330856765622991	0.39794426374576064
65572	5.280680485189523	18.07976894007729	15.60893175549954	15.60893175549954	5.280680485189523	18.07976894007729	0	0	0.009397961192999064	0	13.330856765622991	0.3991748906255899
65596	5.281118006415156	18.098794184611883	15.629713731224829	15.629713731224829	5.281118006415156	18.098794184611883	0	0	0.010053578603958143	0	13.330271069987207	0.40003541230122125
65.6	5.28150080049282	18.11794942014366	15.650539055316916	15.650539055316916	5.28150080049282	18.11794942014366	0	0	0.01049262781463216	0	13.330271069987207	0.40087975694214606
65816	5.281880641884686	18.13714821579294	15.671407331489977	15.671407331489977	5.281880641884686	18.13714821579294	0	0	0.011061351586819373	0	13.327314969063314	0.40163339628169387
65852	5.282303399959433	18.15642468958315	15.692296202391718	15.692296202391718	5.282303399959433	18.15642468958315	0	0	0.011723011719301605	0	13.326333483601074	0.4015117969493978
65.86	5.282865947910628	18.17575905372284	15.713139010684573	15.713139010684573	5.282865947910628	18.17575905372284	0	0	0.012382433539910411	0	13.326333483601074	0.4001030547081334
65864	5.283382884400034	18.194953363325233	15.733887207326395	15.733887207326395	5.283382884400034	18.194953363325233	0	0	0.013039861374416772	0	13.326333483601074	0.39799846503355957
65872	5.283781230727435	18.214109427737313	15.754516800944195	15.754516800944195	5.283781230727435	18.214109427737313	0	0	0.01344303200679136	0	13.326333483601074	0.39559948955976976
65876	5.28400139843159	18.233271937156285	15.775018575936155	15.775018575936155	5.28400139843159	18.233271937156285	0	0	0.013715981090656266	0	13.326333483601074	0.39310894015811404
65.9	5.284367794237719	18.252506883285793	15.795388508209316	15.795388508209316	5.284367794237719	18.252506883285793	0	0	0.013988443445460626	0	13.325680172930175	0.3905257673412081
66164	5.284741119735994	18.271612159727127	15.815628553617223	15.815628553617223	5.284741119735994	18.271612159727127	0	0	0.014866884748469497	0	13.321576200874834	0.38827404412471633
66168	5.285179727881784	18.290651679718636	15.835770280778295	15.835770280778295	5.285179727881784	18.290651679718636	0	0	0.01567004455936787	0	13.321576200874834	0.3866111026548653
66168	5.285688594260837	18.30965723114466	15.8558371446043	15.8558371446043	5.285688594260837	18.30965723114466	0	0	0.016473945192622946	0	13.321576200874834	0.38535520929316897
66.18	5.28603308243012	18.328629804123107	15.875846833460988	15.875846833460988	5.28603308243012	18.328629804123107	0	0	0.0170125137294526	0	13.321576200874834	0.38434749855841677
66184	5.286619621585488	18.347729330278543	15.89580878551108	15.89580878551108	5.286619621585488	18.347729330278543	0	0	0.017317183117970054	0	13.321576200874834	0.3834989299721395
66436	5.286983418715032	18.366720125927735	15.915731929934823	15.915731929934823	5.286983418715032	18.366720125927735	0	0	0.018039329799562923	0	13.318318261178373	0.3828576984156398
66.44	5.2873108759493075	18.385710013974617	15.93562505935057	15.93562505935057	5.2873108759493075	18.385710013974617	0	0	0.01876430251979242	0	13.318318261178373	0.38230284808832665
66.44	5.2877765214305095	18.404706726042125	15.955491821956317	15.955491821956317	5.2877765214305095	18.404706726042125	0	0	0.01949195285543557	0	13.318318261178373	0.3818713791818221
66444	5.288294179731576	18.423493721921105	15.97533976855085	15.97533976855085	5.288294179731576	18.423493721921105	0	0	0.020370563569805204	0	13.318318261178373	0.3816167878643851
66444	5.288687535343761	18.44226202008889	15.995193015248478	15.995193015248478	5.288687535343761	18.44226202008889	0	0	0.021250895767888196	0	13.318318261178373	0.3820627277106026
66692	5.288739202840336	18.461018788666415	16.015085410643536	16.015085410643536	5.288739202840336	18.461018788666415	0	0	0.0218594545852773	0	13.315347816605872	0.3829813674292843
66.7	5.288992269916222	18.47994319836215	16.035027686709352	16.035027686709352	5.288992269916222	18.47994319836215	0	0	0.02241416268170092	0	13.315347816605872	0.38398846771721445
66.7	5.288987186513018	18.498811604756195	16.0550315848847	16.0550315848847	5.288987186513018	18.498811604756195	0	0	0.02296889592678694	0	13.315347816605872	0.38535364911700154
66712	5.289002460121141	18.51777402654909	16.075114805877718	16.075114805877718	5.289002460121141	18.51777402654909	0	0	0.023522871502968487	0	13.315347816605872	0.38698489600328817
66.72	5.2891821893014335	18.536829958134014	16.095287922135906	16.095287922135906	5.2891821893014335	18.536829958134014	0	0	0.024216343278603322	0	13.315347816605872	0.38877882933607516
66988	5.289295252563471	18.555877992861525	16.1155563730119	16.1155563730119	5.289295252563471	18.555877992861525	0	0	0.02497144594239053	0	13.311585383043564	0.3906015769374827
66996	5.289553764065084	18.575143895981935	16.135903624623126	16.135903624623126	5.289553764065084	18.575143895981935	0	0	0.025806689019564084	0	13.310906848096142	0.39178581483849934
67.0	5.2896595007551435	18.594386270562044	16.15629455597352	16.15629455597352	5.2896595007551435	18.594386270562044	0	0	0.026638098297253415	0	13.310906848096142	0.3923793571575472
67.0	5.2896843720376685	18.613562285130417	16.176707082262094	16.176707082262094	5.2896843720376685	18.613562285130417	0	0	0.027465564903869078	0	13.310906848096142	0.39264480779652805
67008	5.289786327262792	18.632704101090273	16.19712763242654	16.19712763242654	5.289786327262792	18.632704101090273	0	0	0.028289289503712116	0	13.310906848096142	0.3927472871943171
67208	5.289763872580399	18.651788460676507	16.21755100263105	16.21755100263105	5.289763872580399	18.651788460676507	0	0	0.02920877515534595	0	13.30749200424941	0.39276879692553496
67.22	5.289628885979146	18.670824707591905	16.23797179249962	16.23797179249962	5.289628885979146	18.670824707591905	0	0	0.029968743823317448	0	13.30749200424941	0.3925683253318156
67224	5.289649680314831	18.689713635209404	16.258363384531233	16.258363384531233	5.289649680314831	18.689713635209404	0	0	0.03069450116791372	0	13.30749200424941	0.3917076147657564
67224	5.289980990955714	18.70848894208324	16.278699046822926	16.278699046822926	5.289980990955714	18.70848894208324	0	0	0.031419005275530584	0	13.30749200424941	0.39048952386769187
67228	5.290308743888542	18.727242196359217	16.298967235265312	16.298967235265312	5.290308743888542	18.727242196359217	0	0	0.03214355434876654	0	13.30749200424941	0.38916127991346416
67476	5.290379991736331	18.74602433130507	16.319165409372214	16.319165409372214	5.290379991736331	18.74602433130507	0	0	0.03292018156850857	0	13.303297917328628	0.38777541345124206
67476	5.2909239667177195	18.76506896415926	16.33928857837908	16.33928857837908	5.2909239667177195	18.76506896415926	0	0	0.0333697626094858	0	13.303297917328628	0.38634359976237165
67476	5.29133145405518	18.784017333519937	16.359343490417775	16.359343490417775	5.29133145405518	18.784017333519937	0	0	0.03374212327959212	0	13.303297917328628	0.38511778832848276
67484	5.291872635537555	18.80306746656476	16.379339558839114	16.379339558839114	5.291872635537555	18.80306746656476	0	0	0.03412059280035369	0	13.303297917328628	0.3840706290425573
67492	5.292136206841049	18.822035877446016	16.399286654476768	16.399286654476768	5.292136206841049	18.822035877446016	0	0	0.034505804351934705	0	13.303297917328628	0.3832024191439428
67724	5.292663424484586	18.841205823478923	16.41919082290537	16.41919082290537	5.292663424484586	18.841205823478923	0	0	0.03491776764498538	0	13.29914421610467	0.38243724829520714
67724	5.293404644659884	18.860490694908613	16.439065912429054	16.439065912429054	5.293404644659884	18.860490694908613	0	0	0.03554875758607192	0	13.29914421610467	0.3821158538069136
67736	5.294377054433473	18.87984793064488	16.45894025621707	16.45894025621707	5.294377054433473	18.87984793064488	0	0	0.035844082046852466	0	13.29914421610467	0.38233504992894657
67736	5.295270906255794	18.89922749454105	16.478835632601427	16.478835632601427	5.295270906255794	18.89922749454105	0	0	0.03602132928049253	0	13.29914421610467	0.38288265255497417
67744	5.296009221373783	18.918319594659547	16.498765264227302	16.498765264227302	5.296009221373783	18.918319594659547	0	0	0.03620394554305151	0	13.29914421610467	0.3836099574753221
67.96	5.296668622536429	18.937375466924667	16.518735646418193	16.518735646418193	5.296668622536429	18.937375466924667	0	0	0.0362338713370978	0	13.29621828748974	0.3844210266289195
67972	5.297591021529494	18.956583014700307	16.53874934264247	16.53874934264247	5.297591021529494	18.956583014700307	0	0	0.03651303927352217	0	13.294946430512008	0.38526751449901225
67992	5.298065695578432	18.975618043702717	16.558807699611748	16.558807699611748	5.298065695578432	18.975618043702717	0	0	0.03703696137279798	0	13.294946430512008	0.38614705699027213
67996	5.298436009164877	18.994473149278473	16.57891074275526	16.57891074275526	5.298436009164877	18.994473149278473	0	0	0.037559409191669314	0	13.294946430512008	0.386983235961429
68016	5.299087108373423	19.01329793324099	16.599056124744106	16.599056124744106	5.299087108373423	19.01329793324099	0	0	0.037471650056869865	0	13.294946430512008	0.3877714104175226
68032	5.299453045736408	19.032035676712578	16.61924180717016	16.61924180717016	5.299453045736408	19.032035676712578	0	0	0.036927877771075056	0	13.293801759232048	0.3885007410064353
68292	5.299668804162028	19.0507041485949	16.63945747557685	16.63945747557685	5.299668804162028	19.0507041485949	0	0	0.037002168191638124	0	13.289404759950855	0.38891162280226177
68296	5.299748114563251	19.069304805368223	16.659680206551876	16.659680206551876	5.299748114563251	19.069304805368223	0	0	0.0375294517137149	0	13.289404759950855	0.38883850202009224
68.3	5.2998131722773385	19.087967102441084	16.679890814136897	16.679890814136897	5.2998131722773385	19.087967102441084	0	0	0.03817570060597276	0	13.289404759950855	0.38849702248655327
68304	5.29998548862824	19.106745191858725	16.700079539521223	16.700079539521223	5.29998548862824	19.106745191858725	0	0	0.038401172773003665	0	13.289404759950855	0.38801176634407236
68564	5.30019028648823	19.125625072576497	16.720241401154823	16.720241401154823	5.30019028648823	19.125625072576497	0	0	0.038797315653830176	0	13.285103769026152	0.3874770215201389
68568	5.300155059082142	19.144419448618528	16.740374651802725	16.740374651802725	5.300155059082142	19.144419448618528	0	0	0.039189007802826165	0	13.285103769026152	0.38690725220868477
68568	5.300393959466399	19.163155015462458	16.76047454094219	16.76047454094219	5.300393959466399	19.163155015462458	0	0	0.039414899235616696	0	13.285103769026152	0.38621069498090904
68568	5.300355400594278	19.181888016739418	16.78053667830988	16.78053667830988	5.300355400594278	19.181888016739418	0	0	0.039638301382956403	0	13.285103769026152	0.3854638027739762
68568	5.300418149787355	19.20052153407588	16.80056038447522	16.80056038447522	5.300418149787355	19.20052153407588	0	0	0.04008958033238009	0	13.285103769026152	0.3847407615632427
68568	5.300581234715557	19.219046626247497	16.820547683833805	16.820547683833805	5.300581234715557	19.219046626247497	0	0	0.040540829291748876	0	13.285103769026152	0.38405928680801527
68764	5.3010649643693375	19.237355659937187	16.840501488923845	16.840501488923845	5.3010649643693375	19.237355659937187	0	0	0.04069096875011312	0	13.281800955321284	0.38345906158993115
68772	5.30162961723419	19.255412108054806	16.86043058736222	16.86043058736222	5.30162961723419	19.255412108054806	0	0	0.04085836342497889	0	13.281800955321284	0.3831456405314164
68776	5.302046853619433	19.273473417535058	16.880354688737107	16.880354688737107	5.302046853619433	19.273473417535058	0	0	0.041028414676780665	0	13.281800955321284	0.3832087209348565
68816	5.302382837677798	19.29146995223556	16.900289042449774	16.900289042449774	5.302382837677798	19.29146995223556	0	0	0.041137589688863184	0	13.280930849718356	0.38350506102374504
68.82	5.302853627366443	19.309429815290805	16.9202429458236	16.9202429458236	5.302853627366443	19.309429815290805	0	0	0.04072619033515748	0	13.280930849718356	0.3839402983841435
68972	5.303510534698227	19.327517696820827	16.94022419393609	16.94022419393609	5.303510534698227	19.327517696820827	0	0	0.04050699287463909	0	13.278415961003825	0.3845440376897916
69036	5.303725345447757	19.34576579131594	16.960238895053692	16.960238895053692	5.303725345447757	19.34576579131594	0	0	0.04042329580726654	0	13.27748438382434	0.3852071237890681
69036	5.303844594042799	19.364155116053897	16.9802890032161	16.9802890032161	5.303844594042799	19.364155116053897	0	0	0.04046163626762991	0	13.27748438382434	0.3858994454335891
69184	5.304214210358453	19.382563622962984	17.00037564312277	17.00037564312277	5.304214210358453	19.382563622962984	0	0	0.04073471638195139	0	13.27521226708358	0.38661186129647257
69192	5.304618001793073	19.4010816938446	17.020499235417727	17.020499235417727	5.304618001793073	19.4010816938446	0	0	0.041009583258823534	0	13.27521226708358	0.3872900742736868
69196	5.304574529791999	19.419933582331723	17.040650165927442	17.040650165927442	5.304574529791999	19.419933582331723	0	0	0.04096401468448506	0	13.27521226708358	0.38767208619672666
69196	5.305125742099216	19.43875426861966	17.060815295052695	17.060815295052695	5.305125742099216	19.43875426861966	0	0	0.04081947766559814	0	13.27521226708358	0.38786828961760683
69388	5.305755181217336	19.457743936722615	17.08098625772535	17.08098625772535	5.305755181217336	19.457743936722615	0	0	0.04118198907971411	0	13.271240468575444	0.3878897706439188
69396	5.306487235194803	19.476663897283796	17.101148226020737	17.101148226020737	5.306487235194803	19.476663897283796	0	0	0.04148600999806101	0	13.271240468575444	0.38753473043757547
69396	5.307192523728602	19.495657848289394	17.12128297764588	17.12128297764588	5.307192523728602	19.495657848289394	0	0	0.04176364228766244	0	13.271240468575444	0.38689443861431844
69404	5.307799748246331	19.514760999658684	17.141380098827714	17.141380098827714	5.307799748246331	19.514760999658684	0	0	0.04185028870902891	0	13.271240468575444	0.38611701453859615
69604	5.308247688739283	19.533884042969213	17.161435310544725	17.161435310544725	5.308247688739283	19.533884042969213	0	0	0.04234552232071216	0	13.2669933786612	0.3853025460526913
69608	5.309226517476764	19.553061550846696	17.18144982331722	17.18144982331722	5.309226517476764	19.553061550846696	0	0	0.04271944353333908	0	13.2669933786612	0.3845589526217708
69612	5.30981415863324	19.572157492828847	17.20142848486005	17.20142848486005	5.30981415863324	19.572157492828847	0	0	0.04270605940532617	0	13.2669933786612	0.3839178626601372
69616	5.310459497212371	19.591097591731092	17.221376786382688	17.221376786382688	5.310459497212371	19.591097591731092	0	0	0.042690724565470864	0	13.2669933786612	0.38337919713842494
69808	5.31124910392665	19.609999161180912	17.241299625694076	17.241299625694076	5.31124910392665	19.609999161180912	0	0	0.04315438228851687	0	13.263234014076252	0.3829422068149166
69812	5.312027920682569	19.628947524914622	17.26120665118132	17.26120665118132	5.312027920682569	19.628947524914622	0	0	0.04361707196107132	0	13.263234014076252	0.3827708293804489
69812	5.313079880781126	19.648081984733277	17.281111370734344	17.281111370734344	5.313079880781126	19.648081984733277	0	0	0.043571504397023474	0	13.263234014076252	0.38281780858225484
69816	5.313721229407058	19.667018360030305	17.301022434778144	17.301022434778144	5.313721229407058	19.667018360030305	0	0	0.04368838778672639	0	13.263234014076252	0.38298546080811025
70024	5.31435528120786	19.685974046433543	17.32094410057607	17.32094410057607	5.31435528120786	19.685974046433543	0	0	0.04438767507388519	0	13.258682836635428	0.38323780189072426
70032	5.314921017608547	19.704895180819637	17.340881715144555	17.340881715144555	5.314921017608547	19.704895180819637	0	0	0.0449252983214736	0	13.258682836635428	0.38357443999126456
70036	5.315494125833851	19.723821092461396	17.360839460404602	17.360839460404602	5.315494125833851	19.723821092461396	0	0	0.044921053542745	0	13.258682836635428	0.38400968841468786
70.04	5.316368986209254	19.74275761697898	17.380822196665992	17.380822196665992	5.316368986209254	19.74275761697898	0	0	0.04491817374055836	0	13.258682836635428	0.3845271876720198
70.18	5.317028741572215	19.761565097742434	17.40083305709334	17.40083305709334	5.317028741572215	19.761565097742434	0	0	0.04574883470496861	0	13.256329787907227	0.3850678867346745
70188	5.317627487433837	19.780384086112434	17.420867383164822	17.420867383164822	5.317627487433837	19.780384086112434	0	0	0.04595580388239742	0	13.256329787907227	0.3854319451513915
70188	5.318013688328202	19.79913481175056	17.44091689145828	17.44091689145828	5.318013688328202	19.79913481175056	0	0	0.045599484350778	0	13.256329787907227	0.3856672879084649
70216	5.318319900008136	19.81791345919247	17.46097550777811	17.46097550777811	5.318319900008136	19.81791345919247	0	0	0.045244056991265026	0	13.254476773563526	0.3857783055095582
70268	5.318988964464722	19.836788747892452	17.48103497679764	17.48103497679764	5.318988964464722	19.836788747892452	0	0	0.045126459627470875	0	13.254029096207173	0.3857214608742157
70.48	5.319338536909751	19.855627709518977	17.501086630965784	17.501086630965784	5.319338536909751	19.855627709518977	0	0	0.045630377366053985	0	13.248245459740458	0.3854832896727651
70488	5.31989464228299	19.87459828544748	17.52112309635208	17.52112309635208	5.31989464228299	19.87459828544748	0	0	0.04555253707941754	0	13.248245459740458	0.3851755694282536
70492	5.320229155262508	19.893484469723184	17.541144054374467	17.541144054374467	5.320229155262508	19.893484469723184	0	0	0.04563705940855018	0	13.248245459740458	0.38488551837227164
70.5	5.320654078727362	19.91224838155936	17.561150754953204	17.561150754953204	5.320654078727362	19.91224838155936	0	0	0.045721055416157425	0	13.248245459740458	0.38462752708309816
70.56	5.321066777994774	19.931075179692506	17.581144614112905	17.581144614112905	5.321066777994774	19.931075179692506	0	0	0.04597395798233105	0	13.246920879434136	0.38439221884332964
70584	5.321547815729628	19.949969558621603	17.601127377113905	17.601127377113905	5.321547815729628	19.949969558621603	0	0	0.046124907110145656	0	13.245358826891113	0.384192377666832
70732	5.3221908492243575	19.968972656081732	17.621099981772375	17.621099981772375	5.3221908492243575	19.968972656081732	0	0	0.046875880891656924	0	13.243020654283145	0.384001834500608
70732	5.322752760878363	19.98792413762726	17.641063808220203	17.641063808220203	5.322752760878363	19.98792413762726	0	0	0.04761001281292021	0	13.241848624255221	0.38385023042570326
70932	5.323387823753509	20.00692591922643	17.661020367777425	17.661020367777425	5.323387823753509	20.00692591922643	0	0	0.048959853983622806	0	13.238205979677883	0.38371843927069904
70936	5.323661681399346	20.025790045606833	17.680971027069695	17.680971027069695	5.323661681399346	20.025790045606833	0	0	0.050071602366593616	0	13.238205979677883	0.3836213625633476
70944	5.323974595535637	20.04463985202445	17.700918355835352	17.700918355835352	5.323974595535637	20.04463985202445	0	0	0.05082410163825761	0	13.238205979677883	0.38359823317032277
70948	5.3243759891920615	20.06345659313788	17.720866354321462	17.720866354321462	5.3243759891920615	20.06345659313788	0	0	0.05138668659474582	0	13.238205979677883	0.3836408886156844
71112	5.324828719985499	20.08221466022667	17.74081873902369	17.74081873902369	5.324828719985499	20.08221466022667	0	0	0.05225294613513714	0	13.234800037977962	0.3837550078635696
71116	5.325261786101456	20.100982520199807	17.760776362870025	17.760776362870025	5.325261786101456	20.100982520199807	0	0	0.05300017409385693	0	13.234800037977962	0.38385210681533044
71128	5.325831710111594	20.11989126875711	17.780741466645566	17.780741466645566	5.325831710111594	20.11989126875711	0	0	0.05328722190559158	0	13.234800037977962	0.3840338630660526
71132	5.326503195049827	20.138747958676934	17.80071674149394	17.80071674149394	5.326503195049827	20.138747958676934	0	0	0.053375111311824125	0	13.234800037977962	0.3842251472605163
71316	5.3271090549758355	20.157624424456262	17.820700731039846	17.820700731039846	5.3271090549758355	20.157624424456262	0	0	0.05390486313325214	0	13.231549550610547	0.38435913775139136
71324	5.327942697987919	20.176548420615124	17.8406861607114	17.8406861607114	5.327942697987919	20.176548420615124	0	0	0.05453577370280252	0	13.231549550610547	0.384293279064149
71328	5.328447556532206	20.195383481517663	17.860665469938432	17.860665469938432	5.328447556532206	20.195383481517663	0	0	0.0540421129741403	0	13.231549550610547	0.38414246060754415
71328	5.329265235449038	20.214356267748332	17.880635357388865	17.880635357388865	5.329265235449038	20.214356267748332	0	0	0.053549823322859236	0	13.231549550610547	0.38394665258119626
71532	5.330433429924355	20.233397522327042	17.900595280238736	17.900595280238736	5.330433429924355	20.233397522327042	0	0	0.053482701487628605	0	13.229113287513062	0.38379962726876843
71536	5.331581518252581	20.252493284847663	17.920551434887273	17.920551434887273	5.331581518252581	20.252493284847663	0	0	0.05360588680465405	0	13.229113287513062	0.3837188344894651
71536	5.332733538843155	20.271524231320132	17.940500442016305	17.940500442016305	5.332733538843155	20.271524231320132	0	0	0.052880505177233555	0	13.229113287513062	0.3835668266281439
71544	5.333861257474229	20.290378401687583	17.960442148048482	17.960442148048482	5.333861257474229	20.290378401687583	0	0	0.05227427427338608	0	13.229113287513062	0.38344537466370027
71688	5.334794088367239	20.30926412099163	17.980378411720068	17.980378411720068	5.334794088367239	20.30926412099163	0	0	0.05213933867037255	0	13.227705554332312	0.3833491945719063
71692	5.335947391943009	20.328174136517376	18.000310393678976	18.000310393678976	5.335947391943009	20.328174136517376	0	0	0.052003524294311584	0	13.227705554332312	0.38329081374476937
71696	5.336982267649156	20.34709475922234	18.0202419187343	18.0202419187343	5.336982267649156	20.34709475922234	0	0	0.050967218762541025	0	13.227705554332312	0.38332275737801674
71724	5.338076724707576	20.366091350123185	18.040177093657924	18.040177093657924	5.338076724707576	20.366091350123185	0	0	0.0500027018822022	0	13.227135011106112	0.3834122947295169
71776	5.338797181924771	20.385062975299824	18.060117993947433	18.060117993947433	5.338797181924771	20.385062975299824	0	0	0.049592666888871074	0	13.226771535172503	0.3835225274280212
71972	5.3398559103277	20.40404656938563	18.08006184518553	18.08006184518553	5.3398559103277	20.40404656938563	0	0	0.049317900851211814	0	13.225706429456919	0.3835367874620826
71972	5.340741765537999	20.423012584253385	18.100005453817012	18.100005453817012	5.340741765537999	20.423012584253385	0	0	0.0481450524856422	0	13.225706429456919	0.38353079500570564
71976	5.341545458374808	20.441873160565674	18.119949115065268	18.119949115065268	5.341545458374808	20.441873160565674	0	0	0.04702518132514205	0	13.225285826184077	0.3835379734796916
72.14	5.342572567601474	20.460456649402136	18.139894232838973	18.139894232838973	5.342572567601474	20.460456649402136	0	0	0.04658147367397358	0	13.224259974801619	0.38357780085533866
72152	5.343470945569889	20.47904203140763	18.15984176577722	18.15984176577722	5.343470945569889	20.47904203140763	0	0	0.04613751125441125	0	13.224259974801619	0.3836397781946807
72156	5.344315236436171	20.497569017232564	18.179793824318406	18.179793824318406	5.344315236436171	20.497569017232564	0	0	0.04521082042716083	0	13.224259974801619	0.3837416410358547
72.18	5.344944981626822	20.51622784509453	18.199751157461225	18.199751157461225	5.344944981626822	20.51622784509453	0	0	0.044284430895577334	0	13.224259974801619	0.38384426703474195
72.36	5.345654865541926	20.534894097983994	18.21971320293219	18.21971320293219	5.345654865541926	20.534894097983994	0	0	0.0439630414239176	0	13.223310955902276	0.3839054243861258
72376	5.346302203946652	20.553766340917846	18.239675431243302	18.239675431243302	5.346302203946652	20.553766340917846	0	0	0.04356909832768168	0	13.223310955902276	0.38385995198731304
72384	5.3470439986932705	20.57290559921536	18.259632977494352	18.259632977494352	5.3470439986932705	20.57290559921536	0	0	0.0428912729161615	0	13.223310955902276	0.3837434057976236
72392	5.347973580204332	20.59238538818142	18.27958358463032	18.27958358463032	5.347973580204332	20.59238538818142	0	0	0.04127701486338832	0	13.223310955902276	0.3835956973979953
72532	5.348650190977094	20.611893890162637	18.299525744540716	18.299525744540716	5.348650190977094	20.611893890162637	0	0	0.04037960761405897	0	13.222282376275366	0.3834188675470423
72.54	5.349182543163639	20.631415948770755	18.319458343551915	18.319458343551915	5.349182543163639	20.631415948770755	0	0	0.03942862382936018	0	13.222282376275366	0.38323172050778753
72.54	5.349945181697667	20.65109743724274	18.339381780088058	18.339381780088058	5.349945181697667	20.65109743724274	0	0	0.0383462484836366	0	13.222282376275366	0.3830754012930645
72544	5.350683179431638	20.67079528740795	18.359298860190226	18.359298860190226	5.350683179431638	20.67079528740795	0	0	0.037126969572250576	0	13.222024124609744	0.38297959731171843
72592	5.351529944214792	20.690243262585494	18.379212184338666	18.379212184338666	5.351529944214792	20.690243262585494	0	0	0.03600896193707471	0	13.222024124609744	0.3829341000784059
72.78	5.352276791834063	20.709364047590874	18.399125158654375	18.399125158654375	5.352276791834063	20.709364047590874	0	0	0.03475486899214809	0	13.220743351978472	0.3829648304850759
72788	5.35321768349448	20.72820930105832	18.41904215296431	18.41904215296431	5.35321768349448	20.72820930105832	0	0	0.03337862886643244	0	13.220743351978472	0.383069486021798
72792	5.353830523745752	20.74701550919842	18.438965205192403	18.438965205192403	5.353830523745752	20.74701550919842	0	0	0.031383090620733925	0	13.220743351978472	0.3831937204139073
72.94	5.354712957106359	20.76568705325631	18.4588944598685	18.4588944598685	5.354712957106359	20.76568705325631	0	0	0.029717463490911443	0	13.220024467450337	0.3832964270480455
72944	5.355770647769982	20.78425596875403	18.478825563270604	18.478825563270604	5.355770647769982	20.78425596875403	0	0	0.028851794353844246	0	13.220024467450337	0.3832702750606037
72948	5.356852313339746	20.802972142112196	18.49875284718026	18.49875284718026	5.356852313339746	20.802972142112196	0	0	0.027853659625475674	0	13.220024467450337	0.3831572264878562
73116	5.3582614312805585	20.821589719378075	18.518672830967002	18.518672830967002	5.3582614312805585	20.821589719378075	0	0	0.026501851426318727	0	13.21936740120916	0.3830155602436104
73.12	5.3593507700174285	20.840171372857544	18.538586443727308	18.538586443727308	5.3593507700174285	20.840171372857544	0	0	0.025149798585560754	0	13.21936740120916	0.38290661203604937
73124	5.36041348440176	20.858825960517272	18.55849566535909	18.55849566535909	5.36041348440176	20.858825960517272	0	0	0.023934592199655023	0	13.21936740120916	0.3828408080217256
73276	5.361546718181562	20.877496252671435	18.578402796927865	18.578402796927865	5.361546718181562	20.877496252671435	0	0	0.023002900120488945	0	13.218722933610751	0.38281987373943843
73276	5.36229084034807	20.896355464599438	18.598309692648968	18.598309692648968	5.36229084034807	20.896355464599438	0	0	0.021789080807504982	0	13.218722933610751	0.3828393374820488
73284	5.363468696395755	20.915127834986954	18.61821873912539	18.61821873912539	5.363468696395755	20.915127834986954	0	0	0.020575251173907298	0	13.218530613851971	0.38288653082010604
73452	5.364787955740763	20.934309266215912	18.638130587610714	18.638130587610714	5.364787955740763	20.934309266215912	0	0	0.02005493649553102	0	13.218142956368329	0.38295010714431427
73456	5.365769818028666	20.95374951013654	18.658045540301732	18.658045540301732	5.365769818028666	20.95374951013654	0	0	0.01944227120132014	0	13.218142956368329	0.38300709210921824
73464	5.366628017172755	20.973270366122495	18.67796452772455	18.67796452772455	5.366628017172755	20.973270366122495	0	0	0.0185162495297769	0	13.218142956368329	0.38310185022378257
73468	5.367628156756899	20.99290956949431	18.69788859454486	18.69788859454486	5.367628156756899	20.99290956949431	0	0	0.017590223872983576	0	13.218142956368329	0.3831923093497329
73628	5.368633876704116	21.01248313770304	18.717816377587248	18.717816377587248	5.368633876704116	21.01248313770304	0	0	0.017223338553673397	0	13.216543185826971	0.38325864967421797
73636	5.369423787819524	21.032132084609042	18.737747324141115	18.737747324141115	5.369423787819524	21.032132084609042	0	0	0.016856363357112047	0	13.216543185826971	0.3833067323385171
73.64	5.370161299238899	21.051884292738777	18.757680803546446	18.757680803546446	5.370161299238899	21.051884292738777	0	0	0.01630814643386563	0	13.216543185826971	0.3833517138499011
73648	5.37071136469059	21.071385222579313	18.77761592407615	18.77761592407615	5.37071136469059	21.071385222579313	0	0	0.015676879952973278	0	13.216018856868297	0.3833803195620478
73.7	5.371309112411143	21.090781317985723	18.797551734569904	18.797551734569904	5.371309112411143	21.090781317985723	0	0	0.015530865439892624	0	13.21554696080549	0.38338155623906667
73872	5.371857005944926	21.11022336865859	18.81748737876953	18.81748737876953	5.371857005944926	21.11022336865859	0	0	0.015756076233007073	0	13.212561474524248	0.383376519055357
73872	5.37258691471542	21.129644552463848	18.83742224123219	18.83742224123219	5.37258691471542	21.129644552463848	0	0	0.01585979886862468	0	13.212561474524248	0.38333692244719986
73876	5.373285509481281	21.149004701409932	18.857354256429748	18.857354256429748	5.373285509481281	21.149004701409932	0	0	0.015826399814447854	0	13.212561474524248	0.3832809392082049
74064	5.37381621546016	21.168212377575216	18.87728199289164	18.87728199289164	5.37381621546016	21.168212377575216	0	0	0.01663494943049242	0	13.20845274015248	0.3831838218836868
74068	5.374702631997223	21.187338714366376	18.8972059398172	18.8972059398172	5.374702631997223	21.187338714366376	0	0	0.01753158399390295	0	13.207347475445092	0.38312462782729456
74068	5.375462393572535	21.206313223898707	18.917126741367404	18.917126741367404	5.375462393572535	21.206313223898707	0	0	0.018090457527236654	0	13.207347475445092	0.383072335062066
74.22	5.376226063047307	21.225181012150365	18.93704477187109	18.93704477187109	5.376226063047307	21.225181012150365	0	0	0.01889257132525729	0	13.204651734823774	0.38300889680233247
74224	5.377201090943001	21.24397090701277	18.95695945725228	18.95695945725228	5.377201090943001	21.24397090701277	0	0	0.01997957710961956	0	13.204651734823774	0.38293993694143985
74228	5.378161905879917	21.26279429408374	18.976870346135396	18.976870346135396	5.378161905879917	21.26279429408374	0	0	0.021066739481282442	0	13.204651734823774	0.3828687680887064
74404	5.378841922846623	21.28172598169947	18.996776895524434	18.996776895524434	5.378841922846623	21.28172598169947	0	0	0.022217406926738473	0	13.202686539910834	0.3827860291086404
74404	5.379671728616587	21.30074863636658	19.016678516215503	19.016678516215503	5.379671728616587	21.30074863636658	0	0	0.02299689405127721	0	13.202686539910834	0.3826313881336467
74408	5.380485850391662	21.319705565218932	19.0365673090295	19.0365673090295	5.380485850391662	21.319705565218932	0	0	0.023823362594284234	0	13.202686539910834	0.38234964413637434
74416	5.381140367316229	21.33875962517476	19.05644379061161	19.05644379061161	5.381140367316229	21.33875962517476	0	0	0.024787084267108458	0	13.202686539910834	0.3821647958288929
74556	5.381723980671769	21.357904820180806	19.076314136123067	19.076314136123067	5.381723980671769	21.357904820180806	0	0	0.025614773565362604	0	13.198610128296291	0.38210484783371135
74556	5.382239065921735	21.37711387706518	19.096185195816982	19.096185195816982	5.382239065921735	21.37711387706518	0	0	0.02635456110920236	0	13.198610128296291	0.38217904751853193
74.56	5.382575714550196	21.396407365757526	19.116062625012784	19.116062625012784	5.382575714550196	21.396407365757526	0	0	0.02722644469047153	0	13.198610128296291	0.3823355713092272
74584	5.3829086801228945	21.41557324066336	19.13594952648432	19.13594952648432	5.3829086801228945	21.41557324066336	0	0	0.027821932082886816	0	13.197589142322132	0.38253707222609334
74636	5.3831877352701	21.434751310392407	19.155846505460595	19.155846505460595	5.3831877352701	21.434751310392407	0	0	0.028445153001039506	0	13.196570214509595	0.3827186256244858
74.8	5.383779251809781	21.453897909905066	19.17575353371206	19.17575353371206	5.383779251809781	21.453897909905066	0	0	0.029367497113651143	0	13.193984310095756	0.3829144528166005
74808	5.384234976052011	21.472983987425	19.195669686378704	19.195669686378704	5.384234976052011	21.472983987425	0	0	0.030158893495368745	0	13.193984310095756	0.38307659735584
74812	5.38467731027784	21.491985275859	19.215593813560776	19.215593813560776	5.38467731027784	21.491985275859	0	0	0.03095007807979903	0	13.193984310095756	0.38322047479126226
74976	5.3851425737029635	21.51094306759974	19.23552426040461	19.23552426040461	5.3851425737029635	21.51094306759974	0	0	0.031986370905265966	0	13.191359976602957	0.3833031921802576
74976	5.385805643751781	21.529781261971195	19.25545582081166	19.25545582081166	5.385805643751781	21.529781261971195	0	0	0.03302240826629431	0	13.191359976602957	0.38330442587378455
74.98	5.386841835782676	21.5486159442767	19.27538962502339	19.27538962502339	5.386841835782676	21.5486159442767	0	0	0.03366580597365719	0	13.191359976602957	0.38337925435613796
75148	5.387770202129245	21.5676830906594	19.29532698515032	19.29532698515032	5.387770202129245	21.5676830906594	0	0	0.03450790272654913	0	13.189157189430675	0.38343475941412003
75148	5.388571529147689	21.586915877194098	19.315267323196963	19.315267323196963	5.388571529147689	21.586915877194098	0	0	0.03534968510066765	0	13.189157189430675	0.3834859493124929
75.16	5.389131111734132	21.606215226401012	19.335208579659998	19.335208579659998	5.389131111734132	21.606215226401012	0	0	0.03630757339364687	0	13.18851148620416	0.38348496567208445
75.32	5.389714081556869	21.625614363800047	19.35514784204819	19.35514784204819	5.389714081556869	21.625614363800047	0	0	0.037317309556771316	0	13.186441392035666	0.383412262202347
75324	5.390429204829127	21.64510374508112	19.375082116402773	19.375082116402773	5.390429204829127	21.64510374508112	0	0	0.03802762525131603	0	13.186441392035666	0.3832965722507728
75324	5.390777383334604	21.66462945960111	19.3950094707956	19.3950094707956	5.390777383334604	21.66462945960111	0	0	0.03873783926392527	0	13.186441392035666	0.38315905983241244
75324	5.391116113246953	21.684244375631472	19.41493047251458	19.41493047251458	5.391116113246953	21.684244375631472	0	0	0.03937334670232603	0	13.186441392035666	0.38305270121391477
75484	5.391463855811315	21.70389930166861	19.43484594036149	19.43484594036149	5.391463855811315	21.70389930166861	0	0	0.039950405857666876	0	13.184989571066277	0.3829647776133374
75492	5.391829817608634	21.723555687939832	19.454762310077037	19.454762310077037	5.391829817608634	21.723555687939832	0	0	0.040527481567298435	0	13.184989571066277	0.3830611710433911
75492	5.392114046542795	21.742880869553357	19.474687355351644	19.474687355351644	5.392114046542795	21.742880869553357	0	0	0.04110458288803196	0	13.184989571066277	0.3832865657635021
75.52	5.39251589139254	21.761951059057765	19.494625760396794	19.494625760396794	5.39251589139254	21.761951059057765	0	0	0.0412767441601527	0	13.184270631812433	0.38356197849478346
75576	5.3927975355260305	21.7807973220707	19.514578655052176	19.514578655052176	5.3927975355260305	21.7807973220707	0	0	0.041541472179121394	0	13.183783613034265	0.3838267828793588
75752	5.393352133775545	21.799490744417454	19.53454369272584	19.53454369272584	5.393352133775545	21.799490744417454	0	0	0.04201197804699364	0	13.182026127398988	0.38403042444280744
75.76	5.393505602346051	21.8184248967803	19.554516878649927	19.554516878649927	5.393505602346051	21.8184248967803	0	0	0.04229889200164617	0	13.182026127398988	0.38414956430709024
75764	5.393739870627741	21.837460045574357	19.574494572140505	19.574494572140505	5.393739870627741	21.837460045574357	0	0	0.04251822676597953	0	13.181763559062164	0.3842097507799666
75928	5.394118418955625	21.856586278617712	19.59447419950992	19.59447419950992	5.394118418955625	21.856586278617712	0	0	0.042473083270159216	0	13.180622542975241	0.38423136345013964
75932	5.394478613642595	21.87575696651767	19.614453200830102	19.614453200830102	5.394478613642595	21.87575696651767	0	0	0.04250241761621965	0	13.180622542975241	0.3841770389146515
75932	5.394677599307447	21.894958056259004	19.63442697814866	19.63442697814866	5.394677599307447	21.894958056259004	0	0	0.04234463620819827	0	13.180622542975241	0.3840477590707137
76092	5.395146343343159	21.91431772158702	19.65439311423521	19.65439311423521	5.395146343343159	21.91431772158702	0	0	0.0418030242664742	0	13.179205463107037	0.3838856673962756
76.1	5.395576338283114	21.93359788815435	19.674349825157808	19.674349825157808	5.395576338283114	21.93359788815435	0	0	0.04115628396490361	0	13.179205463107037	0.38368724565433715
76108	5.3961824085988015	21.95274135739701	19.694295162513317	19.694295162513317	5.3961824085988015	21.95274135739701	0	0	0.04071542889540896	0	13.179205463107037	0.38346249720394326
76116	5.396449440770408	21.97190728081698	19.714229383620623	19.714229383620623	5.396449440770408	21.97190728081698	0	0	0.03993887968478834	0	13.179205463107037	0.3832578220650636
76276	5.396969782591905	21.99113790361079	19.73415286676133	19.73415286676133	5.396969782591905	21.99113790361079	0	0	0.03892679826620786	0	13.177985821019032	0.38304775458381973
76.28	5.397508128140993	22.010460174423823	19.75406592311801	19.75406592311801	5.397508128140993	22.010460174423823	0	0	0.03791492497679369	0	13.177985821019032	0.38285294622831634
76.28	5.397932823152492	22.029774842128077	19.77396949859967	19.77396949859967	5.397932823152492	22.029774842128077	0	0	0.03671793233206083	0	13.177985821019032	0.3826884143071364
76.3	5.398323693242626	22.0491813762841	19.7938653377651	19.7938653377651	5.398323693242626	22.0491813762841	0	0	0.03578553953818047	0	13.177687257990616	0.38254032538274807
76356	5.3990133076295	22.068412894191553	19.813751945729187	19.813751945729187	5.3990133076295	22.068412894191553	0	0	0.0349263795262572	0	13.177418551265042	0.3823441369830172
76508	5.399255636539911	22.08761346063584	19.833627700865577	19.833627700865577	5.399255636539911	22.08761346063584	0	0	0.034146126728136	0	13.176496367051536	0.38211761685747875
76516	5.399714127420011	22.10696181831143	19.853490793787458	19.853490793787458	5.399714127420011	22.10696181831143	0	0	0.03326517995315492	0	13.176496367051536	0.38186896982584817
76.72	5.400340704689828	22.12628073162873	19.873340047267707	19.873340047267707	5.400340704689828	22.12628073162873	0	0	0.032588503903691245	0	13.175543850696805	0.38158008110802716
76.72	5.4006931568347305	22.145481045443557	19.893174003466424	19.893174003466424	5.4006931568347305	22.145481045443557	0	0	0.03193561561653438	0	13.175543850696805	0.38126779984274367
76.72	5.401259893969359	22.164593479692805	19.912988801313183	19.912988801313183	5.401259893969359	22.164593479692805	0	0	0.03152626399797736	0	13.175543850696805	0.3808648232283249
76.72	5.401410877862876	22.183624575372917	19.93278256870972	19.93278256870972	5.401410877862876	22.183624575372917	0	0	0.030932676866125438	0	13.175543850696805	0.38046142478343986
76868	5.401633581356392	22.20275343654998	19.952555006115077	19.952555006115077	5.401633581356392	22.20275343654998	0	0	0.029924488337229008	0	13.175163541525349	0.3800575005009322
76872	5.4017283705797485	22.221937140428842	19.972305567182417	19.972305567182417	5.4017283705797485	22.221937140428842	0	0	0.02918850177791201	0	13.175017220636974	0.37956012153958335
76884	5.401673020541277	22.241055235822746	19.992022186047173	19.992022186047173	5.401673020541277	22.241055235822746	0	0	0.028453144281467755	0	13.175017220636974	0.378799973976554
76892	5.401525090196595	22.260184759050215	20.011694946958418	20.011694946958418	5.401525090196595	22.260184759050215	0	0	0.027307485591220364	0	13.175017220636974	0.37790170475815116
76924	5.401778075695505	22.279587131071814	20.03131925940328	20.03131925940328	5.401778075695505	22.279587131071814	0	0	0.02608397440984018	0	13.174885531837436	0.3769728887782031
77.12	5.402062664356758	22.29900233332761	20.050902289627	20.050902289627	5.402062664356758	22.29900233332761	0	0	0.02542231592602677	0	13.174424807905108	0.37633453376560133
77124	5.401950618570434	22.318098395945587	20.070462340813954	20.070462340813954	5.401950618570434	22.318098395945587	0	0	0.024378402450463087	0	13.174424807905108	0.37604043673656007
77124	5.401976914920743	22.337059427264432	20.090012129095875	20.090012129095875	5.401976914920743	22.337059427264432	0	0	0.023311773642006026	0	13.174424807905108	0.375909090025169
77296	5.402060336706241	22.355846744746568	20.109557848247388	20.109557848247388	5.402060336706241	22.355846744746568	0	0	0.022230219645901727	0	13.173900066436786	0.3758543283615128
77.3	5.402449469037234	22.37446358818318	20.12910166359896	20.12910166359896	5.402449469037234	22.37446358818318	0	0	0.02101317727345376	0	13.173900066436786	0.3758586227202092
77.3	5.402798612055476	22.39305798380239	20.148647101609306	20.148647101609306	5.402798612055476	22.39305798380239	0	0	0.020211560380495264	0	13.173900066436786	0.37590212289118563
77.3	5.403284852164465	22.411694581644024	20.168195507809717	20.168195507809717	5.403284852164465	22.411694581644024	0	0	0.019391381137662412	0	13.173900066436786	0.37595582800887495
77.48	5.403920171230073	22.43044585897883	20.18774727315588	20.18774727315588	5.403920171230073	22.43044585897883	0	0	0.018646401698713184	0	13.173319854632062	0.3760158991645326
77484	5.404491098348548	22.44916689606461	20.20729780957557	20.20729780957557	5.404491098348548	22.44916689606461	0	0	0.018051576609195322	0	13.173319854632062	0.37592261962560586
77488	5.405001735431398	22.468098649314005	20.226840200994435	20.226840200994435	5.405001735431398	22.468098649314005	0	0	0.017456649469937933	0	13.173319854632062	0.37571699218679777
77488	5.4055052793369756	22.487204797275886	20.24637067330033	20.24637067330033	5.4055052793369756	22.487204797275886	0	0	0.01678515259737779	0	13.173207889463045	0.3754628643491081
77548	5.4060103030252495	22.506413900622686	20.265888062788456	20.265888062788456	5.4060103030252495	22.506413900622686	0	0	0.016412116359422756	0	13.172947094260637	0.3752680414054285
77.72	5.406496933986125	22.525933397822918	20.285413829585636	20.285413829585636	5.406496933986125	22.525933397822918	0	0	0.016073785992497976	0	13.172220564475099	0.3758750882308062
77732	5.406966908107208	22.54552457230667	20.30499663225094	20.30499663225094	5.406966908107208	22.54552457230667	0	0	0.015459558225498961	0	13.172220564475099	0.37726827297833165
77732	5.40726992514379	22.565083621992486	20.324658581805668	20.324658581805668	5.40726992514379	22.565083621992486	0	0	0.015112350663379116	0	13.172220564475099	0.3788428871812296
77904	5.407632489761576	22.58463824559762	20.344402113253235	20.344402113253235	5.407632489761576	22.58463824559762	0	0	0.014839350177830191	0	13.17164594898068	0.3803940887536878
77904	5.407784842013155	22.604114425527808	20.3642251153605	20.3642251153605	5.407784842013155	22.604114425527808	0	0	0.014383486759596685	0	13.17164594898068	0.3819040577585139
77904	5.408184910333207	22.623727708609614	20.384124675256	20.384124675256	5.408184910333207	22.623727708609614	0	0	0.013851891197629161	0	13.17164594898068	0.38334743995971254
78052	5.408534912065319	22.64332176056329	20.404097901886676	20.404097901886676	5.408534912065319	22.64332176056329	0	0	0.013537196887855108	0	13.171416949915132	0.38473574941265837
78.06	5.408623258568901	22.662655031736925	20.424140326239083	20.424140326239083	5.408623258568901	22.662655031736925	0	0	0.013075158117912981	0	13.171416949915132	0.3860065811067945
78068	5.408850316435416	22.681843828910665	20.44424320941212	20.44424320941212	5.408850316435416	22.681843828910665	0	0	0.012574551774418444	0	13.171285276133336	0.38705582081652706
78208	5.408776137274479	22.700872897068606	20.46439478426166	20.46439478426166	5.408776137274479	22.700872897068606	0	0	0.012080009632287145	0	13.17125000959635	0.3879036933183342
78212	5.40891685873545	22.719692802953283	20.484582726358127	20.484582726358127	5.40891685873545	22.719692802953283	0	0	0.011549463274815772	0	13.17125000959635	0.38846026624656715
78236	5.4088125048691795	22.738437031597186	20.504792144307437	20.504792144307437	5.4088125048691795	22.738437031597186	0	0	0.01115081722643314	0	13.17123497491479	0.38878116044929806
78.26	5.4087264524293674	22.757437243287626	20.525014746332502	20.525014746332502	5.4087264524293674	22.757437243287626	0	0	0.010753256051890094	0	13.17123497491479	0.3889862579604319
78276	5.408649598009419	22.776551357469085	20.54524693154151	20.54524693154151	5.408649598009419	22.776551357469085	0	0	0.010280300206572451	0	13.171201511908174	0.3891762292117309
78464	5.4084488946441756	22.795665188631794	20.565499219360728	20.565499219360728	5.4084488946441756	22.795665188631794	0	0	0.010024434212489478	0	13.170961617169768	0.3898588168775118
78472	5.408360230902743	22.814865640413434	20.585804815619184	20.585804815619184	5.408360230902743	22.814865640413434	0	0	0.009694478330870355	0	13.170961617169768	0.3910650282855788
78476	5.4083658261896215	22.834135489741385	20.60617626837535	20.60617626837535	5.4083658261896215	22.834135489741385	0	0	0.009255076760537703	0	13.170961617169768	0.39235114083573036
78.64	5.408030945647669	22.853256871292867	20.62661409598273	20.62661409598273	5.408030945647669	22.853256871292867	0	0	0.009022132919424755	0	13.170183922064295	0.3936120521764525
78644	5.407810818907553	22.872466543761334	20.647114711629648	20.647114711629648	5.407810818907553	22.872466543761334	0	0	0.00872680662335178	0	13.170183922064295	0.3947472055485751
78652	5.407614403048637	22.891658347459785	20.667667558620103	20.667667558620103	5.407614403048637	22.891658347459785	0	0	0.008385820433898902	0	13.170183922064295	0.39565373066376086
78652	5.407531295793694	22.910882972318873	20.688264053748046	20.688264053748046	5.407531295793694	22.910882972318873	0	0	0.00804447669511568	0	13.170183922064295	0.3964605667148148
78828	5.40769714740449	22.9302080289608	20.70889878575272	20.70889878575272	5.40769714740449	22.9302080289608	0	0	0.007912837839201527	0	13.169781838317254	0.3970649129862132
78832	5.408109247880431	22.94972732761382	20.729556074607956	20.729556074607956	5.408109247880431	22.94972732761382	0	0	0.007729808536338638	0	13.169781838317254	0.3974228281233041
78844	5.408114036019481	22.968989032473157	20.75022667037455	20.75022667037455	5.408114036019481	22.968989032473157	0	0	0.0075275239380082305	0	13.169781838317254	0.39749949164024156
78848	5.408007444700417	22.988162365657423	20.77088583519962	20.77088583519962	5.408007444700417	22.988162365657423	0	0	0.007303290558121829	0	13.169673676305596	0.39703760607663646
78.9	5.408517423825984	23.007641134400306	20.791504590055247	20.791504590055247	5.408517423825984	23.007641134400306	0	0	0.007152194423300409	0	13.169673676305596	0.39599610272202995
79064	5.409048894080622	23.027110904768715	20.812058522332702	20.812058522332702	5.409048894080622	23.027110904768715	0	0	0.007122853261524699	0	13.169338904063313	0.3946109229281366
79076	5.409574318225842	23.046515866312376	20.832536164536446	20.832536164536446	5.409574318225842	23.046515866312376	0	0	0.0069570430480892145	0	13.169338904063313	0.3930984281659543
79076	5.410257342213008	23.065787699803593	20.852933855825604	20.852933855825604	5.410257342213008	23.065787699803593	0	0	0.006890713474813322	0	13.169338904063313	0.39155767360922444
79244	5.410651717565594	23.08488708092149	20.87325419721428	20.87325419721428	5.410651717565594	23.08488708092149	0	0	0.006870095899237037	0	13.16916582019454	0.3901347570359772
79248	5.41108944746217	23.103831892884184	20.89351261914873	20.89351261914873	5.41108944746217	23.103831892884184	0	0	0.006782630528287153	0	13.16916582019454	0.38919348868268777
79252	5.411353627872818	23.122527643012376	20.91373164365152	20.91373164365152	5.411353627872818	23.122527643012376	0	0	0.006643587448205662	0	13.16916582019454	0.3885463337844426
79.42	5.411712362493412	23.141138780464505	20.93392138305397	20.93392138305397	5.411712362493412	23.141138780464505	0	0	0.006568390525943672	0	13.16901642850491	0.38803828533658535
79424	5.411855224675969	23.159633141525127	20.95409684820028	20.95409684820028	5.411855224675969	23.159633141525127	0	0	0.006516799939517208	0	13.16901642850491	0.3879892481901792
79428	5.412322980734068	23.178111224690674	20.974270966442454	20.974270966442454	5.412322980734068	23.178111224690674	0	0	0.006377875781962944	0	13.16901642850491	0.3879418838500795
79432	5.412304307097188	23.196627733085343	20.994446102785613	20.994446102785613	5.412304307097188	23.196627733085343	0	0	0.006239349743006017	0	13.16901642850491	0.38805245395888727
79588	5.41209851199529	23.21522580251448	21.014630765323105	21.014630765323105	5.41209851199529	23.21522580251448	0	0	0.006062692618621919	0	13.16898194210121	0.388284221045677
79592	5.412155218016501	23.233932827672	21.034829388277327	21.034829388277327	5.412155218016501	23.233932827672	0	0	0.0059621928853335025	0	13.16898194210121	0.3885622872612128
79592	5.412062165633202	23.252752694102348	21.05504505624614	21.05504505624614	5.412062165633202	23.252752694102348	0	0	0.005847714939664007	0	13.16898194210121	0.3889399649187955
79628	5.4122107165946565	23.271554183125968	21.075280352593953	21.075280352593953	5.4122107165946565	23.271554183125968	0	0	0.005586298053656207	0	13.168983715084693	0.3893167499204768
79.68	5.411978886394159	23.290411863284756	21.095532869940307	21.095532869940307	5.411978886394159	23.290411863284756	0	0	0.005391855119713531	0	13.168955365396291	0.3895546258369304
79.84	5.412025337127657	23.309125635389368	21.115789398202608	21.115789398202608	5.412025337127657	23.309125635389368	0	0	0.0052168078409043275	0	13.168831946900932	0.38950018685285914
79844	5.412033985166923	23.32789497218405	21.13603921352573	21.13603921352573	5.412033985166923	23.32789497218405	0	0	0.004954845990010763	0	13.168831946900932	0.3893362005232759
80032	5.4120532234221965	23.34665347930913	21.156277667718854	21.156277667718854	5.4120532234221965	23.34665347930913	0	0	0.0047009640656542695	0	13.168734965311591	0.3890836667200399
80.04	5.412068697984993	23.365384914561822	21.17650198611634	21.17650198611634	5.412068697984993	23.365384914561822	0	0	0.00452119235559362	0	13.168734965311591	0.3887766667778364
80044	5.41242696484952	23.383927975034787	21.196706974623854	21.196706974623854	5.41242696484952	23.383927975034787	0	0	0.0043128555775356955	0	13.16863145016471	0.3883600286211837
80064	5.413049330298836	23.40239748411734	21.216890387806803	21.216890387806803	5.413049330298836	23.40239748411734	0	0	0.0041135844611165095	0	13.16863145016471	0.38796969554824196
80132	5.413611341169232	23.420786013861413	21.237055442507636	21.237055442507636	5.413611341169232	23.420786013861413	0	0	0.0035678911850655585	0	13.168618299807662	0.3876626715218702
80132	5.414002564372077	23.43923939271912	21.257175905938094	21.257175905938094	5.414002564372077	23.43923939271912	0	0	0.0030368728495679194	0	13.168486492257315	0.38430252701966244
80.16	5.41421678594216	23.457828700245635	21.27667513602924	21.27667513602924	5.41421678594216	23.457828700245635	0	0	0.0026763125381361707	0	13.168486492257315	0.36564522835223173
80.2	5.4149031282664986	23.47638193044397	21.295007414805713	21.295007414805713	5.4149031282664986	23.47638193044397	0	0	0.0023164413525469264	0	13.16845779695004	0.34009848932689457
80376	5.415633688223421	23.494968797589515	21.311780587509933	21.311780587509933	5.415633688223421	23.494968797589515	0	0	0.0020320594507327434	0	13.168212424574115	0.306321736671921
80384	5.416443036287917	23.513800204107795	21.326603955192194	21.326603955192194	5.416443036287917	23.513800204107795	0	0	0.0018215336297411706	0	13.168212424574115	0.2660481164682124
80384	5.417013224967316	23.532782433779143	21.339212870139356	21.339212870139356	5.417013224967316	23.532782433779143	0	0	0.0016003817609351514	0	13.168212424574115	0.22184039656800994
80532	5.417587495566798	23.55202870869725	21.34945784793034	21.34945784793034	5.417587495566798	23.55202870869725	0	0	0.0014687995368383106	0	13.167965218300969	0.17553239307420843
80.54	5.418154311743578	23.57150199735201	21.35726571289708	21.35726571289708	5.418154311743578	23.57150199735201	0	0	0.001370160654258724	0	13.167965218300969	0.1283046803657853
80548	5.418479755780509	23.591152047683945	21.362605610395537	21.362605610395537	5.418479755780509	23.591152047683945	0	0	0.0012634420879611245	0	13.167965218300969	0.08070448870461953
80716	5.418708927192935	23.61097669037317	21.365465694314288	21.365465694314288	5.418708927192935	23.61097669037317	0	0	0.0015774231990038948	0	13.167785004927845	0.03296222037598345
80.72	5.419122142401132	23.630960667909864	21.365838841147916	21.365838841147916	5.419122142401132	23.630960667909864	0	0	0.001900608909155881	0	13.16773652686548	-0.014958425697062636
80724	5.41972632099847	23.650931057233244	21.363720459563055	21.363720459563055	5.41972632099847	23.650931057233244	0	0	0.0022092332702530783	0	13.16773652686548	-0.06278017667344986
80864	5.420161613922164	23.670820183589232	21.359131099979507	21.359131099979507	5.420161613922164	23.670820183589232	0	0	0.0025660876395785914	0	13.167653629378838	-0.10996193797017247
80872	5.420552045561087	23.69057003509513	21.352116529107022	21.352116529107022	5.420552045561087	23.69057003509513	0	0	0.002846642072969137	0	13.167653629378838	-0.156063144064368
80876	5.42071694879197	23.71017738016831	21.34274470955293	21.34274470955293	5.42071694879197	23.71017738016831	0	0	0.0031477233986872658	0	13.167618288871374	-0.2006960334954154
81024	5.420850322276537	23.729550587798567	21.331100496774763	21.331100496774763	5.420850322276537	23.729550587798567	0	0	0.00348271443240114	0	13.167633683248509	-0.24354964509292554
81028	5.421048671039709	23.748489692249496	21.31728573669767	21.31728573669767	5.421048671039709	23.748489692249496	0	0	0.0037598110282825547	0	13.167633683248509	-0.2842247550519595
81036	5.421350591915532	23.7670684906804	21.301429850547468	21.301429850547468	5.421350591915532	23.7670684906804	0	0	0.004071122980896233	0	13.167600814191236	-0.3222610316469367
81172	5.421586822414844	23.78547387478964	21.283668451805053	21.283668451805053	5.421586822414844	23.78547387478964	0	0	0.00440644622288365	0	13.167663359629177	-0.3577197274451633
81176	5.421677163044484	23.80384087877881	21.264169013545636	21.264169013545636	5.421677163044484	23.80384087877881	0	0	0.004724226605084265	0	13.167663359629177	-0.3886386097904023
81176	5.421680734083413	23.82216421793572	21.24324804056811	21.24324804056811	5.421680734083413	23.82216421793572	0	0	0.005103721116016344	0	13.167663359629177	-0.41329722027068994
81332	5.421558699029803	23.840614955627128	21.221165948789395	21.221165948789395	5.421558699029803	23.840614955627128	0	0	0.0054598447106772325	0	13.167765602078607	-0.4338549013272195
81336	5.421626161607206	23.859062426575917	21.198231838513845	21.198231838513845	5.421626161607206	23.859062426575917	0	0	0.005875952407084268	0	13.167765602078607	-0.4449515481694932
81344	5.421514421057017	23.877779556079254	21.17500242610854	21.17500242610854	5.421514421057017	23.877779556079254	0	0	0.006422135917275423	0	13.167765602078607	-0.4476398922493141
81492	5.421625499133564	23.896568644507063	21.151709043944667	21.151709043944667	5.421625499133564	23.896568644507063	0	0	0.006861661313038113	0	13.167983969030965	-0.44801095762651205
81492	5.421458634493557	23.915647208850483	21.128447321229796	21.128447321229796	5.421458634493557	23.915647208850483	0	0	0.007515328824923062	0	13.167983969030965	-0.44620087567938715
81496	5.421190658940753	23.93495347329747	21.105371577789334	21.105371577789334	5.421190658940753	23.93495347329747	0	0	0.008580030855549254	0	13.167983969030965	-0.44129258478857686
81.68	5.421210197292238	23.95441751603174	21.082610717936763	21.082610717936763	5.421210197292238	23.95441751603174	0	0	0.00947474926254529	0	13.168267802760688	-0.43440238350580795
81684	5.421250763332719	23.974056365744655	21.060217070609458	21.060217070609458	5.421250763332719	23.974056365744655	0	0	0.008894772838625869	0	13.168267802760688	-0.427540725748083
81684	5.421636637679019	23.993911924043427	21.038159646632263	21.038159646632263	5.421636637679019	23.993911924043427	0	0	0.008258528379044026	0	13.168267802760688	-0.4213869564489587
81692	5.421839757611169	24.013640505938444	21.016404593239166	21.016404593239166	5.421839757611169	24.013640505938444	0	0	0.009220695199206513	0	13.168267802760688	-0.4158334067497765
81836	5.422035128158778	24.033402548577666	20.99492029802318	20.99492029802318	5.422035128158778	24.033402548577666	0	0	0.009144467806267646	0	13.168393950929827	-0.41130234795833237
81844	5.422533120578278	24.05326195345455	20.973569462271687	20.973569462271687	5.422533120578278	24.05326195345455	0	0	0.008773263120275532	0	13.168393950929827	-0.41029355264127065
81848	5.422915051403438	24.072964177286398	20.952225261848074	20.952225261848074	5.422915051403438	24.072964177286398	0	0	0.008151787515198137	0	13.168393950929827	-0.4108798069709177
81864	5.423297431052523	24.09240037676079	20.930803473342106	20.930803473342106	5.423297431052523	24.09240037676079	0	0	0.00755092483000438	0	13.168453855458427	-0.41316278510406845
81916	5.423577995116221	24.11171833695299	20.909193783302207	20.909193783302207	5.423577995116221	24.11171833695299	0	0	0.006595456746837822	0	13.168479826876695	-0.4179761338936565
82104	5.42407397763113	24.130831847348016	20.887285995565584	20.887285995565584	5.42407397763113	24.130831847348016	0	0	0.005074835628446123	0	13.168566229103474	-0.42434419820623404
82108	5.424270127630038	24.14990691531749	20.865019629167136	20.865019629167136	5.424270127630038	24.14990691531749	0	0	0.003679165941654571	0	13.168566229103474	-0.4315473894923547
82116	5.424668895464595	24.16909256760544	20.842372904358026	20.842372904358026	5.424668895464595	24.16909256760544	0	0	0.003714822860655633	0	13.168566229103474	-0.4389212812529849
82272	5.4248886422271605	24.188292621953998	20.819343863226823	20.819343863226823	5.4248886422271605	24.188292621953998	0	0	0.0037254518782210665	0	13.168601081027113	-0.446277444925695
82276	5.4249177720705575	24.20750817691069	20.79594512137078	20.79594512137078	5.4249177720705575	24.20750817691069	0	0	0.0021205444202281954	0	13.168601081027113	-0.4529478770201394
82284	5.424806823207845	24.22680509780719	20.77223476758309	20.77223476758309	5.424806823207845	24.22680509780719	0	0	0.0015469297196455444	0	13.16861099474447	-0.45837957486828285
82412	5.424691303128428	24.246155735288223	20.748267777249453	20.748267777249453	5.424691303128428	24.246155735288223	0	0	0.0012948853582393862	0	13.168627947201148	-0.46292707955961176
82412	5.4248140004347905	24.26549758461041	20.724090761996028	20.724090761996028	5.4248140004347905	24.26549758461041	0	0	0.0011320707235791532	0	13.168627947201148	-0.46638409332300673
82416	5.424656527900294	24.284799887756783	20.69978679747349	20.69978679747349	5.424656527900294	24.284799887756783	0	0	0.0010230179203918957	0	13.168627947201148	-0.46797955392202956
82608	5.424512419286277	24.30407337767182	20.675435232350395	20.675435232350395	5.424512419286277	24.30407337767182	0	0	0.0012694333602449876	0	13.169027558106304	-0.4684487577118276
82612	5.424311994451662	24.32333418520246	20.65109218152009	20.65109218152009	5.424311994451662	24.32333418520246	0	0	0.0016190486610464247	0	13.169027558106304	-0.4676042117429905
82.62	5.424322168697531	24.342778792655366	20.626833092362777	20.626833092362777	5.424322168697531	24.342778792655366	0	0	0.001959180437919067	0	13.169027558106304	-0.46546419850558823
82624	5.424343516723419	24.362100858523167	20.602704444175025	20.602704444175025	5.424343516723419	24.362100858523167	0	0	0.002363799140294922	0	13.169027558106304	-0.4627106109474039
82764	5.424259997637831	24.38141595126888	20.578722162745926	20.578722162745926	5.424259997637831	24.38141595126888	0	0	0.002942424338574446	0	13.169501108665953	-0.45997597396178674
82768	5.424295916822091	24.400841146276115	20.554865719004443	20.554865719004443	5.424295916822091	24.400841146276115	0	0	0.003467617988176577	0	13.169501108665953	-0.4578134758377589
82772	5.424176837825368	24.420214829234673	20.53111360925763	20.53111360925763	5.424176837825368	24.420214829234673	0	0	0.0040062801631345945	0	13.169501108665953	-0.45591318250597035
82.8	5.424372140873554	24.43967992539571	20.507454692775365	20.507454692775365	5.424372140873554	24.43967992539571	0	0	0.004398134794815359	0	13.169633498257122	-0.4543359859661046
82852	5.424710635650349	24.459028589375617	20.48385412850086	20.48385412850086	5.424710635650349	24.459028589375617	0	0	0.004834755820416654	0	13.16976476055299	-0.45361192252111265
83012	5.42487048523235	24.478352633915804	20.460273022967897	20.460273022967897	5.42487048523235	24.478352633915804	0	0	0.005381003345206996	0	13.169959622236648	-0.45342343412053215
83012	5.42523357028645	24.49774707018262	20.43669104471477	20.43669104471477	5.42523357028645	24.49774707018262	0	0	0.005668897556282215	0	13.169959622236648	-0.453600149113956
83016	5.425665978243375	24.517197455249146	20.41309334075412	20.41309334075412	5.425665978243375	24.517197455249146	0	0	0.005969964477906088	0	13.169959622236648	-0.4539918228738442
83184	5.426179963159343	24.536629017354304	20.389473334992488	20.389473334992488	5.426179963159343	24.536629017354304	0	0	0.0063041114579978986	0	13.170059969365155	-0.45452424310837164
83188	5.4267695838099534	24.556143679217964	20.365814382487844	20.365814382487844	5.4267695838099534	24.556143679217964	0	0	0.00658485662137778	0	13.170059969365155	-0.4554208553501388
83216	5.4271710634450905	24.57557903778225	20.342103798878178	20.342103798878178	5.4271710634450905	24.57557903778225	0	0	0.006714391175530942	0	13.170060941880545	-0.45650097420660674
83.38	5.427459368056438	24.595140599060088	20.31833449595168	20.31833449595168	5.427459368056438	24.595140599060088	0	0	0.006894856744669029	0	13.170338042620603	-0.45765361282053657
83392	5.427676781682347	24.614788343832366	20.294493255897848	20.294493255897848	5.427676781682347	24.614788343832366	0	0	0.007061136515835577	0	13.170338042620603	-0.4592130000885183
83396	5.427704722240174	24.63438163372953	20.270574450849757	20.270574450849757	5.427704722240174	24.63438163372953	0	0	0.00723871278094693	0	13.170338042620603	-0.4606014515299532
83516	5.4278958708176335	24.65397302147207	20.24658993992298	20.24658993992298	5.4278958708176335	24.65397302147207	0	0	0.007374108818680867	0	13.170523834740585	-0.461771945347826
83.52	5.427874000425203	24.673549750499316	20.2225430926735	20.2225430926735	5.427874000425203	24.673549750499316	0	0	0.007409981105640899	0	13.170523834740585	-0.46302267869003266
83524	5.428167655686339	24.693287105682682	20.198440429193592	20.198440429193592	5.428167655686339	24.693287105682682	0	0	0.007453002194962062	0	13.170523834740585	-0.46386720391346814
83.68	5.42823911347346	24.712887955339067	20.174303571066492	20.174303571066492	5.42823911347346	24.712887955339067	0	0	0.007585966497752443	0	13.171092889014657	-0.4644093146145556
83684	5.428353490401994	24.732535388288454	20.150143753714225	20.150143753714225	5.428353490401994	24.732535388288454	0	0	0.007759997815173875	0	13.17129297969083	-0.4647057702740527
83688	5.428357380092356	24.752097253982342	20.125990389497467	20.125990389497467	5.428357380092356	24.752097253982342	0	0	0.007935318778540387	0	13.17129297969083	-0.4641741210132765
83828	5.428624263194581	24.771733770841976	20.101882800383116	20.101882800383116	5.428624263194581	24.771733770841976	0	0	0.008206325887804468	0	13.171617005398327	-0.46306261245738606
83836	5.4285863831316785	24.79108902425347	20.077839448991572	20.077839448991572	5.4285863831316785	24.79108902425347	0	0	0.00838610109432643	0	13.171617005398327	-0.46185367845252656
83.84	5.428516930893309	24.81036906823192	20.053863132205286	20.053863132205286	5.428516930893309	24.81036906823192	0	0	0.008563937720023071	0	13.171617005398327	-0.4603280940827589
83996	5.4284566907571365	24.829597105548576	20.029975417765254	20.029975417765254	5.4284566907571365	24.829597105548576	0	0	0.008902448334615065	0	13.172172189779074	-0.45853380489108614
84.0	5.428575946828019	24.84879099371525	20.00618037145374	20.00618037145374	5.428575946828019	24.84879099371525	0	0	0.009248430866377742	0	13.172172189779074	-0.4567963127619674
84004	5.428887285817223	24.86788162605456	19.982475972254775	19.982475972254775	5.428887285817223	24.86788162605456	0	0	0.009575103673630207	0	13.172172189779074	-0.4550393506164625
84.14	5.429109523053776	24.886953244350483	19.95886088571593	19.95886088571593	5.429109523053776	24.886953244350483	0	0	0.009936222581527437	0	13.17240679465916	-0.45337658489164817
84.14	5.429253197336069	24.906061278365733	19.935324626403826	19.935324626403826	5.429253197336069	24.906061278365733	0	0	0.01021209252496755	0	13.17240679465916	-0.4520742858015433
84144	5.429274955454811	24.925136879680057	19.911842753979503	19.911842753979503	5.429274955454811	24.925136879680057	0	0	0.01042916959750406	0	13.17240679465916	-0.4511972872303317
84296	5.4294945384917055	24.94435005054144	19.888400061989557	19.888400061989557	5.4294945384917055	24.94435005054144	0	0	0.010747422180355834	0	13.172784741561838	-0.4505401193170666
84.3	5.429369596356645	24.963502663380105	19.864982928637403	19.864982928637403	5.429369596356645	24.963502663380105	0	0	0.01097219663731674	0	13.172784741561838	-0.4501715392142183
84304	5.429499932357757	24.982708349395196	19.841584846685887	19.841584846685887	5.429499932357757	24.982708349395196	0	0	0.011234438316654678	0	13.172784741561838	-0.44979618567954854
84484	5.429759373740034	25.00183527235269	19.818205580519603	19.818205580519603	5.429759373740034	25.00183527235269	0	0	0.011631242100050376	0	13.173252786303985	-0.44947609733244626
84492	5.43008969895097	25.021112744541	19.794838133463386	19.794838133463386	5.43008969895097	25.021112744541	0	0	0.01186912914735093	0	13.173252786303985	-0.44927293943328783
84496	5.430310397692377	25.04059735545445	19.771480276253147	19.771480276253147	5.430310397692377	25.04059735545445	0	0	0.012111229076893394	0	13.173252786303985	-0.44913637751703567
84.5	5.4308871917336505	25.06040846513742	19.748123468128203	19.748123468128203	5.4308871917336505	25.06040846513742	0	0	0.012258271585366045	0	13.173252786303985	-0.44919427068136797
84632	5.431528477093569	25.080239389029725	19.72476344585466	19.72476344585466	5.431528477093569	25.080239389029725	0	0	0.012485367593953606	0	13.173637804271634	-0.4492907539681462
84636	5.432230357473445	25.099871797882756	19.70139651407302	19.70139651407302	5.432230357473445	25.099871797882756	0	0	0.012715287460088605	0	13.173637804271634	-0.4494495620280758
84636	5.432422307937096	25.11946770556414	19.678020588574537	19.678020588574537	5.432422307937096	25.11946770556414	0	0	0.012947305385270728	0	13.173637804271634	-0.4495869846086287
84676	5.4325220834977985	25.13890911772595	19.65464270907655	19.65464270907655	5.4325220834977985	25.13890911772595	0	0	0.012971476317229922	0	13.173736563517322	-0.44956017648364693
84.72	5.432498684347828	25.15823075601174	19.63127450037112	19.63127450037112	5.432498684347828	25.15823075601174	0	0	0.012996326088411902	0	13.173736563517322	-0.4491101805840264
84936	5.432760752291562	25.177371521030963	19.607949362917466	19.607949362917466	5.432760752291562	25.177371521030963	0	0	0.013432032371494027	0	13.175129529298095	-0.44805804466508753
84956	5.432839617530434	25.19654407851594	19.584687642341873	19.584687642341873	5.432839617530434	25.19654407851594	0	0	0.013736597384285008	0	13.175129529298095	-0.44669687837365896
84968	5.432880714874942	25.21568928250808	19.56150044479188	19.56150044479188	5.432880714874942	25.21568928250808	0	0	0.014001937237298173	0	13.175129529298095	-0.4452263086089157
85072	5.4333869221870295	25.234950650607942	19.538388872422374	19.538388872422374	5.4333869221870295	25.234950650607942	0	0	0.014327128021001237	0	13.175661681426769	-0.4438276548563963
85076	5.433893107850223	25.25431925169193	19.51534541467041	19.51534541467041	5.433893107850223	25.25431925169193	0	0	0.01476832033129072	0	13.175661681426769	-0.442708045836071
85.08	5.434520716333844	25.273765680003354	19.49233476750961	19.49233476750961	5.434520716333844	25.273765680003354	0	0	0.015096937497429073	0	13.175661681426769	-0.4424197524570487
85256	5.435444575443342	25.29341553258478	19.46932511368712	19.46932511368712	5.435444575443342	25.29341553258478	0	0	0.015788585032892783	0	13.176998618052814	-0.44259795141444297
85264	5.436212451349654	25.313071099387848	19.44630020171879	19.44630020171879	5.436212451349654	25.313071099387848	0	0	0.01648054186688023	0	13.176998618052814	-0.44296254403252183
85268	5.437072085803671	25.33269783509933	19.42325953852491	19.42325953852491	5.437072085803671	25.33269783509933	0	0	0.017282721448508426	0	13.176998618052814	-0.4432132704779018
85272	5.437835077956634	25.352184733491452	19.400207525771787	19.400207525771787	5.437835077956634	25.352184733491452	0	0	0.01800398388359125	0	13.176998618052814	-0.4433845721107774
85448	5.438899488531098	25.371473652232925	19.37714694406696	19.37714694406696	5.438899488531098	25.371473652232925	0	0	0.018604196436630076	0	13.17796822226631	-0.44357765126028564
85452	5.440008973497963	25.39075314827702	19.35408465937514	19.35408465937514	5.440008973497963	25.39075314827702	0	0	0.019205800629598677	0	13.178224264114386	-0.4433617543739607
85456	5.440638169774344	25.409927532562158	19.331046246245773	19.331046246245773	5.440638169774344	25.409927532562158	0	0	0.019868522195520932	0	13.178224264114386	-0.4427296242713502
85464	5.44168811837871	25.428931305202116	19.30804581238289	19.30804581238289	5.44168811837871	25.428931305202116	0	0	0.020472623004887076	0	13.178224264114386	-0.44195701295310214
85492	5.442497052454157	25.4479619822173	19.285083910058614	19.285083910058614	5.442497052454157	25.4479619822173	0	0	0.0211789485448266	0	13.178563420649724	-0.44119892793396
85.66	5.443157029630422	25.466897817036127	19.26217142358265	19.26217142358265	5.443157029630422	25.466897817036127	0	0	0.02203800632931473	0	13.179640751231775	-0.4400883073480406
85664	5.443701916540458	25.485841698370955	19.239324952487188	19.239324952487188	5.443701916540458	25.485841698370955	0	0	0.022477015562019306	0	13.179640751231775	-0.43870623073560394
85668	5.444235937637667	25.50475255287691	19.216551915142457	19.216551915142457	5.444235937637667	25.50475255287691	0	0	0.02291837911185916	0	13.179640751231775	-0.4372929372159887
85852	5.4449865503846375	25.52365347201279	19.193848314375323	19.193848314375323	5.4449865503846375	25.52365347201279	0	0	0.023594405758883677	0	13.180745289502212	-0.43610944874758784
85.86	5.445724324253832	25.542580239463405	19.171190466413726	19.171190466413726	5.445724324253832	25.542580239463405	0	0	0.024354846671303734	0	13.180745289502212	-0.43547272922241365
85864	5.446643622663406	25.561685038690054	19.14855472727028	19.14855472727028	5.446643622663406	25.561685038690054	0	0	0.024986204057382732	0	13.181261878410877	-0.43518618850763346
86028	5.447409739596703	25.580762371931026	19.12592829418288	19.12592829418288	5.447409739596703	25.580762371931026	0	0	0.02597502278469298	0	13.183006352041888	-0.4350891193801258
86032	5.448110266566136	25.59981367195958	19.103292458128042	19.103292458128042	5.448110266566136	25.59981367195958	0	0	0.02694493688993012	0	13.183006352041888	-0.4356328220205718
86036	5.44853936240843	25.618597773365625	19.080614047186966	19.080614047186966	5.44853936240843	25.618597773365625	0	0	0.02791593936146395	0	13.183006352041888	-0.43657607197028775
86036	5.44917203490969	25.637210237797383	19.057883507662318	19.057883507662318	5.44917203490969	25.637210237797383	0	0	0.028716552101713214	0	13.183006352041888	-0.4376017404543037
86224	5.450005752218184	25.655536549884484	19.035099132626144	19.035099132626144	5.450005752218184	25.655536549884484	0	0	0.02989363991644131	0	13.184763760574755	-0.43859202055240676
86228	5.4507241821205	25.673487168691935	19.01228600724754	19.01228600724754	5.4507241821205	25.673487168691935	0	0	0.031129207162598132	0	13.185447464473334	-0.43866468649790447
86244	5.451307093850513	25.691158848861228	18.98949487487018	18.98949487487018	5.451307093850513	25.691158848861228	0	0	0.03245563657370037	0	13.185447464473334	-0.43785401078425934
86252	5.45186716149192	25.70852560988541	18.9667636575316	18.9667636575316	5.45186716149192	25.70852560988541	0	0	0.03354882330710275	0	13.185447464473334	-0.43646608229979134
86284	5.4521613854374245	25.72568403400843	18.944120913799097	18.944120913799097	5.4521613854374245	25.72568403400843	0	0	0.03464106484463448	0	13.186057171303588	-0.43431594178686544
86448	5.452593267806483	25.742622784479767	18.92163445461136	18.92163445461136	5.452593267806483	25.742622784479767	0	0	0.036275654196636434	0	13.188227019852665	-0.43061732499570665
86448	5.453034802182522	25.75903118632943	18.899368380099975	18.899368380099975	5.453034802182522	25.75903118632943	0	0	0.03755623318384083	0	13.188227019852665	-0.4260461972533181
86452	5.453404570680546	25.775204851087146	18.877347885292668	18.877347885292668	5.453404570680546	25.775204851087146	0	0	0.038839413610388895	0	13.188227019852665	-0.4212535398739291
86.6	5.453638526756467	25.791246384428025	18.855572641526855	18.855572641526855	5.453638526756467	25.791246384428025	0	0	0.041108566935850584	0	13.191468831662963	-0.41677915469440757
86608	5.454018101586746	25.80725035862658	18.833999926616873	18.833999926616873	5.454018101586746	25.80725035862658	0	0	0.043339155940314095	0	13.191468831662963	-0.41329399165343256
86608	5.454427560852968	25.8232412894396	18.812598973249834	18.812598973249834	5.454427560852968	25.8232412894396	0	0	0.04505143825062786	0	13.191468831662963	-0.41009415275645833
86.8	5.454901561183936	25.839319731818446	18.791357237377532	18.791357237377532	5.454901561183936	25.839319731818446	0	0	0.04754522428460008	0	13.193998907249586	-0.40721128160475684
86808	5.455478623535432	25.85534324496298	18.77024680120014	18.77024680120014	5.455478623535432	25.85534324496298	0	0	0.05011406057656325	0	13.194600809432343	-0.4050155642143227
86808	5.456257569895321	25.87145844779011	18.74923184421429	18.74923184421429	5.456257569895321	25.87145844779011	0	0	0.05269700062531035	0	13.194600809432343	-0.40346092577017567
86.98	5.456882158771068	25.88749093168252	18.728284566811908	18.728284566811908	5.456882158771068	25.88749093168252	0	0	0.05565215908355489	0	13.197159446962468	-0.40235505348186806
86988	5.457926732062134	25.9034929336206	18.707384079585776	18.707384079585776	5.457926732062134	25.9034929336206	0	0	0.05792493538558296	0	13.197159446962468	-0.4016569003961234
86992	5.4587447087474095	25.91953405313963	18.68650555800446	18.68650555800446	5.4587447087474095	25.91953405313963	0	0	0.06021006662046721	0	13.197159446962468	-0.4014393891045274
86996	5.459368417809367	25.935478140711112	18.665630014508174	18.665630014508174	5.459368417809367	25.935478140711112	0	0	0.06234107823956479	0	13.197159446962468	-0.4014976385746406
87156	5.460039094213688	25.951289400768875	18.644746770900802	18.644746770900802	5.460039094213688	25.951289400768875	0	0	0.06414117561221684	0	13.199228205913704	-0.4017008187776767
87156	5.460683715106872	25.966970150825713	18.623855938004187	18.623855938004187	5.460683715106872	25.966970150825713	0	0	0.0660648824621617	0	13.199228205913704	-0.40174807336510654
87164	5.461439127507955	25.982658512859214	18.60296803513655	18.60296803513655	5.461439127507955	25.982658512859214	0	0	0.06757751020858126	0	13.199900554389716	-0.40162305376540686
87176	5.4618264000267	25.998436617162927	18.582089001529596	18.582089001529596	5.4618264000267	25.998436617162927	0	0	0.068533363462194	0	13.199900554389716	-0.4014256824750493
87.22	5.462123754061956	26.014172433093062	18.561225608634505	18.561225608634505	5.462123754061956	26.014172433093062	0	0	0.06933763466018471	0	13.200565940234924	-0.4009491888724138
87.4	5.462609424489692	26.02981842854116	18.540401826539235	18.540401826539235	5.462609424489692	26.02981842854116	0	0	0.07085373289492594	0	13.20215999531987	-0.3999726264626769
87.4	5.463027133694315	26.045635255892638	18.51963757901667	18.51963757901667	5.463027133694315	26.045635255892638	0	0	0.07170998569507482	0	13.20215999531987	-0.3987203078418834
87408	5.4631612700629075	26.06164541001038	18.49894180637528	18.49894180637528	5.4631612700629075	26.06164541001038	0	0	0.07256912195368655	0	13.20215999531987	-0.3973636919828927
87576	5.46361230559076	26.07764515680066	18.478317256318228	18.478317256318228	5.46361230559076	26.07764515680066	0	0	0.07370979711083507	0	13.203292529997913	-0.396000271404599
87576	5.464294571724149	26.093915755240353	18.457761574025135	18.457761574025135	5.464294571724149	26.093915755240353	0	0	0.07502067652553149	0	13.203292529997913	-0.3947233081702344
87.58	5.464660212283062	26.110552999095606	18.43726848453662	18.43726848453662	5.464660212283062	26.110552999095606	0	0	0.07558789310719374	0	13.203292529997913	-0.3935774688114669
87.74	5.4649371995843	26.127530137661886	18.416831953466495	18.416831953466495	5.4649371995843	26.127530137661886	0	0	0.07653109298593237	0	13.206256247551167	-0.39253743895381904
87744	5.4651896494486145	26.144853708928764	18.396445151014547	18.396445151014547	5.4651896494486145	26.144853708928764	0	0	0.07813059796889778	0	13.206256247551167	-0.39168150582429506
87748	5.465523612141177	26.1623785973823	18.376096079035744	18.376096079035744	5.465523612141177	26.1623785973823	0	0	0.07952722953705808	0	13.206256247551167	-0.3910569011538201
87912	5.465705429496928	26.180084278376867	18.355774975904538	18.355774975904538	5.465705429496928	26.180084278376867	0	0	0.0812045656707452	0	13.208211860563738	-0.39058158684778077
87916	5.466028472117327	26.198036865968813	18.335475425630115	18.335475425630115	5.466028472117327	26.198036865968813	0	0	0.08217805910073686	0	13.208211860563738	-0.39022598223844385
87.92	5.466366738054966	26.21595032711871	18.315190253264547	18.315190253264547	5.466366738054966	26.21595032711871	0	0	0.0832934909910327	0	13.208211860563738	-0.39000222558883624
87.92	5.466887851261355	26.23386221042048	18.29491425849956	18.29491425849956	5.466887851261355	26.23386221042048	0	0	0.08384518868544391	0	13.208211860563738	-0.3898664975571882
88084	5.467471723204609	26.251910292604467	18.2746438644784	18.2746438644784	5.467471723204609	26.251910292604467	0	0	0.08467538328112663	0	13.209912086266431	-0.3897777983774567
88084	5.46814251233543	26.270177486991205	18.25437792162321	18.25437792162321	5.46814251233543	26.270177486991205	0	0	0.08550835635977493	0	13.209912086266431	-0.3896832808016807
88088	5.469083673383969	26.288624364387033	18.23411712595882	18.23411712595882	5.469083673383969	26.288624364387033	0	0	0.0864526309690925	0	13.209912086266431	-0.38958527175898094
88108	5.469720064394252	26.30744808172371	18.213861197218517	18.213861197218517	5.469720064394252	26.30744808172371	0	0	0.08645187843183566	0	13.210661218826312	-0.38949386068753117
88156	5.470374943014637	26.32654728557429	18.19361075116393	18.19361075116393	5.470374943014637	26.32654728557429	0	0	0.08646715209841421	0	13.211148899433915	-0.38936090843661625
88324	5.471445440128009	26.34588160433651	18.17336923600509	18.17336923600509	5.471445440128009	26.34588160433651	0	0	0.08708480882911848	0	13.213157590144906	-0.38916752948456795
88328	5.472272500142718	26.36530969156551	18.153138255334717	18.153138255334717	5.472272500142718	26.36530969156551	0	0	0.08743187016681332	0	13.213157590144906	-0.38896741986981376
88332	5.472897706489576	26.384623593403735	18.132917237760633	18.132917237760633	5.472897706489576	26.384623593403735	0	0	0.08778141545569484	0	13.213157590144906	-0.38878037335254506
88464	5.473757155170004	26.403754821803457	18.112704834705653	18.112704834705653	5.473757155170004	26.403754821803457	0	0	0.08774171197441583	0	13.214267974784342	-0.38863217682109114
88468	5.474313689319384	26.422760291878426	18.09250212843958	18.09250212843958	5.474313689319384	26.422760291878426	0	0	0.08826689144312522	0	13.214743929228515	-0.38840693443278573
88472	5.474802140292884	26.441586254950888	18.07231210245884	18.07231210245884	5.474802140292884	26.441586254950888	0	0	0.08839375143470198	0	13.214743929228515	-0.388155303418768
88.52	5.475065404598886	26.460411989729653	18.052135896049183	18.052135896049183	5.475065404598886	26.460411989729653	0	0	0.08742218445992951	0	13.215184304524657	-0.387856669238512
88708	5.475346940750467	26.479253405776422	18.031978097847265	18.031978097847265	5.475346940750467	26.479253405776422	0	0	0.08699143678092207	0	13.216386113102537	-0.38745790893934884
88712	5.475382234778042	26.498147499680353	18.0118430012306	18.0118430012306	5.475382234778042	26.498147499680353	0	0	0.08712514956522475	0	13.216386113102537	-0.3870030217769737
88716	5.475518645402005	26.51702439148497	17.99173098890843	17.99173098890843	5.475518645402005	26.51702439148497	0	0	0.086142370127114	0	13.216386113102537	-0.38657203496847886
88852	5.475928546691009	26.535902297580893	17.971639972388765	17.971639972388765	5.475928546691009	26.535902297580893	0	0	0.08474044076608837	0	13.217573630061977	-0.3861924260994551
88864	5.476377959109763	26.554800529245327	17.951567346225428	17.951567346225428	5.476377959109763	26.554800529245327	0	0	0.08331949688425998	0	13.217573630061977	-0.38587275871821136
88868	5.47680132191598	26.573691761360433	17.931507877712644	17.931507877712644	5.47680132191598	26.573691761360433	0	0	0.08101184524367093	0	13.217573630061977	-0.38568627514642007
89056	5.477497961407853	26.59253664852848	17.911453997298175	17.911453997298175	5.477497961407853	26.59253664852848	0	0	0.07960573676322652	0	13.218641015562325	-0.38564607047863364
89.06	5.477930839283879	26.611443076099352	17.891397602413466	17.891397602413466	5.477930839283879	26.611443076099352	0	0	0.07818492108323578	0	13.218641015562325	-0.3857728547416407
89068	5.47844843041505	26.63032877725022	17.871329624116832	17.871329624116832	5.47844843041505	26.63032877725022	0	0	0.07659190613076758	0	13.218641015562325	-0.38606258566197066
89072	5.479278131718851	26.648970023777014	17.85124345148254	17.85124345148254	5.479278131718851	26.648970023777014	0	0	0.07537441013819643	0	13.218641015562325	-0.3864621226089105
89204	5.480124833020507	26.667548857387843	17.831135807896	17.831135807896	5.480124833020507	26.667548857387843	0	0	0.07385731646921664	0	13.219406767843715	-0.3868658185576614
89212	5.48091580981064	26.6862820726469	17.811010347510365	17.811010347510365	5.48091580981064	26.6862820726469	0	0	0.07233357223272568	0	13.219406767843715	-0.3871453809758351
89216	5.481655560135728	26.705151956717724	17.790873208444182	17.790873208444182	5.481655560135728	26.705151956717724	0	0	0.07142989142641483	0	13.219406767843715	-0.38731760960936534
89248	5.482026502598515	26.724258258522937	17.770729623441266	17.770729623441266	5.482026502598515	26.724258258522937	0	0	0.07032443094519977	0	13.219406767843715	-0.3873731200052484
89.3	5.4822917572382295	26.74345554975462	17.75059306658348	17.75059306658348	5.4822917572382295	26.74345554975462	0	0	0.06851960585003392	0	13.219881423481729	-0.38709786974031407
89484	5.482730720306944	26.76269369540019	17.730474734641625	17.730474734641625	5.482730720306944	26.76269369540019	0	0	0.06799794680530498	0	13.220855910852334	-0.386711025876055
89488	5.4831793191754095	26.781909297914805	17.710374528714638	17.710374528714638	5.4831793191754095	26.781909297914805	0	0	0.0671113109870693	0	13.220855910852334	-0.38642597550092517
89492	5.483657915782168	26.801262266534994	17.690286370295436	17.690286370295436	5.483657915782168	26.801262266534994	0	0	0.06583307005461987	0	13.220855910852334	-0.3862154490998491
89.66	5.483903210127516	26.82054971354965	17.670206689579164	17.670206689579164	5.483903210127516	26.82054971354965	0	0	0.06487035259964728	0	13.22178635532788	-0.3860992843285883
89664	5.484062188756301	26.839755537125424	17.65013148301184	17.65013148301184	5.484062188756301	26.839755537125424	0	0	0.06460828951081862	0	13.22178635532788	-0.38602828739935063
89664	5.484337224202835	26.85894912989581	17.630059338043157	17.630059338043157	5.484337224202835	26.85894912989581	0	0	0.06338346902839326	0	13.221991123573169	-0.3859915256394427
89836	5.48467809886452	26.878172067496827	17.6099890848568	17.6099890848568	5.48467809886452	26.878172067496827	0	0	0.06236164240277993	0	13.223321231309571	-0.38594563403324034
89.84	5.485043837339031	26.897341077787075	17.589921066775755	17.589921066775755	5.485043837339031	26.897341077787075	0	0	0.061565121811961936	0	13.223321231309571	-0.38589481977195195
89844	5.48567638938647	26.9166077574212	17.56985624715291	17.56985624715291	5.48567638938647	26.9166077574212	0	0	0.06009192956191472	0	13.223321231309571	-0.3858231135195517
89848	5.48627512919967	26.93575944618658	17.54979438247658	17.54979438247658	5.48627512919967	26.93575944618658	0	0	0.05931048916897218	0	13.223321231309571	-0.38580399489644707
90004	5.486899912883391	26.95465917893605	17.529733572464536	17.529733572464536	5.486899912883391	26.95465917893605	0	0	0.05865556853237466	0	13.224916650418256	-0.38575506076119814
90012	5.487094563145292	26.973441392415115	17.509676864460246	17.509676864460246	5.487094563145292	26.973441392415115	0	0	0.057997417274210365	0	13.224916650418256	-0.38567334585931384
90024	5.487354978851596	26.99195014013233	17.489622765378268	17.489622765378268	5.487354978851596	26.99195014013233	0	0	0.05722386216734951	0	13.225161534753871	-0.38565377437428366
90.04	5.487758219907745	27.010179341772226	17.46956757645044	17.46956757645044	5.487758219907745	27.010179341772226	0	0	0.05612876958190469	0	13.225161534753871	-0.3856998112417091
90.08	5.487942906871362	27.028326100867748	17.44950894130746	17.44950894130746	5.487942906871362	27.028326100867748	0	0	0.055031660732206916	0	13.225949271506755	-0.3857746500788062
90248	5.487913796794533	27.046482537775578	17.429448333295866	17.429448333295866	5.487913796794533	27.046482537775578	0	0	0.05539241354801702	0	13.227371380653276	-0.3857779032241414
90252	5.4882801492922475	27.064481335158426	17.40938831226135	17.40938831226135	5.4882801492922475	27.064481335158426	0	0	0.05528683285122186	0	13.227371380653276	-0.38576007719753314
90256	5.488665459198955	27.08259226301951	17.389330288107228	17.389330288107228	5.488665459198955	27.08259226301951	0	0	0.054319965858065436	0	13.227371380653276	-0.3856991850503887
90412	5.488751461053072	27.101051890543268	17.369276385993153	17.369276385993153	5.488751461053072	27.101051890543268	0	0	0.054588683987597246	0	13.229006777763633	-0.3856143669297917
90416	5.488904685913542	27.119691723255364	17.349227885519404	17.349227885519404	5.488904685913542	27.119691723255364	0	0	0.05485703318950088	0	13.229006777763633	-0.38549698338213856
90.42	5.489225458797599	27.138441873445043	17.329184911020768	17.329184911020768	5.489225458797599	27.138441873445043	0	0	0.05419308668229881	0	13.229006777763633	-0.3854057823990533
90608	5.48964774159156	27.157291460307967	17.309145484876126	17.309145484876126	5.48964774159156	27.157291460307967	0	0	0.0541085912109587	0	13.230687851063998	-0.38535502364172525
90608	5.490019147398621	27.1763340273682	17.289107449888835	17.289107449888835	5.490019147398621	27.1763340273682	0	0	0.05436041824209916	0	13.230687851063998	-0.38535223586513834
90616	5.490491750044011	27.195498920288582	17.269067974298483	17.269067974298483	5.490491750044011	27.195498920288582	0	0	0.05461179608776611	0	13.230687851063998	-0.385395877004437
90.62	5.490945982023259	27.214682148950963	17.24902592315139	17.24902592315139	5.490945982023259	27.214682148950963	0	0	0.05429576258742452	0	13.230687851063998	-0.38544364609219456
90756	5.491222386941953	27.233866418197778	17.22898250803828	17.22898250803828	5.491222386941953	27.233866418197778	0	0	0.053691766976442554	0	13.232061331235409	-0.38544108790639026
90768	5.491588350461589	27.25298836520838	17.208941790115873	17.208941790115873	5.491588350461589	27.25298836520838	0	0	0.053344980608670725	0	13.232061331235409	-0.3853417058667126
90772	5.491958929017464	27.271892391406737	17.188908126745698	17.188908126745698	5.491958929017464	27.271892391406737	0	0	0.05344774164293997	0	13.232061331235409	-0.385181598877669
90808	5.492416599216998	27.29075556709824	17.16888433577087	17.16888433577087	5.492416599216998	27.29075556709824	0	0	0.05298583407221575	0	13.232552478995656	-0.38495992071948704
90.86	5.492489239258027	27.309700667813818	17.148872439876175	17.148872439876175	5.492489239258027	27.309700667813818	0	0	0.052849864010315224	0	13.233007768052877	-0.3847591456021167
91.02	5.493012281485374	27.32841343955826	17.128868171385644	17.128868171385644	5.493012281485374	27.32841343955826	0	0	0.05314902714572473	0	13.234228494285668	-0.3846606987559826
91024	5.493595575114383	27.346962160726505	17.108866267824848	17.108866267824848	5.493595575114383	27.346962160726505	0	0	0.052867508906574656	0	13.234228494285668	-0.38465591601807325
91028	5.49395963512539	27.36545065703073	17.088862849116012	17.088862849116012	5.49395963512539	27.36545065703073	0	0	0.0527495790476134	0	13.234228494285668	-0.38470609006328244
91196	5.494572853430666	27.3837518897505	17.068856933221213	17.068856933221213	5.494572853430666	27.3837518897505	0	0	0.05300182138911714	0	13.235301262176476	-0.3847385762470078
91.2	5.495161731452325	27.402245158136353	17.048851303558738	17.048851303558738	5.495161731452325	27.402245158136353	0	0	0.05355631389864242	0	13.235301262176476	-0.3847025106082896
91208	5.49552968548124	27.42091168667174	17.02884912490298	17.02884912490298	5.49552968548124	27.42091168667174	0	0	0.05363692135449742	0	13.235301262176476	-0.3846156894260498
91388	5.4959867634703095	27.43975648906042	17.00885277657986	17.00885277657986	5.4959867634703095	27.43975648906042	0	0	0.05421654501912876	0	13.236743718481568	-0.384485696574312
91392	5.496449138509582	27.45882705233673	16.988864712955486	16.988864712955486	5.496449138509582	27.45882705233673	0	0	0.055207002874615586	0	13.236743718481568	-0.384298094615889
91396	5.496800728026991	27.478010162571717	16.968886398316766	16.968886398316766	5.496800728026991	27.478010162571717	0	0	0.056120370472269206	0	13.236743718481568	-0.3841186972774665
91.4	5.497143210457755	27.497426450871806	16.94891630117626	16.94891630117626	5.497143210457755	27.497426450871806	0	0	0.05628459846012785	0	13.236743718481568	-0.3839808776633996
91.54	5.497350585115281	27.516694484088	16.92895187489294	16.92895187489294	5.497350585115281	27.516694484088	0	0	0.05661291239725204	0	13.237784796337637	-0.3838979968447008
91.54	5.497760739738615	27.535731197744564	16.908989870698466	16.908989870698466	5.497760739738615	27.535731197744564	0	0	0.05708544775387926	0	13.237784796337637	-0.3838834513755632
91544	5.497844191518452	27.554759989738226	16.889026848725837	16.889026848725837	5.497844191518452	27.554759989738226	0	0	0.05723650105356372	0	13.237784796337637	-0.3839235103025077
91588	5.497828474264595	27.573621583293296	16.86906144237273	16.86906144237273	5.497828474264595	27.573621583293296	0	0	0.057103710246516975	0	13.238034808677751	-0.3839695328839715
91.64	5.497796417996228	27.592416698399838	16.84909450610647	16.84909450610647	5.497796417996228	27.592416698399838	0	0	0.05716462032891671	0	13.23824923399894	-0.3839820159466722
91812	5.49770139473464	27.611239572195796	16.829127748578188	16.829127748578188	5.49770139473464	27.611239572195796	0	0	0.05709371311595222	0	13.238984446132347	-0.38396450608667193
91812	5.497580550907898	27.6300887727701	16.80916279662319	16.80916279662319	5.497580550907898	27.6300887727701	0	0	0.056524012474242206	0	13.238984446132347	-0.38391589873259757
91816	5.497715956921627	27.648949586367163	16.78920174715368	16.78920174715368	5.497715956921627	27.648949586367163	0	0	0.05595384074684082	0	13.238984446132347	-0.383824062186922
91976	5.497895071982503	27.66794473834158	16.769245464753517	16.769245464753517	5.497895071982503	27.66794473834158	0	0	0.05581151415743833	0	13.23999622010652	-0.3837283252311278
91976	5.498036571383613	27.68687333962004	16.749293636380497	16.749293636380497	5.498036571383613	27.68687333962004	0	0	0.05553949131423659	0	13.23999622010652	-0.3836627396687338
91988	5.497986598974639	27.70585155175304	16.72934348054401	16.72934348054401	5.497986598974639	27.70585155175304	0	0	0.05505080064229858	0	13.23999622010652	-0.38365488315585944
92172	5.4981832624674425	27.724957192071308	16.709393662187214	16.709393662187214	5.4981832624674425	27.724957192071308	0	0	0.055266166229786196	0	13.242689019878371	-0.3836493824430445
92172	5.498370022364642	27.74419138683679	16.689442442270146	16.689442442270146	5.498370022364642	27.74419138683679	0	0	0.05580337884758541	0	13.242689019878371	-0.3836793948328817
92172	5.498671786950998	27.76355167274891	16.669490853642667	16.669490853642667	5.498671786950998	27.76355167274891	0	0	0.05625413601603127	0	13.242689019878371	-0.3836976001254584
92172	5.4988391972778725	27.782874043996767	16.649538944729237	16.649538944729237	5.4988391972778725	27.782874043996767	0	0	0.05601004547477688	0	13.242689019878371	-0.3836798464847474
92328	5.498969732868693	27.802212805783007	16.629588902044343	16.629588902044343	5.498969732868693	27.802212805783007	0	0	0.0563610199953901	0	13.244025946393128	-0.38362354446957364
92336	5.499138194716938	27.82155642883747	16.609643406721236	16.609643406721236	5.499138194716938	27.82155642883747	0	0	0.05671211195016628	0	13.244025946393128	-0.3835028454216069
92336	5.499578225450248	27.841036650772217	16.58970559256512	16.58970559256512	5.499578225450248	27.841036650772217	0	0	0.05649636520790944	0	13.244025946393128	-0.3833406643115322
92368	5.499716445212267	27.860272405286235	16.56977614882232	16.56977614882232	5.499716445212267	27.860272405286235	0	0	0.05593034679914918	0	13.244754195870026	-0.3831874877192819
92.42	5.499813922560947	27.879438561398914	16.549853446876043	16.549853446876043	5.499813922560947	27.879438561398914	0	0	0.056169382647718036	0	13.244754195870026	-0.38307505073000153
92588	5.500041388650417	27.89865516135252	16.529934931303963	16.529934931303963	5.500041388650417	27.89865516135252	0	0	0.056619040850324424	0	13.247042122735305	-0.38302316878872905
92592	5.500449059449153	27.917965817059216	16.510019245663628	16.510019245663628	5.500449059449153	27.917965817059216	0	0	0.05622093733456666	0	13.247042122735305	-0.3829878377942101
92592	5.500334743872565	27.9370354006785	16.490102968957626	16.490102968957626	5.500334743872565	27.9370354006785	0	0	0.05582292194462911	0	13.247042122735305	-0.38302243264672037
92.76	5.500459319312729	27.9561767828635	16.470186424072807	16.470186424072807	5.500459319312729	27.9561767828635	0	0	0.05609797752681351	0	13.248981481941504	-0.38303674655238784
92768	5.500567952980054	27.975356933414798	16.45026798295818	16.45026798295818	5.500567952980054	27.975356933414798	0	0	0.056662309836152364	0	13.248981481941504	-0.38306198849404005
92768	5.500706507972651	27.994385075298656	16.43034829420682	16.43034829420682	5.500706507972651	27.994385075298656	0	0	0.056763441706444207	0	13.248981481941504	-0.38306812264966034
92904	5.501024273803453	28.01329652149613	16.410429046397205	16.410429046397205	5.501024273803453	28.01329652149613	0	0	0.05759082457267255	0	13.251073268577239	-0.38305838567513145
92908	5.501217339905972	28.032177872987212	16.39051124549498	16.39051124549498	5.501217339905972	28.032177872987212	0	0	0.0589852241834731	0	13.251073268577239	-0.38301097952381213
92908	5.5015525677923325	28.05130996656533	16.370597994902383	16.370597994902383	5.5015525677923325	28.05130996656533	0	0	0.06005099739346347	0	13.251073268577239	-0.3828989158421999
93064	5.501703097804899	28.070412610324798	16.350690770030383	16.350690770030383	5.501703097804899	28.070412610324798	0	0	0.06106930436889421	0	13.252884559895163	-0.38277609784966005
93072	5.501957913065532	28.089499196187734	16.330789747603443	16.330789747603443	5.501957913065532	28.089499196187734	0	0	0.06187711601710251	0	13.252884559895163	-0.3826553944361899
93072	5.502360785098159	28.108655117180437	16.310894939902965	16.310894939902965	5.502360785098159	28.108655117180437	0	0	0.06268494155337087	0	13.252884559895163	-0.38255054078483236
93256	5.502463037206979	28.127825022203265	16.291003259182613	16.291003259182613	5.502463037206979	28.127825022203265	0	0	0.06401681267984627	0	13.255465404729362	-0.3825249720020008
93256	5.502622628689982	28.14697701855974	16.271115575722042	16.271115575722042	5.502622628689982	28.14697701855974	0	0	0.06467584200322844	0	13.255465404729362	-0.38239142158941397
93264	5.50285895323724	28.16618149795077	16.25123345402695	16.25123345402695	5.50285895323724	28.16618149795077	0	0	0.06581163134677895	0	13.255465404729362	-0.38232329036842655
93268	5.503197696477476	28.185321609367517	16.23135194557111	16.23135194557111	5.503197696477476	28.185321609367517	0	0	0.06644612480056739	0	13.255465404729362	-0.38236984998253276
93416	5.503390315117612	28.204249272131936	16.211463870295194	16.211463870295194	5.503390315117612	28.204249272131936	0	0	0.06797493617333844	0	13.260126770434667	-0.38260151250223107
93.42	5.503503402594507	28.223115572073453	16.191553570602903	16.191553570602903	5.503503402594507	28.223115572073453	0	0	0.06950356006100417	0	13.260126770434667	-0.3831347355799369
93424	5.503331256461419	28.242089310200704	16.171615492981942	16.171615492981942	5.503331256461419	28.242089310200704	0	0	0.0713603499108659	0	13.260126770434667	-0.3836505679506617
93.46	5.503361539813791	28.260918182250553	16.15165587000734	16.15165587000734	5.503361539813791	28.260918182250553	0	0	0.07279372213094568	0	13.261240119544764	-0.38396666801943924
93512	5.503503878822502	28.279791134902727	16.131684805835878	16.131684805835878	5.503503878822502	28.279791134902727	0	0	0.07446886356454839	0	13.262515170700638	-0.3840917339341032
93.68	5.503857486546299	28.2989357857839	16.111714534935558	16.111714534935558	5.503857486546299	28.2989357857839	0	0	0.0775944135229398	0	13.265414395774993	-0.3839946245055905
93684	5.503924717504558	28.31823860840092	16.091750838124387	16.091750838124387	5.503924717504558	28.31823860840092	0	0	0.08010811264264363	0	13.265414395774993	-0.3838280973480975
93688	5.504110898836527	28.337568544397623	16.07179961632445	16.07179961632445	5.504110898836527	28.337568544397623	0	0	0.08262094171650286	0	13.265414395774993	-0.38353903620429497
93848	5.504032971121966	28.35685642560325	16.05186462856328	16.05186462856328	5.504032971121966	28.35685642560325	0	0	0.08575477972257484	0	13.268151968596811	-0.3832074567662169
93856	5.504480162170474	28.376269100396467	16.031947736493127	16.031947736493127	5.504480162170474	28.376269100396467	0	0	0.08938962790958155	0	13.268151968596811	-0.38287031874795957
93856	5.504754678106153	28.39564050278567	16.012046008316595	16.012046008316595	5.504754678106153	28.39564050278567	0	0	0.09140384830168943	0	13.268151968596811	-0.3826167363055195
94024	5.505120816392245	28.415213107469302	15.992155857910923	15.992155857910923	5.505120816392245	28.415213107469302	0	0	0.09375965708467113	0	13.270145451427876	-0.38242529209420467
94028	5.505387414907624	28.434603761665112	15.972270898763629	15.972270898763629	5.505387414907624	28.434603761665112	0	0	0.096116033358893	0	13.270145451427876	-0.38239077159502083
94032	5.506107158210681	28.45380330368415	15.952384789750731	15.952384789750731	5.506107158210681	28.45380330368415	0	0	0.09899639856796436	0	13.271023972691337	-0.3824890733706799
94216	5.50644591841104	28.473076733557182	15.932489041474607	15.932489041474607	5.50644591841104	28.473076733557182	0	0	0.10130972697098634	0	13.272782031054142	-0.38272436574395896
94224	5.507134904070753	28.49241448596868	15.912580063253351	15.912580063253351	5.507134904070753	28.49241448596868	0	0	0.10217231137918271	0	13.272782031054142	-0.3830046418441683
94228	5.507773255905034	28.51168994817872	15.892655750236834	15.892655750236834	5.507773255905034	28.51168994817872	0	0	0.10312217133974058	0	13.272782031054142	-0.3832992617794176
94236	5.508349909399394	28.531014758240808	15.872714629636464	15.872714629636464	5.508349909399394	28.531014758240808	0	0	0.10407198423903094	0	13.272782031054142	-0.3836351423982079
94388	5.508957200639759	28.550248079954148	15.852756193030404	15.852756193030404	5.508957200639759	28.550248079954148	0	0	0.10463792202702674	0	13.274803981528361	-0.38397357434429125
94392	5.509659766244666	28.56930375792878	15.832780683611292	15.832780683611292	5.509659766244666	28.56930375792878	0	0	0.1052028189584538	0	13.275617192994664	-0.38428585242663915
94.4	5.51009630009162	28.588177756980617	15.81279004520135	15.81279004520135	5.51009630009162	28.588177756980617	0	0	0.10604911038977766	0	13.275617192994664	-0.38455646770420193
94408	5.510193525819976	28.60698208385553	15.792788069188289	15.792788069188289	5.510193525819976	28.60698208385553	0	0	0.10655207622450319	0	13.275617192994664	-0.3847154272454183
94.44	5.510560457429291	28.625449873446865	15.772783185145633	15.772783185145633	5.510560457429291	28.625449873446865	0	0	0.10708459384380471	0	13.27643634451429	-0.38466313323109524
94608	5.511021871951461	28.644033703930788	15.752787369867773	15.752787369867773	5.511021871951461	28.644033703930788	0	0	0.10716386288129334	0	13.278305351681677	-0.3843957270968368
94612	5.511414115295935	28.662513218711272	15.732810421138891	15.732810421138891	5.511414115295935	28.662513218711272	0	0	0.1075667024006235	0	13.278305351681677	-0.38396337239944717
94616	5.5117334062506345	28.680985803577773	15.712858426749627	15.712858426749627	5.5117334062506345	28.680985803577773	0	0	0.10796847308530626	0	13.278305351681677	-0.3834581679562178
94796	5.51209822032885	28.69953491835403	15.692932533281619	15.692932533281619	5.51209822032885	28.69953491835403	0	0	0.1086965930398212	0	13.281184672138576	-0.38298121347001973
94.8	5.512628867916061	28.71802453815164	15.673028294472454	15.673028294472454	5.512628867916061	28.71802453815164	0	0	0.10942477220918685	0	13.281184672138576	-0.38262288404373235
94808	5.513099992926201	28.736675520557277	15.653138217478519	15.653138217478519	5.513099992926201	28.736675520557277	0	0	0.10991516235073677	0	13.281184672138576	-0.38242191507276
94948	5.513523260969026	28.755593098654657	15.633255700939689	15.633255700939689	5.513523260969026	28.755593098654657	0	0	0.11056052403129212	0	13.283719374280038	-0.3823192610296792
94952	5.513629174137303	28.774651446504286	15.613372863374238	15.613372863374238	5.513629174137303	28.774651446504286	0	0	0.11092422777231972	0	13.283719374280038	-0.3824275945351369
94968	5.513890951240358	28.793693049560666	15.593479967196687	15.593479967196687	5.513890951240358	28.793693049560666	0	0	0.1114659266816178	0	13.2842273654409	-0.3826877903930608
95128	5.514105443525066	28.812890618446108	15.573570764263795	15.573570764263795	5.514105443525066	28.812890618446108	0	0	0.11209632018667182	0	13.286381334863263	-0.3830254581853738
95136	5.51416580218214	28.832141309599187	15.55364193046576	15.55364193046576	5.51416580218214	28.832141309599187	0	0	0.11287308143277221	0	13.286381334863263	-0.38344915562585963
95.14	5.51457499315415	28.851216350693978	15.533689850627725	15.533689850627725	5.51457499315415	28.851216350693978	0	0	0.11364984126554784	0	13.286381334863263	-0.38389461943393255
95.14	5.515194415046417	28.870227182204765	15.51371612114991	15.51371612114991	5.515194415046417	28.870227182204765	0	0	0.1135284863585093	0	13.286381334863263	-0.3842835593429972
95316	5.515464143638221	28.889249656760086	15.493722639276722	15.493722639276722	5.515464143638221	28.889249656760086	0	0	0.11399394221810455	0	13.28901317162789	-0.3846546204946015
95.32	5.515453387107922	28.908344213312322	15.473712861952654	15.473712861952654	5.515453387107922	28.908344213312322	0	0	0.11445727854794675	0	13.28901317162789	-0.38491311727915856
95324	5.515785681101209	28.92729854333135	15.453693940358821	15.453693940358821	5.515785681101209	28.92729854333135	0	0	0.11491812765092455	0	13.28901317162789	-0.3850347456409364
95336	5.515999642305205	28.94630054533668	15.433669169684247	15.433669169684247	5.515999642305205	28.94630054533668	0	0	0.11360262547993005	0	13.28901317162789	-0.3851146055137907
95384	5.515894375641249	28.965318889273828	15.41363971533039	15.41363971533039	5.515894375641249	28.965318889273828	0	0	0.11258479126725024	0	13.290640795819128	-0.3852168024093734
95556	5.516020868777857	28.984210259683813	15.393609046625466	15.393609046625466	5.516020868777857	28.984210259683813	0	0	0.11237241968548363	0	13.29270743190019	-0.3852046191439756
95576	5.51581137389613	29.003215613755096	15.373579599547002	15.373579599547002	5.51581137389613	29.003215613755096	0	0	0.11203988364684031	0	13.29270743190019	-0.38515198072081647
95588	5.515922093208038	29.02208430797664	15.353555701977456	15.353555701977456	5.515922093208038	29.02208430797664	0	0	0.11132029270515904	0	13.29270743190019	-0.38500221523474676
95752	5.516045124859994	29.040971911521268	15.33353905523586	15.33353905523586	5.516045124859994	29.040971911521268	0	0	0.1098344974235689	0	13.2951808329586	-0.38488908567747565
95764	5.516269320517855	29.059890948591555	15.313528579499598	15.313528579499598	5.516269320517855	29.059890948591555	0	0	0.10942237081490287	0	13.2951808329586	-0.38475056434752186
95768	5.516350123191462	29.078971848769417	15.293524393171387	15.293524393171387	5.516350123191462	29.078971848769417	0	0	0.10809601306321467	0	13.2951808329586	-0.3846414519684927
95904	5.5168638137970225	29.09807640698617	15.273526897949255	15.273526897949255	5.5168638137970225	29.09807640698617	0	0	0.1062581447533056	0	13.297352663561048	-0.3845095086761888
95924	5.517459238671632	29.117392042135872	15.253534566169503	15.253534566169503	5.517459238671632	29.117392042135872	0	0	0.1047375011364487	0	13.297352663561048	-0.38444851319363604
95936	5.518054851950199	29.13690054701387	15.233542503737016	15.233542503737016	5.518054851950199	29.13690054701387	0	0	0.10483747451212275	0	13.297352663561048	-0.38448849671051405
96064	5.518575364016373	29.156389205532665	15.213546429359852	15.213546429359852	5.518575364016373	29.156389205532665	0	0	0.10483762250010233	0	13.29992154666154	-0.38459064460687536
96068	5.519439294134953	29.175811951756316	15.19354388856686	15.19354388856686	5.519439294134953	29.175811951756316	0	0	0.10385377796370969	0	13.29992154666154	-0.3847385778008393
96068	5.520186151249297	29.195097155808554	15.173531192464505	15.173531192464505	5.520186151249297	29.195097155808554	0	0	0.10256441349404255	0	13.29992154666154	-0.3849750132464558
96076	5.520919962362954	29.214182424675283	15.153503793103239	15.153503793103239	5.520919962362954	29.214182424675283	0	0	0.10105086473379876	0	13.29992154666154	-0.38529365097190266
96.24	5.521540523257325	29.23312230732954	15.133458264376612	15.133458264376612	5.521540523257325	29.23312230732954	0	0	0.10117054354535848	0	13.302423241171047	-0.3856647925197121
96248	5.522021461684976	29.251984976665458	15.113395587478843	15.113395587478843	5.522021461684976	29.251984976665458	0	0	0.10111334232227406	0	13.302423241171047	-0.3859288514344923
96256	5.522523333838726	29.270750650320913	15.093320986107841	15.093320986107841	5.522523333838726	29.270750650320913	0	0	0.10105508396201901	0	13.302423241171047	-0.3861554532597651
96276	5.522929592999017	29.289521519614855	15.073235515793609	15.073235515793609	5.522929592999017	29.289521519614855	0	0	0.10080753868207921	0	13.303170945435289	-0.38634937043679135
96.32	5.523262583867686	29.308387436312163	15.053141773827988	15.053141773827988	5.523262583867686	29.308387436312163	0	0	0.10050257687001808	0	13.303843879273106	-0.3864555451929579
96484	5.5235622510625095	29.327395140324516	15.033045936652583	15.033045936652583	5.5235622510625095	29.327395140324516	0	0	0.10086262828967038	0	13.305903188966658	-0.3864437385486808
96484	5.5236961069950805	29.34648261078474	15.012952497592655	15.012952497592655	5.5236961069950805	29.34648261078474	0	0	0.10102309516183675	0	13.305903188966658	-0.38638284228341757
96496	5.523980196397335	29.36580991282022	14.99286187577358	14.99286187577358	5.523980196397335	29.36580991282022	0	0	0.10090010386896173	0	13.305903188966658	-0.3863426048830692
96652	5.524575841080408	29.385264245423986	14.972773023507777	14.972773023507777	5.524575841080408	29.385264245423986	0	0	0.10101674878220714	0	13.307582635991741	-0.3863107263924369
96656	5.5249614291448115	29.404659428099347	14.952684663386261	14.952684663386261	5.5249614291448115	29.404659428099347	0	0	0.10174360104575192	0	13.307582635991741	-0.38633030005713104
96.66	5.52548676288247	29.424070617897485	14.932593916277986	14.932593916277986	5.52548676288247	29.424070617897485	0	0	0.10160248480927503	0	13.307582635991741	-0.38639038643923157
96804	5.5260412619660295	29.443486928299677	14.912498508627012	14.912498508627012	5.5260412619660295	29.443486928299677	0	0	0.10121632254037616	0	13.309755448737896	-0.3865051415147642
96812	5.526421816390179	29.46271579070758	14.892397282698036	14.892397282698036	5.526421816390179	29.46271579070758	0	0	0.10082942416737953	0	13.309755448737896	-0.38661032911777415
96816	5.526721569190112	29.481882168473923	14.872290565464583	14.872290565464583	5.526721569190112	29.481882168473923	0	0	0.10114249378717113	0	13.309755448737896	-0.3867160215239358
96968	5.527221194828136	29.501020468475055	14.852177811330376	14.852177811330376	5.527221194828136	29.501020468475055	0	0	0.10101960261067133	0	13.311783541053877	-0.38684236675525857
96972	5.528036884885508	29.519986823202025	14.832059170539878	14.832059170539878	5.528036884885508	29.519986823202025	0	0	0.1002299438907803	0	13.311783541053877	-0.3869306250611197
96976	5.528720401532871	29.538752606771894	14.811937153180432	14.811937153180432	5.528720401532871	29.538752606771894	0	0	0.09926299871929714	0	13.311783541053877	-0.386986238722712
97124	5.529265746301002	29.557380984769086	14.791812670852638	14.791812670852638	5.529265746301002	29.557380984769086	0	0	0.09838053173970804	0	13.313365036251886	-0.38702936029038915
97124	5.529785992250974	29.575992689224062	14.771687235646699	14.771687235646699	5.529785992250974	29.575992689224062	0	0	0.09756261868642509	0	13.313365036251886	-0.38701595896589897
97124	5.530647152902458	29.59461878353258	14.751563694315891	14.751563694315891	5.530647152902458	29.59461878353258	0	0	0.09674410977820307	0	13.313365036251886	-0.38696622520260116
97.34	5.531801659708707	29.613233764789225	14.73144284958562	14.73144284958562	5.531801659708707	29.613233764789225	0	0	0.0972719831168776	0	13.31726187487364	-0.3869165678093016
97344	5.5326568903389735	29.631908640463795	14.711324583137788	14.711324583137788	5.5326568903389735	29.631908640463795	0	0	0.09713588931427387	0	13.31726187487364	-0.3868567591605907
97348	5.533496072155542	29.650553369938073	14.691210293284122	14.691210293284122	5.533496072155542	29.650553369938073	0	0	0.09700098894630796	0	13.31726187487364	-0.38677409576933686
97356	5.534132098006572	29.669333923202686	14.671100351599787	14.671100351599787	5.534132098006572	29.669333923202686	0	0	0.09686769819704326	0	13.31726187487364	-0.3866923349005598
97.52	5.535103764028552	29.688268696031443	14.6509945021142	14.6509945021142	5.535103764028552	29.688268696031443	0	0	0.09825050970191407	0	13.321139189391033	-0.38661896100950927
97.54	5.535805404804143	29.707245823011153	14.63089268435922	14.63089268435922	5.535805404804143	29.707245823011153	0	0	0.09933736082276032	0	13.321139189391033	-0.38652781379854356
97548	5.536557447920485	29.726302854989463	14.6107962377024	14.6107962377024	5.536557447920485	29.726302854989463	0	0	0.0996242001408252	0	13.321139189391033	-0.3864196599811569
97548	5.537129798308826	29.745459356115944	14.590705613271584	14.590705613271584	5.537129798308826	29.745459356115944	0	0	0.10011081298066676	0	13.321139189391033	-0.3863064377309264
97668	5.537825821103251	29.764586229274762	14.5706207058814	14.5706207058814	5.537825821103251	29.764586229274762	0	0	0.10110217359260612	0	13.323577146731775	-0.38619464447654483
97676	5.538609161275629	29.78364524559445	14.55054255766801	14.55054255766801	5.538609161275629	29.78364524559445	0	0	0.10175400059189096	0	13.323577146731775	-0.38605430900342863
97.7	5.53922195779498	29.802626685264965	14.530470701734274	14.530470701734274	5.53922195779498	29.802626685264965	0	0	0.10088588662762685	0	13.323577146731775	-0.38595507775758825
97724	5.539917449385226	29.821410406537	14.510403141079426	14.510403141079426	5.539917449385226	29.821410406537	0	0	0.10092781839418756	0	13.32469940871265	-0.38588036609055093
97.9	5.5405491891284315	29.84007078584883	14.490339001753767	14.490339001753767	5.5405491891284315	29.84007078584883	0	0	0.10184224721958807	0	13.327365479699813	-0.38582350767286827
97.9	5.541018056294316	29.858747025090626	14.47027774531018	14.47027774531018	5.541018056294316	29.858747025090626	0	0	0.1024427104796819	0	13.327365479699813	-0.38576968941560424
97904	5.541513475314871	29.877343516341824	14.450218968638746	14.450218968638746	5.541513475314871	29.877343516341824	0	0	0.10170440268205935	0	13.328108908383884	-0.3857267328245531
98092	5.54221687725293	29.89581725421833	14.430161939706094	14.430161939706094	5.54221687725293	29.89581725421833	0	0	0.10131241242964278	0	13.330074164750181	-0.38570219780296977
98092	5.542997803870171	29.914392478808345	14.410105609958725	14.410105609958725	5.542997803870171	29.914392478808345	0	0	0.10189823740977999	0	13.330074164750181	-0.3856965811198857
98128	5.543589301790858	29.933205516610577	14.390049461502642	14.390049461502642	5.543589301790858	29.933205516610577	0	0	0.10248425257062865	0	13.330074164750181	-0.3856968560781808
98276	5.544297964894272	29.952110938112376	14.369992670618574	14.369992670618574	5.544297964894272	29.952110938112376	0	0	0.10303403407937096	0	13.331426714647193	-0.38571904391675094
98.28	5.544623291038178	29.97119873479453	14.349934442464761	14.349934442464761	5.544623291038178	29.97119873479453	0	0	0.10306227816046667	0	13.331426714647193	-0.3857519116856333
98.28	5.544788209624117	29.990432308650533	14.329874414855345	14.329874414855345	5.544788209624117	29.990432308650533	0	0	0.10326591848521419	0	13.331426714647193	-0.3857827707314976
98284	5.545215681590325	30.00996140493831	14.309812754541817	14.309812754541817	5.545215681590325	30.00996140493831	0	0	0.10347051719481842	0	13.331426714647193	-0.3858135728863871
98448	5.54542628016639	30.029566055651717	14.289749539340965	14.289749539340965	5.54542628016639	30.029566055651717	0	0	0.10309465636152323	0	13.332268699626852	-0.3858434963388779
98452	5.545741172150867	30.049183978003697	14.269685209457737	14.269685209457737	5.545741172150867	30.049183978003697	0	0	0.10277634563847594	0	13.332268699626852	-0.38584872542275117
98456	5.545967747582636	30.06879305349176	14.249622394084843	14.249622394084843	5.545967747582636	30.06879305349176	0	0	0.10158683233771969	0	13.332471833784039	-0.3857913864668746
98464	5.546040536098235	30.088302588377488	14.229563600569755	14.229563600569755	5.546040536098235	30.088302588377488	0	0	0.10035029799682756	0	13.332471833784039	-0.38570482103184
98504	5.546381396793295	30.107655448064428	14.209509713100484	14.209509713100484	5.546381396793295	30.107655448064428	0	0	0.09911490772233152	0	13.332471833784039	-0.385599231073103
98676	5.546546213022106	30.12680809698191	14.18946182770214	14.18946182770214	5.546546213022106	30.12680809698191	0	0	0.09753759912202437	0	13.333157254066757	-0.38548930683777094
98.68	5.547191328559886	30.145845551870643	14.16941859656543	14.16941859656543	5.547191328559886	30.145845551870643	0	0	0.09549463030172564	0	13.333157254066757	-0.38541160870696567
98.68	5.547765555000952	30.1647407856408	14.14937947716793	14.14937947716793	5.547765555000952	30.1647407856408	0	0	0.09431535882169634	0	13.333157254066757	-0.38533263752466607
98848	5.54816122871941	30.183499778025183	14.12934434782159	14.12934434782159	5.54816122871941	30.183499778025183	0	0	0.09258234530484524	0	13.33372363463648	-0.38525810520014175
98852	5.548799452985671	30.202055456553833	14.10931180536771	14.10931180536771	5.548799452985671	30.202055456553833	0	0	0.09084989203112732	0	13.33372363463648	-0.38523147284287573
98856	5.549144677083653	30.220545253049334	14.089279667242666	14.089279667242666	5.549144677083653	30.220545253049334	0	0	0.08882749246776855	0	13.33372363463648	-0.3852441049904676
99.02	5.549431702014087	30.238951819994732	14.069245667196846	14.069245667196846	5.549431702014087	30.238951819994732	0	0	0.08656101948564801	0	13.334296188318513	-0.3852960141583671
99024	5.5496919348089895	30.257330304448534	14.049208147916548	14.049208147916548	5.5496919348089895	30.257330304448534	0	0	0.08516743640061963	0	13.334296188318513	-0.3853720132053304
99024	5.5498207327676505	30.275766278660388	14.029166310858306	14.029166310858306	5.5498207327676505	30.275766278660388	0	0	0.08384342686248508	0	13.334496559110686	-0.38545957935490915
99176	5.549757177180368	30.294362344155626	14.009119899353623	14.009119899353623	5.549757177180368	30.294362344155626	0	0	0.08213344437085188	0	13.33495927029848	-0.3855486844920684
99.18	5.54982635477841	30.31299119840782	13.989069117737143	13.989069117737143	5.54982635477841	30.31299119840782	0	0	0.08084751381473425	0	13.335193373328446	-0.38562687552952796
99188	5.550214072778541	30.331553882353237	13.96901588006442	13.96901588006442	5.550214072778541	30.331553882353237	0	0	0.07956175207226708	0	13.335193373328446	-0.3856332547440989
99388	5.550640355490419	30.350305663163144	13.948963553279603	13.948963553279603	5.550640355490419	30.350305663163144	0	0	0.07723090485923112	0	13.33606428119104	-0.38560074084840296
99388	5.550842731462203	30.369270864061882	13.92891418789936	13.92891418789936	5.550842731462203	30.369270864061882	0	0	0.07545433776844894	0	13.33606428119104	-0.3855390998787678
99396	5.551621673530364	30.388552445422008	13.908868066815415	13.908868066815415	5.551621673530364	30.388552445422008	0	0	0.07378593928429013	0	13.336377855055579	-0.3854304933996927
99.4	5.55217021122293	30.407908743474255	13.888833021117877	13.888833021117877	5.55217021122293	30.407908743474255	0	0	0.07211738516383584	0	13.336377855055579	-0.3851654154852946
99528	5.552692316652146	30.427354898967142	13.868811127949039	13.868811127949039	5.552692316652146	30.427354898967142	0	0	0.06973106015083531	0	13.336724094440111	-0.3849334574140788
99532	5.553402814904628	30.44703820582067	13.84879942048654	13.84879942048654	5.553402814904628	30.44703820582067	0	0	0.0673445502921498	0	13.336724094440111	-0.38476547308512093
99532	5.553982805701689	30.46671139435916	13.828794814786328	13.828794814786328	5.553982805701689	30.46671139435916	0	0	0.06488869404422046	0	13.336724094440111	-0.38466474998293804
99544	5.5545217772658955	30.486342160381785	13.808793401421763	13.808793401421763	5.5545217772658955	30.486342160381785	0	0	0.06281899545876926	0	13.337151645323248	-0.38462967720244934
99596	5.555006632891098	30.50588171601526	13.788792331635745	13.788792331635745	5.555006632891098	30.50588171601526	0	0	0.060312238552659984	0	13.33753644111807	-0.3846354113660296
99.78	5.555357080015448	30.525249937501155	13.768791671193375	13.768791671193375	5.555357080015448	30.525249937501155	0	0	0.05793321995234675	0	13.338501994728514	-0.38462954967056984
99.78	5.555868643289567	30.544561385869986	13.748789851872367	13.748789851872367	5.555868643289567	30.544561385869986	0	0	0.05659916743326642	0	13.338501994728514	-0.38467100678520244
99788	5.556355158393047	30.563768183163237	13.728785578305198	13.728785578305198	5.556355158393047	30.563768183163237	0	0	0.05526496083079662	0	13.338501994728514	-0.384719639531135
99936	5.556843782943652	30.582902064052526	13.708778735913947	13.708778735913947	5.556843782943652	30.582902064052526	0	0	0.052814352695332474	0	13.339375750826093	-0.38476708282899846
99.94	5.557560805867526	30.602090369886543	13.68877136037992	13.68877136037992	5.557560805867526	30.602090369886543	0	0	0.0503633986374595	0	13.339375750826093	-0.3847434273682826
99944	5.558224833346339	30.621171283022534	13.668765354060456	13.668765354060456	5.558224833346339	30.621171283022534	0	0	0.04913211960902664	0	13.339375750826093	-0.3847243945271091
100.1	5.558621504036873	30.640109032262494	13.648759109318265	13.648759109318265	5.558621504036873	30.640109032262494	0	0	0.047142007244243535	0	13.339891517506029	-0.38475247832282616
100108	5.558792575271724	30.65885329489275	13.628750287038525	13.628750287038525	5.558792575271724	30.65885329489275	0	0	0.045151468819326676	0	13.339891517506029	-0.38481833869884224
100112	5.558851453909605	30.677503104106574	13.608737152608235	13.608737152608235	5.558851453909605	30.677503104106574	0	0	0.043160502798412104	0	13.339891517506029	-0.3849135523771091
100276	5.559031948392401	30.69621907145628	13.588718717726795	13.588718717726795	5.559031948392401	30.69621907145628	0	0	0.04121233487940598	0	13.340339649148186	-0.38501744576856173
100276	5.559410790272514	30.715078908384896	13.568696520053521	13.568696520053521	5.559410790272514	30.715078908384896	0	0	0.03913589362570062	0	13.340339649148186	-0.38503325379181236
100276	5.559561123581262	30.73401870575111	13.548677560755298	13.548677560755298	5.559561123581262	30.73401870575111	0	0	0.03705915215930409	0	13.340339649148186	-0.38493748749240314
100288	5.5595901400260175	30.752972727578708	13.528662017194062	13.528662017194062	5.5595901400260175	30.752972727578708	0	0	0.034982174909517584	0	13.340339649148186	-0.3849036712370725
100452	5.55969427377794	30.772050590419497	13.508647848547136	13.508647848547136	5.55969427377794	30.772050590419497	0	0	0.03361396273212113	0	13.340317686283168	-0.384869397209054
100452	5.559861453702801	30.791258227802164	13.488640486459879	13.488640486459879	5.559861453702801	30.791258227802164	0	0	0.032245667344111675	0	13.340317686283168	-0.38462524253243485
100464	5.559967668731419	30.81053597823878	13.46864862388064	13.46864862388064	5.559967668731419	30.81053597823878	0	0	0.030807046224399677	0	13.340317686283168	-0.3843233665295081
100.48	5.560102144446907	30.829878025267075	13.448670326192081	13.448670326192081	5.560102144446907	30.829878025267075	0	0	0.030126917874458616	0	13.340205919638494	-0.3841054855649847
100536	5.56040869044035	30.849226666787303	13.428700379038398	13.428700379038398	5.56040869044035	30.849226666787303	0	0	0.029408187953427197	0	13.340145288612145	-0.38398455141836374
100684	5.560264213934452	30.868332139115996	13.40873569369737	13.40873569369737	5.560264213934452	30.868332139115996	0	0	0.028390924936799504	0	13.3400286872701	-0.3839297180872871
100688	5.560306819191617	30.887292756727906	13.388766763123208	13.388766763123208	5.560306819191617	30.887292756727906	0	0	0.027686591835118908	0	13.3400286872701	-0.3841199152704151
100884	5.560357360053005	30.906190636025606	13.36878516311627	13.36878516311627	5.560357360053005	30.906190636025606	0	0	0.02677053013998243	0	13.339417077375106	-0.38438281451182044
100888	5.560614111933422	30.92507276701453	13.348790643894285	13.348790643894285	5.560614111933422	30.92507276701453	0	0	0.02565830725977762	0	13.339417077375106	-0.38460846259782905
100892	5.560571808521877	30.943812677805408	13.328786189956597	13.328786189956597	5.560571808521877	30.943812677805408	0	0	0.024545973276469762	0	13.339417077375106	-0.3847747501836444
100892	5.560778955678506	30.962505223873453	13.308774779401567	13.308774779401567	5.560778955678506	30.962505223873453	0	0	0.02373243401583078	0	13.339417077375106	-0.38487948251671494
101044	5.560840057286296	30.981268673990755	13.288758956630549	13.288758956630549	5.560840057286296	30.981268673990755	0	0	0.022603142690801364	0	13.339078256002828	-0.3849498701784628
101052	5.561036719655902	31.00001597139187	13.268740417979183	13.268740417979183	5.561036719655902	31.00001597139187	0	0	0.021543936887336218	0	13.339078256002828	-0.38496197697161144
101056	5.561175409290346	31.018832808278855	13.248726862182412	13.248726862182412	5.561175409290346	31.018832808278855	0	0	0.020353550223147186	0	13.338900460462359	-0.38478843842016525
101064	5.56142531512713	31.037777348809204	13.228723409825436	13.228723409825436	5.56142531512713	31.037777348809204	0	0	0.019041394495953688	0	13.338900460462359	-0.38459390652439973
101108	5.561706054660074	31.056797073526976	13.20872905500415	13.20872905500415	5.561706054660074	31.056797073526976	0	0	0.017946602180113735	0	13.33865041762047	-0.3844556390161081
101.28	5.561857185382454	31.075693533175976	13.188734845336826	13.188734845336826	5.561857185382454	31.075693533175976	0	0	0.016370196097088507	0	13.337510395549446	-0.3845764047952526
101288	5.562151171926485	31.09432338928233	13.168731601907192	13.168731601907192	5.562151171926485	31.09432338928233	0	0	0.014703746730123368	0	13.337510395549446	-0.3847576387606444
101288	5.562392765635602	31.112895846490098	13.148720946265312	13.148720946265312	5.562392765635602	31.112895846490098	0	0	0.013233321302532413	0	13.337510395549446	-0.3848587904296606
101.42	5.5628446766378	31.13149126661344	13.12870797391443	13.12870797391443	5.5628446766378	31.13149126661344	0	0	0.011389883062195448	0	13.336008333284136	-0.3848495168470988
101424	5.563066924859361	31.15010002038606	13.10869906654651	13.10869906654651	5.563066924859361	31.15010002038606	0	0	0.009546396755848327	0	13.336008333284136	-0.38471467338913007
101428	5.563331708356443	31.16866916729414	13.088699775150564	13.088699775150564	5.563331708356443	31.16866916729414	0	0	0.008138418029511893	0	13.336008333284136	-0.3844952305089082
101592	5.563647353857173	31.187283702697815	13.068713487398778	13.068713487398778	5.563647353857173	31.187283702697815	0	0	0.007143452699961606	0	13.334816152387232	-0.3842344984062377
101596	5.564148307158226	31.20598337596569	13.048739710611455	13.048739710611455	5.564148307158226	31.20598337596569	0	0	0.006279414468399073	0	13.334816152387232	-0.38400872630854116
101596	5.564377651920646	31.22485899834166	13.028776974254201	13.028776974254201	5.564377651920646	31.22485899834166	0	0	0.005575573191637536	0	13.334816152387232	-0.38380655554802917
101744	5.564799897187633	31.24397230861342	13.008824269626075	13.008824269626075	5.564799897187633	31.24397230861342	0	0	0.005421711263422517	0	13.33389035276058	-0.3836320259266075
101752	5.565044740719567	31.26316334537757	12.988877089857223	12.988877089857223	5.565044740719567	31.26316334537757	0	0	0.006217261974736683	0	13.33389035276058	-0.3835896083483858
101752	5.5650740674060435	31.282242537593724	12.968930280067635	12.968930280067635	5.5650740674060435	31.282242537593724	0	0	0.007314555089640009	0	13.33389035276058	-0.38359468569694954
101904	5.5650709570094214	31.301268482916676	12.948983059158312	12.948983059158312	5.5650709570094214	31.301268482916676	0	0	0.008471526060262006	0	13.33371843174071	-0.3836078888339471
101908	5.565044581552926	31.32023589859369	12.929034597162826	12.929034597162826	5.565044581552926	31.32023589859369	0	0	0.01030441916679056	0	13.33371843174071	-0.3836374116596651
101908	5.56490708981396	31.339254731339334	12.90908495222682	12.90908495222682	5.56490708981396	31.339254731339334	0	0	0.01213745317632739	0	13.33371843174071	-0.38365470562410514
102076	5.564427786812015	31.35842223348363	12.889134839797876	12.889134839797876	5.564427786812015	31.35842223348363	0	0	0.013963080965961463	0	13.333394164854823	-0.3836527722604178
102.08	5.564272702235493	31.377574415467603	12.869185132765695	12.869185132765695	5.564272702235493	31.377574415467603	0	0	0.015554616469469795	0	13.333394164854823	-0.38364383809338654
102084	5.564155971579363	31.39668504829466	12.849236108097209	12.849236108097209	5.564155971579363	31.39668504829466	0	0	0.017146298645518077	0	13.333394164854823	-0.3836251437044866
102.26	5.5643823755386395	31.415495635833807	12.829288756359944	12.829288756359944	5.5643823755386395	31.415495635833807	0	0	0.018287218710502137	0	13.334694598107578	-0.38358014537442264
102264	5.564683662029848	31.43420488060958	12.809343831958198	12.809343831958198	5.564683662029848	31.43420488060958	0	0	0.01911471443766017	0	13.334694598107578	-0.38354440605810636
102268	5.564924056663744	31.452888356285325	12.789400078864603	12.789400078864603	5.564924056663744	31.452888356285325	0	0	0.019474381941382932	0	13.334694598107578	-0.38352130825322284
102272	5.565279054037786	31.471604926926382	12.769457483119496	12.769457483119496	5.565279054037786	31.471604926926382	0	0	0.019834128580212697	0	13.334694598107578	-0.3835099863657143
102436	5.565705245709756	31.49031364493692	12.749515420567086	12.749515420567086	5.565705245709756	31.49031364493692	0	0	0.019825466871303744	0	13.335585080144815	-0.38350133231620925
102.44	5.566266850785411	31.509012614895592	12.72957248865883	12.72957248865883	5.566266850785411	31.509012614895592	0	0	0.0195063565281177	0	13.335585080144815	-0.3835386630512606
102.44	5.566700378403911	31.52775480143608	12.709627079643557	12.709627079643557	5.566700378403911	31.52775480143608	0	0	0.01918723156095228	0	13.335585080144815	-0.3835880220238683
102456	5.567226047982275	31.54656733314733	12.689680053905764	12.689680053905764	5.567226047982275	31.54656733314733	0	0	0.018755648670805484	0	13.336186613939415	-0.3836052624105034
102508	5.56744704907782	31.565520729320408	12.669731798369103	12.669731798369103	5.56744704907782	31.565520729320408	0	0	0.017811081585961445	0	13.336547940643618	-0.3836322271322139
102684	5.567917475272295	31.58457257710054	12.649783260575505	12.649783260575505	5.567917475272295	31.58457257710054	0	0	0.016032806299411336	0	13.338838521094003	-0.3836164809259685
102688	5.5687315630555725	31.603750664958277	12.629836733647329	12.629836733647329	5.5687315630555725	31.603750664958277	0	0	0.014643773519833455	0	13.338838521094003	-0.38356187408261616
102692	5.568971683864206	31.622909509734022	12.609892970880644	12.609892970880644	5.568971683864206	31.622909509734022	0	0	0.013099181806556106	0	13.338838521094003	-0.38350137020086955
102836	5.569341305374028	31.642168856789848	12.589953720978873	12.589953720978873	5.569341305374028	31.642168856789848	0	0	0.011865333698168423	0	13.341503209169396	-0.3833902793150849
102844	5.569677161811005	31.661472076431327	12.570020299176162	12.570020299176162	5.569677161811005	31.661472076431327	0	0	0.010631350522554603	0	13.341503209169396	-0.38329401386678114
102844	5.570067041091059	31.680814761114153	12.550091897127405	12.550091897127405	5.570067041091059	31.680814761114153	0	0	0.00970614369384738	0	13.341503209169396	-0.3831950499941974
103012	5.570507182437854	31.700213067251937	12.530168029884827	12.530168029884827	5.570507182437854	31.700213067251937	0	0	0.009483610379153478	0	13.343505752890861	-0.38312525740341613
103012	5.570704255450269	31.719558597280887	12.51024514500234	12.51024514500234	5.570704255450269	31.719558597280887	0	0	0.009378741769556095	0	13.343505752890861	-0.38314996356526376
103016	5.570722397513266	31.738859020248494	12.490319753543806	12.490319753543806	5.570722397513266	31.738859020248494	0	0	0.009273962578974945	0	13.343505752890861	-0.38320573444966577
103.18	5.570972592336915	31.758283498572936	12.470391282108757	12.470391282108757	5.570972592336915	31.758283498572936	0	0	0.010072033954438028	0	13.34496560726381	-0.38327633074761425
103184	5.570933197973906	31.77754056050268	12.450458124975098	12.450458124975098	5.570933197973906	31.77754056050268	0	0	0.011864765141745481	0	13.345429030363112	-0.3833774507533961
103192	5.571166195659388	31.796779789542608	12.4305192880134	12.4305192880134	5.571166195659388	31.796779789542608	0	0	0.013719144897488855	0	13.345429030363112	-0.3834998462921438
103352	5.571233028532945	31.815949468529823	12.410573523170086	12.410573523170086	5.571233028532945	31.815949468529823	0	0	0.016373599186720596	0	13.346342169567812	-0.3836375056966589
103352	5.571182998284154	31.835076796199	12.390620464115013	12.390620464115013	5.571182998284154	31.835076796199	0	0	0.018717310654606908	0	13.346342169567812	-0.383771886755663
103352	5.571435642691542	31.854163010515133	12.370660741208797	12.370660741208797	5.571435642691542	31.854163010515133	0	0	0.02106116613891952	0	13.346342169567812	-0.3838952439948592
103368	5.571751816908299	31.873175105534305	12.350695116902994	12.350695116902994	5.571751816908299	31.873175105534305	0	0	0.02392693204502655	0	13.346342169567812	-0.3839994731585822
103.52	5.57218514762003	31.89212771626998	12.33072534476172	12.33072534476172	5.57218514762003	31.89212771626998	0	0	0.026267103059126606	0	13.34682987334711	-0.3840522382898087
103524	5.572656637763664	31.910895279861275	12.310754998858448	12.310754998858448	5.572656637763664	31.910895279861275	0	0	0.028489618679699614	0	13.34682987334711	-0.3840272752328152
103528	5.573040110196114	31.92963427551793	12.290788217539294	12.290788217539294	5.573040110196114	31.92963427551793	0	0	0.03112623745395121	0	13.34682987334711	-0.38391978580976094
103548	5.573717340926542	31.948194137612827	12.27082940325187	12.27082940325187	5.573717340926542	31.948194137612827	0	0	0.033194108755071706	0	13.34682987334711	-0.38373211175569427
103592	5.574107871968794	31.96678865681256	12.250880871501547	12.250880871501547	5.574107871968794	31.96678865681256	0	0	0.03515548798163712	0	13.347248191673854	-0.38353161170980815
103732	5.5746201601896	31.985508209002464	12.230943035782726	12.230943035782726	5.5746201601896	31.985508209002464	0	0	0.037580957621266536	0	13.347397057594687	-0.38333323410397885
103744	5.574744567664986	32.004279041725056	12.211013527754211	12.211013527754211	5.574744567664986	32.004279041725056	0	0	0.03920644599591425	0	13.347397057594687	-0.383188758047553
103.92	5.574857345366848	32.02308886047961	12.19109093323712	12.19109093323712	5.574857345366848	32.02308886047961	0	0	0.04058206576191592	0	13.346678083244283	-0.38307643557492743
103928	5.575046174835128	32.04184496245978	12.171173048799972	12.171173048799972	5.575046174835128	32.04184496245978	0	0	0.042017390721175135	0	13.346678083244283	-0.38302655776989414
103932	5.575325807728552	32.060777641751805	12.15125573987143	12.15125573987143	5.575325807728552	32.060777641751805	0	0	0.04293091491916635	0	13.346678083244283	-0.3830254916951791
103.94	5.575656053244592	32.07961534695411	12.131337744407713	12.131337744407713	5.575656053244592	32.07961534695411	0	0	0.04367501212108022	0	13.346678083244283	-0.3830539616141464
104.08	5.57570854273221	32.09856788473759	12.111417209339187	12.111417209339187	5.57570854273221	32.09856788473759	0	0	0.04429165152251132	0	13.345986959159694	-0.3831295454269602
104088	5.575752751170065	32.117559048803	12.091491197119023	12.091491197119023	5.575752751170065	32.117559048803	0	0	0.04449413717784302	0	13.345986959159694	-0.38325420962665424
104092	5.5759524960288465	32.13655522342177	12.07155790526025	12.07155790526025	5.5759524960288465	32.13655522342177	0	0	0.04469663108783275	0	13.345986959159694	-0.38339925241179834
104124	5.5763597086287495	32.155787165340925	12.051617295424233	12.051617295424233	5.5763597086287495	32.155787165340925	0	0	0.04439258082436222	0	13.345848235625315	-0.38354448455140905
104172	5.576365617950812	32.17513453478095	12.031668057197944	12.031668057197944	5.576365617950812	32.17513453478095	0	0	0.04357604522356662	0	13.345613425795694	-0.3837149203863965
104.34	5.576738486984557	32.19456693521627	12.011710412996587	12.011710412996587	5.576738486984557	32.19456693521627	0	0	0.042478699699855224	0	13.34504072462125	-0.3838792013275071
104344	5.577069598033227	32.21388343097056	11.991744435473398	11.991744435473398	5.577069598033227	32.21388343097056	0	0	0.04163091684909037	0	13.34504072462125	-0.3840263868670579
104348	5.57761597981717	32.23303498136413	11.971770928570423	11.971770928570423	5.57761597981717	32.23303498136413	0	0	0.04041363547216019	0	13.34504072462125	-0.3841767247347315
104488	5.577871893471856	32.252059925751354	11.95178852700532	11.95178852700532	5.577871893471856	32.252059925751354	0	0	0.03905789039561655	0	13.344643252625723	-0.38436130269198016
104496	5.57816549343591	32.270737453346676	11.931797145762904	11.931797145762904	5.57816549343591	32.270737453346676	0	0	0.03770177602751267	0	13.344643252625723	-0.3845222561252425
104496	5.578245112967423	32.2893584818045	11.91179895366626	11.91179895366626	5.578245112967423	32.2893584818045	0	0	0.03647277255393103	0	13.344643252625723	-0.38462463634878724
104652	5.578593021222117	32.30780976842708	11.891797564123754	11.891797564123754	5.578593021222117	32.30780976842708	0	0	0.03482013372416969	0	13.344387741985686	-0.3846617352174243
104656	5.578888005999609	32.3264666951911	11.87179522563097	11.87179522563097	5.578888005999609	32.3264666951911	0	0	0.032371478520632914	0	13.344387741985686	-0.38464759578141405
104664	5.579198185544284	32.34515650257231	11.851795449736688	11.851795449736688	5.579198185544284	32.34515650257231	0	0	0.030374603220786764	0	13.344387741985686	-0.38455938827722375
104836	5.579520891276917	32.36379089240544	11.831802008195334	11.831802008195334	5.579520891276917	32.36379089240544	0	0	0.030387129411547687	0	13.35003417545847	-0.38441629663336047
104.84	5.579996402279563	32.3825783173609	11.811817863879684	11.811817863879684	5.579996402279563	32.3825783173609	0	0	0.029754607263736244	0	13.35003417545847	-0.3842175649081379
104844	5.580319226512254	32.40157657679498	11.791844954953815	11.791844954953815	5.580319226512254	32.40157657679498	0	0	0.02912204286104486	0	13.35003417545847	-0.38398652357412366
104996	5.580877546305882	32.42075421915289	11.771885149734517	11.771885149734517	5.580877546305882	32.42075421915289	0	0	0.030228520106681863	0	13.354150425460128	-0.3837208794719911
104996	5.581310254204305	32.44007930427458	11.751937550838798	11.751937550838798	5.581310254204305	32.44007930427458	0	0	0.030777686915128877	0	13.354150425460128	-0.3835309868358475
105004	5.58178323249807	32.45959292129628	11.731995549158507	11.731995549158507	5.58178323249807	32.45959292129628	0	0	0.03238091236994563	0	13.357185337900688	-0.3834928575602678
105.16	5.582288566189131	32.47903544767458	11.712053436208592	11.712053436208592	5.582288566189131	32.47903544767458	0	0	0.034928749834680126	0	13.361064615464736	-0.3835125905928443
105176	5.582484306800452	32.49844094881247	11.692106697028345	11.692106697028345	5.582484306800452	32.49844094881247	0	0	0.037795649500398563	0	13.361064615464736	-0.3836819181645649
105184	5.582811604730914	32.51777501717767	11.672147637531555	11.672147637531555	5.582811604730914	32.51777501717767	0	0	0.041297366113110245	0	13.361064615464736	-0.3839696327220866
105336	5.583312153683702	32.53704955824586	11.652170750248846	11.652170750248846	5.583312153683702	32.53704955824586	0	0	0.048654484729716646	0	13.372168131994655	-0.3843505109662143
105.34	5.583611018891789	32.55633378311059	11.632172198593523	11.632172198593523	5.583611018891789	32.55633378311059	0	0	0.05373275251920058	0	13.372168131994655	-0.38479313801752174
105352	5.584356864441979	32.57584118048069	11.612151044348884	11.612151044348884	5.584356864441979	32.57584118048069	0	0	0.05973598757788535	0	13.372168131994655	-0.3852109338248222
105352	5.585114361175321	32.59526667415488	11.59210993525877	11.59210993525877	5.585114361175321	32.59526667415488	0	0	0.06573843569556975	0	13.372168131994655	-0.385566953261808
105472	5.5854608592684745	32.6145132688721	11.57205142370257	11.57205142370257	5.5854608592684745	32.6145132688721	0	0	0.07559924196921095	0	13.387405289064558	-0.38588023378799463
105488	5.585941671658451	32.63386245740478	11.551980748487368	11.551980748487368	5.585941671658451	32.63386245740478	0	0	0.08598453325208083	0	13.387405289064558	-0.38602006080207385
105.5	5.586144873474662	32.6530352496846	11.531907795469976	11.531907795469976	5.586144873474662	32.6530352496846	0	0	0.09531409671900823	0	13.387405289064558	-0.3860014014789768
105524	5.586786189620762	32.67219669813643	11.511838200406284	11.511838200406284	5.586786189620762	32.67219669813643	0	0	0.10369739675362093	0	13.394064807460348	-0.3859008462334445
105576	5.587093131383371	32.69126389642238	11.491776750241947	11.491776750241947	5.587093131383371	32.69126389642238	0	0	0.11449361330323268	0	13.400058374016558	-0.3856952068262539
105776	5.587430187589009	32.71023732116641	11.471727457247303	11.471727457247303	5.587430187589009	32.71023732116641	0	0	0.12934349236981782	0	13.40544965209307	-0.38544966224250116
105.78	5.587860315641994	32.72932069032467	11.451690689709304	11.451690689709304	5.587860315641994	32.72932069032467	0	0	0.14019326981862212	0	13.40544965209307	-0.385216631088589
105784	5.588437929728709	32.74861336181148	11.431665127520683	11.431665127520683	5.588437929728709	32.74861336181148	0	0	0.153041942375867	0	13.410304734186008	-0.38501416344071143
105944	5.588731607669569	32.76780525397796	11.411649317230902	11.411649317230902	5.588731607669569	32.76780525397796	0	0	0.1702441325742889	0	13.422146279410686	-0.3848456720538497
105948	5.5894117915852695	32.787160479319745	11.39164050560012	11.39164050560012	5.5894117915852695	32.787160479319745	0	0	0.18744420769199488	0	13.422146279410686	-0.3847452449065622
105948	5.589887874823968	32.80657668170789	11.371633866757797	11.371633866757797	5.589887874823968	32.80657668170789	0	0	0.19935347746294327	0	13.422146279410686	-0.38475985164485177
105.96	5.590108455434537	32.82591425588798	11.35162367729335	11.35162367729335	5.590108455434537	32.82591425588798	0	0	0.21143076252486628	0	13.422146279410686	-0.38486994117021794
106116	5.590413588086117	32.84530513334961	11.331605464142285	11.331605464142285	5.590413588086117	32.84530513334961	0	0	0.22802210621681157	0	13.434483685694541	-0.38505953544956484
106.12	5.590790162454847	32.86468143003771	11.311575252171593	11.311575252171593	5.590790162454847	32.86468143003771	0	0	0.24461121052128618	0	13.434483685694541	-0.3853230005739848
106144	5.591234874922859	32.883982001444885	11.291529888273255	11.291529888273255	5.591234874922859	32.883982001444885	0	0	0.2588874319257291	0	13.434483685694541	-0.385635044443813
106152	5.5916677190985355	32.90323994478707	11.257967192189358	11.271467192189359	5.5916677190985355	32.90323994478707	0.0	0.2692654954260188	0.2692663032225051	0.0	13.438025330247646	-0.3859828989828023
106208	5.592230106270846	32.92254437927008	11.244467279377034	11.25152942948327	5.592230106270846	32.92254437927008	-1.267256891924256	0.2756498327782933	0.28106547925084474	0.0	13.44121281034544	-0.37804495063783183
106352	5.592643652275699	32.941679664301944	11.230968569116401	11.23241079073957	5.592643652275699	32.941679664301944	-5.006678542551127	0.2899469197311116	0.29499444691842375	0.0	13.44810736913188	-0.3580159297532924
106.36	5.5929741561680055	32.960604271410325	11.217469910960375	11.21443910085855	5.5929741561680055	32.960604271410325	-6.966899396917252	0.29628890609826913	0.3046623895088355	0.0	13.451046628403995	-0.3344664488533294
106528	5.593449912464268	32.97946960846919	11.20397427733611	11.197778304548077	5.593449912464268	32.97946960846919	-7.781163996801759	0.3165708947529325	0.31853466239382017	0.0	13.459699625979498	-0.3079676786178703
106536	5.5940493006246435	32.9982489778755	11.19047893310173	11.182544005381468	5.5940493006246435	32.9982489778755	-9.139865224079562	0.3240781228201397	0.3327967128418723	0.0	13.459699625979498	-0.28004822255074796
106548	5.594138144639617	33.016895888242836	11.176983786951212	11.168763583662958	5.594138144639617	33.016895888242836	-10.622424747338965	0.33192914660488215	0.34739090502033554	0.0	13.459699625979498	-0.2521588745770809
106564	5.5943834400790395	33.03548444938522	11.163488945662245	11.15642146870214	5.5943834400790395	33.03548444938522	-11.92555375259153	0.33984533636565023	0.3578859484830494	0.0	13.459699625979498	-0.22473218482892784
106684	5.594808099498211	33.05395239094871	11.149998070459304	11.145480178444352	5.594808099498211	33.05395239094871	-12.425283115516129	0.36676375235191305	0.3714086727481846	0.0	13.466413358080935	-0.1988044169502403
106696	5.59505383459844	33.07256745683994	11.136507611494915	11.135591286637919	5.59505383459844	33.07256745683994	-13.245550403547488	0.373837261319367	0.3855428564553468	0.0	13.466413358080935	-0.18496539645045174
106712	5.595283219758638	33.09143754229624	11.123017435178305	11.126144136948586	5.595283219758638	33.09143754229624	-14.228284659599566	0.3812758614171482	0.40033329258843087	0.0	13.466413358080935	-0.1796496382710392
106728	5.595919766941791	33.11070112776842	11.109527983524448	11.116839979106093	5.595919766941791	33.11070112776842	-15.145806813065109	0.39127223338074113	0.4123932842335371	0.0	13.467522018458144	-0.17924383707185224
106776	5.596153737186091	33.12998801973051	11.096040536617332	11.107354397067887	5.596153737186091	33.12998801973051	-15.755613807156498	0.40764209871175744	0.42172324844086223	0.0	13.469939833854761	-0.18607507094114267
106928	5.5963834643727735	33.14915406770458	11.082559748965288	11.097361846192374	5.5963834643727735	33.14915406770458	-15.339199199366403	0.441140249287955	0.433631473391687	0.0	13.472718249598993	-0.19813683087722286
106932	5.5968568039393185	33.16796325738723	11.069079361462808	11.086619914573847	5.5968568039393185	33.16796325738723	-15.265052802741755	0.44245455351075474	0.44054579256045706	0.0	13.473196420824396	-0.2143198457219907
107.12	5.597221819744262	33.186576553009566	11.055609563594329	11.074958650268039	5.597221819744262	33.186576553009566	-14.127532850781172	0.47520232098717047	0.4502293634681727	0.0	13.479662194259987	-0.23304726069697232
107128	5.597470363958193	33.20507842762768	11.04214001575188	11.062302137047494	5.597470363958193	33.20507842762768	-13.73439446685818	0.47174742453777624	0.45890419462830884	0.0	13.479662194259987	-0.2519106464384498
107.14	5.5978160089310265	33.22365993258451	11.028671224164322	11.048713824970335	5.5978160089310265	33.22365993258451	-13.589889642055379	0.4726918095979318	0.46653127354738366	0.0	13.481275976665042	-0.26926798414165143
107148	5.597973245008579	33.24230454702741	11.01520319809646	11.03424819317735	5.597973245008579	33.24230454702741	-13.535117810883712	0.4746011327571409	0.4717279447624677	0.0	13.481275976665042	-0.2856391372850847
107.3	5.5981526323793736	33.26095020737137	11.001745670300917	11.0189669798158	5.5981526323793736	33.26095020737137	-13.075590744749418	0.5004343570884897	0.47849389405192666	0.0	13.485680876419051	-0.30069367852879403
107304	5.598417651667622	33.27956274966119	10.988288736198987	11.003007918285185	5.598417651667622	33.27956274966119	-12.778825174373202	0.49812304734537655	0.4803047256454031	0.0	13.485680876419051	-0.3109331852048822
107324	5.598613424334561	33.29823736528189	10.974832100486648	10.986734607476498	5.598613424334561	33.29823736528189	-12.6036717590652	0.4965850558461091	0.48384329399275844	0.0	13.485680876419051	-0.3137638495359803
107.34	5.598868554649608	33.31677623926962	10.961376668617383	10.970453829396234	5.598868554649608	33.31677623926962	-12.468558849300635	0.4978652955397149	0.48657794551038536	0.0	13.485680876419051	-0.31199893420660557
107484	5.5989951892960965	33.33540108779125	10.947933836298665	10.954352739848495	5.5989951892960965	33.33540108779125	-12.037034674735736	0.5211167135203794	0.4887450558754107	0.0	13.489945010642888	-0.30689424639686436
107484	5.59936978485784	33.35388138158691	10.934491347600567	10.938658994578898	5.59936978485784	33.35388138158691	-11.690656807759419	0.5165897568727537	0.4855470044311599	0.0	13.489945010642888	-0.29676135779908475
107504	5.599655894294518	33.372443557904305	10.921048858902468	10.923593969064639	5.599655894294518	33.372443557904305	-11.381918677558508	0.5119003282616044	0.4795414604083609	0.0	13.491420480281725	-0.28331264040749493
107508	5.599971162318907	33.39100640390822	10.907608103718124	10.909279091251602	5.599971162318907	33.39100640390822	-11.077415572135381	0.5106655733409101	0.47526393921087506	0.0	13.491420480281725	-0.2682498894547182
107556	5.599958090154691	33.409766442077164	10.894170175572931	10.895746605234006	5.599958090154691	33.409766442077164	-10.77451816255965	0.5112712861106974	0.47335395502281363	0.0	13.49427847802992	-0.25391156335342807
107728	5.600302989047305	33.42833087710861	10.880750589529283	10.882850442508074	5.600302989047305	33.42833087710861	-10.20030489090066	0.5322314569419849	0.47020392982721204	0.0	13.498237630364487	-0.24363134563687597
107756	5.600472488092841	33.44696523377363	10.867331003485635	10.870372869694307	5.600472488092841	33.44696523377363	-9.698840572127018	0.5233717519021867	0.4603429895364283	0.0	13.499773902270665	-0.2372557069730666
107776	5.600977775988505	33.465536695197166	10.853914704297114	10.858159236170124	5.600977775988505	33.465536695197166	-9.236729096216237	0.5196712565363613	0.45603493207979057	0.0	13.499773902270665	-0.23308967625538007
107912	5.60155670440348	33.48418821173012	10.840512656893582	10.846124427904073	5.60155670440348	33.48418821173012	-8.676937433973459	0.526849117632022	0.45215470981166206	0.0	13.506389293865421	-0.23019748288189154
107928	5.602170462056154	33.502876402570934	10.827113776041738	10.834187355325232	5.602170462056154	33.502876402570934	-8.16085760813414	0.5202621562443019	0.44377373735421827	0.0	13.506389293865421	-0.22947876033597037
107.94	5.603025629112065	33.5215682311021	10.8137171877356	10.822205353619665	5.603025629112065	33.5215682311021	-7.678639894532259	0.5130592224096859	0.43384612298747416	0.0	13.506389293865421	-0.2315616919135529
108088	5.603967111086889	33.54036975939628	10.80033736373072	10.810066333008942	5.603967111086889	33.54036975939628	-7.146135087900306	0.5173295612144796	0.4324117357284904	0.0	13.510077919281846	-0.23521774899522455
108112	5.604592419034409	33.55908166711433	10.786961042962766	10.797709886673946	5.604592419034409	33.55908166711433	-6.6956146194339405	0.5104867987766594	0.43121356375658043	0.0	13.510077919281846	-0.23987432724883603
108124	5.605271604461647	33.57767176154944	10.77358573232142	10.78507998993852	5.605271604461647	33.57767176154944	-6.2922863244626805	0.502511567773961	0.4234459211726359	0.0	13.511070173130028	-0.24557514012122741
108132	5.605574932160135	33.596479839382894	10.760211435895794	10.772138166017386	5.605574932160135	33.596479839382894	-5.920902306661737	0.49515265850910645	0.4149338090121761	0.0	13.511070173130028	-0.25176726258888515
108264	5.605971650109772	33.61530031433533	10.746852843185515	10.758868312621088	5.605971650109772	33.61530031433533	-5.511611209422343	0.49592642494505396	0.40912793006935144	0.0	13.514166921106902	-0.2581251566283037
108.28	5.606320729430241	33.63401562068056	10.733498046935262	10.745282658789137	5.606320729430241	33.63401562068056	-5.155557662072324	0.48989135295845626	0.4083543175804641	0.0	13.514166921106902	-0.26368264481769793
108288	5.606406094151741	33.65292214660271	10.720144893050787	10.731454967668029	5.606406094151741	33.65292214660271	-4.8445520750210544	0.4835499952575576	0.4060025244251566	0.0	13.516150268669064	-0.26762660116730547
108296	5.606564220548874	33.67184489995589	10.706793390717348	10.717455038012186	5.606564220548874	33.67184489995589	-4.549811642728838	0.47750207128647226	0.39806222037526334	0.0	13.516150268669064	-0.2704743831944939
108336	5.60664149343111	33.69085199737315	10.693446898137184	10.70334139101573	5.60664149343111	33.69085199737315	-4.2751818297039925	0.47332679688576396	0.3955590993106479	0.0	13.517935281475008	-0.27183947120068536
108524	5.6063230460321565	33.70996920011928	10.68012790929003	10.689225311287736	5.6063230460321565	33.70996920011928	-3.9464305250495273	0.47628925492783936	0.3905497758636859	0.0	13.525509876881681	-0.27081020945225487
108532	5.606507584839054	33.72890403483214	10.666809530076838	10.675214204260332	5.606507584839054	33.72890403483214	-3.6458643599041105	0.46894852493804834	0.3832893406751059	0.0	13.525509876881681	-0.2680949076007992
108.54	5.606494674203889	33.7479636750603	10.653492985872903	10.661372461099225	5.606494674203889	33.7479636750603	-3.3626614520932083	0.462404569251057	0.3754399144181658	0.0	13.524958934969879	-0.26444767703615774
108696	5.60680594102988	33.767108453755846	10.640201129888226	10.647734944169407	5.60680594102988	33.767108453755846	-3.0692739158777274	0.46186353661555307	0.3757117375575434	0.0	13.531864494325768	-0.26033863284037806
108708	5.607396366313829	33.786080034204794	10.626910581642798	10.634312048906924	5.607396366313829	33.786080034204794	-2.80750483588785	0.45524397623062973	0.3719461859257763	0.0	13.531864494325768	-0.2563309320057874
108716	5.6076209515038355	33.805120778759644	10.61362134519982	10.621083547868928	5.6076209515038355	33.805120778759644	-2.564728166058761	0.44908473029590135	0.3658966431926788	0.0	13.531864494325768	-0.2527923123379777
108836	5.607915943981757	33.82424649502581	10.600352960973693	10.608029575993703	5.607915943981757	33.82424649502581	-2.312299026454369	0.44646527219496507	0.361593488735867	0.0	13.536625260011416	-0.24957683735114694
108.84	5.608489973748102	33.84347899652827	10.587085265633732	10.595131488481602	5.608489973748102	33.84347899652827	-2.0837137810234414	0.44028031813636587	0.35736699142800743	0.0	13.536625260011416	-0.2469186990369173
108852	5.609150994987807	33.862683324126714	10.57381895110821	10.582331705270834	5.609150994987807	33.862683324126714	-1.8833531671598909	0.43496397556701893	0.3572280848182266	0.0	13.539862758424336	-0.24566866896190354
109028	5.609721117594687	33.88183924520946	10.560584776342559	10.569569927280472	5.609721117594687	33.88183924520946	-1.678179443456172	0.4336057370374929	0.3587295136054233	0.0	13.547759017053448	-0.2453082386443762
109032	5.610431911980324	33.900845189310154	10.547352077588108	10.55679735584162	5.610431911980324	33.900845189310154	-1.5070548254217915	0.42882200158782396	0.3617901596303035	0.0	13.547759017053448	-0.24612855640620934
109048	5.61118605794991	33.91964199358501	10.53412085889037	10.543948398702193	5.61118605794991	33.91964199358501	-1.3559778092516788	0.4245929295679962	0.36139049844371735	0.0	13.547759017053448	-0.24803847635331766
109056	5.611865641274047	33.938339792537825	10.520891867862046	10.53098332438857	5.611865641274047	33.938339792537825	-1.2209262424434615	0.4208759459263269	0.36097494602821634	0.0	13.547759017053448	-0.25049064029491436
109188	5.612381836282163	33.95704944845752	10.507687981445875	10.517883062183598	5.612381836282163	33.95704944845752	-1.0868419405540883	0.4190150583680463	0.36127891299629894	0.0	13.554216463240616	-0.25319037846759473
109192	5.612961310147752	33.975630818732284	10.494485651863764	10.504642556558418	5.612961310147752	33.975630818732284	-0.9736649494764955	0.41573371241297696	0.3638961433269549	0.0	13.554216463240616	-0.2558031480062889
109192	5.613583085014393	33.99427869201841	10.481283322281653	10.49127444370488	5.613583085014393	33.99427869201841	-0.8749955798906196	0.41277167107828794	0.3646168726833284	0.0	13.554216463240616	-0.2581382241760525
109.22	5.614079957790214	34.013031044025865	10.468084902442143	10.47779078938401	5.614079957790214	34.013031044025865	-0.7829940589938195	0.4102337457404695	0.36325897136394547	0.0	13.555694841330617	-0.26025368408167737
109272	5.614635253447455	34.0317419205087	10.454897564022692	10.464217583730445	5.614635253447455	34.0317419205087	-0.6974107820630202	0.40821613553429187	0.3637885236415842	0.0	13.557025381611616	-0.26148708313194197
109464	5.615250404860623	34.05060095479055	10.441749717768436	10.450611947246557	5.615250404860623	34.05060095479055	-0.6143813560686419	0.40737900187678167	0.3673813101002306	0.0	13.561012641462385	-0.2616366598913143
109476	5.616010137595442	34.06973879940367	10.428603567314617	10.437021874111714	5.616010137595442	34.06973879940367	-0.5380664605765626	0.4050399370002573	0.36608264948125	0.0	13.56320138204637	-0.2610100852220707
109496	5.616539712253432	34.08910757788078	10.415459116680287	10.42347784668012	5.616539712253432	34.08910757788078	-0.47038587339420856	0.4029618907561891	0.3664783535739217	0.0	13.56320138204637	-0.2599439197891169
109.64	5.616996188357245	34.108536497927524	10.40234861508156	10.409996251535443	5.616996188357245	34.108536497927524	-0.41050480115473353	0.401989564914136	0.371164060279651	0.0	13.566941824708458	-0.2586555170988969
109648	5.617000775828597	34.12790598233773	10.389239895576617	10.39658536623148	5.617000775828597	34.12790598233773	-0.36595374088179095	0.4005877825200558	0.37633632700063285	0.0	13.566941824708458	-0.25723584302378777
109.66	5.617137165859963	34.14722166848817	10.376133856726442	10.383250106516567	5.617137165859963	34.14722166848817	-0.3263510179374274	0.39935869998397455	0.376697090756805	0.0	13.566941824708458	-0.25577417570148997
109.68	5.617381375810914	34.166616102289865	10.363031406106069	10.369990417540084	5.617381375810914	34.166616102289865	-0.2900358099490244	0.39824478291350657	0.37652099128270544	0.0	13.568537646967837	-0.25433279127379843
109796	5.61721214883297	34.18587911891259	10.349956377628704	10.356803714929633	5.61721214883297	34.18587911891259	-0.25940150670146256	0.3976875078579681	0.3798509465974251	0.0	13.571266503031373	-0.2529891122720377
109808	5.6170904083658675	34.20506551223231	10.336884140863715	10.343677818319623	5.6170904083658675	34.20506551223231	-0.23518276670363036	0.39692546677811474	0.3821402720245579	0.0	13.571266503031373	-0.2520127866356542
109816	5.617134794537627	34.22421564658165	10.323813770235999	10.330589724420184	5.617134794537627	34.22421564658165	-0.21007249997440325	0.39611694902870415	0.3800424353955687	0.0	13.571266503031373	-0.25147448799511507
109856	5.617304919111676	34.24330080298521	10.310749962552574	10.317520840735629	5.617304919111676	34.24330080298521	-0.1792526844468589	0.3951685314655455	0.37481432348003907	0.0	13.57242985745846	-0.2512592265004003
109896	5.617443516386092	34.26230873758837	10.297699427507961	10.304450619337576	5.617443516386092	34.26230873758837	-0.14622901361364804	0.39419536397165217	0.3721597765983271	0.0	13.573476876442838	-0.2514936718822083
110.04	5.617715787937723	34.28133836832924	10.284683919328307	10.291358180709478	5.617715787937723	34.28133836832924	-0.10660763158758652	0.39312424288772363	0.3679088047587886	0.0	13.575677263494747	-0.2520548107695538
110048	5.617964652258724	34.300333800586316	10.271670394919484	10.278231502178507	5.617964652258724	34.300333800586316	-0.06317168702154055	0.3916587922624631	0.3626931327261826	0.0	13.576399541875496	-0.25278123634569827
110216	5.61834640834028	34.31931523826445	10.258698413697374	10.265064533657005	5.61834640834028	34.31931523826445	-0.015311420381321716	0.3901348687948764	0.35993719926122314	0.0	13.581375203389907	-0.2535876649833643
110.22	5.6189489793226794	34.33841517618101	10.245728501648308	10.251856205337884	5.6189489793226794	34.33841517618101	0.030598920026689493	0.38854401757445656	0.3581387132227641	0.0	13.581375203389907	-0.25433494127112083
110228	5.619687855209568	34.35756332332229	10.232759625672744	10.238613571915225	5.619687855209568	34.35756332332229	0.07517779985140371	0.38699554849562173	0.3560059944628728	0.0	13.581375203389907	-0.2549308341993402
110.24	5.620342954474142	34.376573950580365	10.219794903902532	10.225342858098486	5.620342954474142	34.376573950580365	0.12071982652756802	0.3853976076940972	0.3525094940289294	0.0	13.581375203389907	-0.2554313326399046
110.38	5.620833110819842	34.39560803292523	10.20686613247898	10.212048600488755	5.620833110819842	34.39560803292523	0.1672127578357911	0.38355118843906383	0.35134612720809605	0.0	13.586091480409301	-0.2558105670586313
110388	5.621322963255621	34.41454360697631	10.19393951138634	10.198746135312824	5.621322963255621	34.41454360697631	0.20744825877853817	0.3821184187138554	0.3529837086150614	0.0	13.586091480409301	-0.25575602577940665
110392	5.621982033627202	34.433250027713335	10.181016123199742	10.18545632652163	5.621982033627202	34.433250027713335	0.24228863897544145	0.380859603221691	0.3546150723006733	0.0	13.586091480409301	-0.2553788867566315
110416	5.622783083753704	34.451816767964765	10.168098142943524	10.172191375988815	5.622783083753704	34.451816767964765	0.2778800532820051	0.37954272313262166	0.35185704351781644	0.0	13.586182321687218	-0.2548292960784235
110468	5.623540883941997	34.470292986594714	10.155194338797264	10.15896000145359	5.623540883941997	34.470292986594714	0.3143620162444889	0.3780681580326103	0.34944017616104067	0.0	13.586264078837344	-0.25410658290812504
110648	5.62400641632366	34.48883332564363	10.1423397509781	10.145769092980087	5.62400641632366	34.48883332564363	0.3502009142269551	0.3760789878759763	0.3498843238906452	0.0	13.591467201948985	-0.25328465533334155
110.66	5.6246428328668046	34.507247158475124	10.129489731798948	10.13262198761566	5.6246428328668046	34.507247158475124	0.3894987759020574	0.37460134491741925	0.34477938956838594	0.0	13.591467201948985	-0.25244176013350744
110664	5.62492580505661	34.52589006080036	10.11664085723534	10.119518229273822	5.62492580505661	34.52589006080036	0.43178928674474976	0.3730680657414412	0.33954994501918795	0.0	13.591467201948985	-0.2516183924992057
110812	5.625372613017474	34.544586953637584	10.103833842186225	10.106456567737293	5.625372613017474	34.544586953637584	0.47252329696563994	0.37080512734408544	0.34005132521733955	0.0	13.599300451274278	-0.2508236336879464
110824	5.625902256889953	34.56320139568111	10.091030372749914	10.093433311514476	5.625902256889953	34.56320139568111	0.5123412355451415	0.3692941609217645	0.3380332768008918	0.0	13.599300451274278	-0.2501561177546502
110836	5.626413687859206	34.58189711222916	10.078230457733556	10.080440100843596	5.626413687859206	34.58189711222916	0.5527985356839094	0.3677532293863383	0.3347874676434438	0.0	13.599750388141478	-0.2496413287174658
110988	5.626761537108564	34.600625175942	10.065477550506209	10.067470886870034	5.626761537108564	34.600625175942	0.5925629228141057	0.3652103503221007	0.3345754966132101	0.0	13.60851946175	-0.24922273776339107
110992	5.626986393032749	34.619462239604324	10.052725868124458	10.054519908677246	5.626986393032749	34.619462239604324	0.6333193298252914	0.3636934843038664	0.33089039224111816	0.0	13.60851946175	-0.24894590231386404
111.0	5.627577740295316	34.6382407299261	10.039975411562915	10.041578889610879	5.627577740295316	34.6382407299261	0.6705640356100777	0.36230247015312833	0.3310483100129297	0.0	13.60851946175	-0.24881587828119428
111.02	5.627919924413582	34.65705260445448	10.027231098718342	10.028641929981418	5.627919924413582	34.65705260445448	0.7049655918829673	0.36087717995542234	0.3311528826471297	0.0	13.60851946175	-0.24877299617232979
111156	5.628102451708438	34.67588614520556	10.014530473064603	10.015705688067378	5.628102451708438	34.67588614520556	0.7393233045013604	0.3583748116968562	0.3301398993013414	0.0	13.611743393304227	-0.24877918334962687
111.16	5.628467257899185	34.694598968412684	10.00183237977719	10.002768922947906	5.628467257899185	34.694598968412684	0.7729242593607699	0.3570684066719159	0.32837238476168146	0.0	13.611743393304227	-0.2487865003176972
111164	5.6287071886891145	34.71345237026565	9.989135554128763	9.98983166334065	5.6287071886891145	34.71345237026565	0.8050847764767175	0.35585030247638405	0.32728158572627597	0.0	13.611743393304227	-0.24879888436530426
111196	5.628905415497863	34.73223330492241	9.976447629119608	9.976893975837458	5.628905415497863	34.73223330492241	0.8405410129265319	0.3542671173806653	0.32209207113908056	0.0	13.612539097156178	-0.24879704500011146
111248	5.628872391824506	34.75112339290472	9.963776359909973	9.963959208858672	5.628872391824506	34.75112339290472	0.8762816213098907	0.35240918005876837	0.31985165738691157	0.0	13.61403514547889	-0.24868022469723872
111428	5.6291534853081835	34.7699102118191	9.951161347799957	9.951034048024109	5.6291534853081835	34.7699102118191	0.9105473493058284	0.3492687927097483	0.3202768763214764	0.0	13.620772973707615	-0.24844644578715366
111452	5.629548530937086	34.78882439288714	9.938558336314232	9.938122907103459	5.629548530937086	34.78882439288714	0.947562372194193	0.3474986124005523	0.3155620650375712	0.0	13.622925641546813	-0.24815054672195838
111464	5.629765035558115	34.8077451376518	9.925956663048822	9.925228014049951	5.629765035558115	34.8077451376518	0.9808353937433417	0.3462274041248265	0.3163735638327806	0.0	13.622925641546813	-0.24782894345097156
111584	5.629880739503315	34.82661714398786	9.913398320814487	9.912350168709343	5.629880739503315	34.82661714398786	1.0099236788429204	0.34359638138154425	0.31858240776255237	0.0	13.627656698974207	-0.24749948522133666
111612	5.630092582059132	34.845438725988444	9.900841348529925	9.899489688259656	5.630092582059132	34.845438725988444	1.0333648853382604	0.34268160478597565	0.32171304595935124	0.0	13.630821014123173	-0.24715602068569395
111628	5.630444540435692	34.864218852539516	9.88829399276041	9.886647876795552	5.630444540435692	34.864218852539516	1.0547193094273766	0.341535239190167	0.32200874917737254	0.0	13.630821014123173	-0.24678719285528755
111756	5.630887736558257	34.88313317141158	9.875794013534874	9.87382540548574	5.630887736558257	34.88313317141158	1.0677455678781467	0.3392833539274949	0.32793147532815037	0.0	13.63677721260939	-0.24641112707320434
111764	5.631374306158825	34.90202467941639	9.863295444476805	9.861022949034014	5.631374306158825	34.90202467941639	1.0733270891938533	0.33902428693461584	0.33396680085426717	0.0	13.63677721260939	-0.24601678096047896
111792	5.631843572851929	34.920912899309705	9.850799698619365	9.84824149697601	5.631843572851929	34.920912899309705	1.073699227868904	0.33890461604895095	0.3385555066977441	0.0	13.63677721260939	-0.24560906297711602
111932	5.632306031489143	34.93972547630231	9.83836266900792	9.835481328485718	5.632306031489143	34.93972547630231	1.0643313166841732	0.33708997779801003	0.3453076710806755	0.0	13.641645801081236	-0.24519892598717621
111944	5.632879964986587	34.95838346489856	9.825928544539487	9.822742665331095	5.632879964986587	34.95838346489856	1.0514395509349728	0.3374630119275964	0.3491897732273268	0.0	13.641645801081236	-0.2447806212059663
111948	5.633108598120496	34.97710619265248	9.813498784912866	9.810025407363847	5.633108598120496	34.97710619265248	1.0331598907869928	0.33798530902296625	0.35515508341022034	0.0	13.641645801081236	-0.24437806787363137
111.98	5.63345368186728	34.99572860271752	9.801074858374937	9.797328922158652	5.63345368186728	34.99572860271752	1.0116568487333666	0.33857881557925884	0.3593484086154163	0.0	13.64367117763815	-0.2439826271240973
112104	5.633870053298357	35.01433694417889	9.788699633864963	9.784652290802047	5.633870053298357	35.01433694417889	0.9845168400902052	0.3379504985638964	0.36289521843813205	0.0	13.646224575517762	-0.24361729631634044
112116	5.634075343415951	35.03305245141477	9.776328887948726	9.771993576646972	5.634075343415951	35.03305245141477	0.9563573813268849	0.33884774191314004	0.3655604613409738	0.0	13.646224575517762	-0.24328540963681963
112124	5.634634030898226	35.051698388458824	9.763962629135714	9.75935135695819	5.634634030898226	35.051698388458824	0.9291025105865299	0.339715403835662	0.36636176842443485	0.0	13.646224575517762	-0.24298405931309247
112.14	5.635145812398761	35.07063171007533	9.751600865932327	9.746723793338369	5.635145812398761	35.07063171007533	0.9039752149332625	0.3405079363414183	0.36579203034352137	0.0	13.647792074631024	-0.24271556953401097
112184	5.635230657891829	35.089723215401655	9.73925717016953	9.734110308778824	5.635230657891829	35.089723215401655	0.8799096522075904	0.34086563507751455	0.36513622967376114	0.0	13.64894285221431	-0.24243772801119257
112352	5.635621917519142	35.10894469314935	9.72697622864505	9.721512505035813	5.635621917519142	35.10894469314935	0.8498545011260072	0.34021666926385513	0.3683372049761966	0.0	13.65224354481538	-0.2421036772304186
112.36	5.63570446012423	35.12812186609872	9.714699940942428	9.70893422522318	5.63570446012423	35.12812186609872	0.8235399661981914	0.34105941931374373	0.36644444320049957	0.0	13.65224354481538	-0.24169932252535004
112372	5.635777437731271	35.147230356350306	9.702426760479304	9.69637811649279	5.635777437731271	35.147230356350306	0.8006875770530572	0.3418186557841861	0.3645787235051343	0.0	13.65224354481538	-0.24125728130665608
112524	5.6360290387881395	35.16622853203324	9.69021173973838	9.683845678488591	5.6360290387881395	35.16622853203324	0.7762384477233213	0.3412813235857971	0.3641507229506421	0.0	13.65486032673267	-0.24078948834180447
112532	5.636369215997413	35.18502279056986	9.678003083198874	9.671338491740777	5.636369215997413	35.18502279056986	0.7530127837786126	0.3419821663759309	0.36432214845255534	0.0	13.65486032673267	-0.24029322948700604
112544	5.636893999134085	35.203709029031096	9.665797614359224	9.658857209765495	5.636893999134085	35.203709029031096	0.731746132693426	0.342688423108578	0.36380875389402434	0.0	13.655794276969559	-0.23979802974017272
112688	5.6372949990554	35.22227851679569	9.653638785995843	9.64640127693064	5.6372949990554	35.22227851679569	0.711404767588429	0.34240936973151026	0.36178846161788347	0.0	13.657324307643682	-0.23932006230815348
112696	5.637835505352224	35.240732715213845	9.64149459131429	9.633969343688735	5.637835505352224	35.240732715213845	0.6907331619547152	0.34285662155943414	0.3628253803650262	0.0	13.657324307643682	-0.23888018787033044
112712	5.638368614260689	35.25927828174012	9.629356924629484	9.621558526492732	5.638368614260689	35.25927828174012	0.6703351559110332	0.34346891178763966	0.36369967996275615	0.0	13.65855183018742	-0.23849521321989273
112856	5.6386819656523555	35.27787586502755	9.617270352575872	9.609166563659283	5.6386819656523555	35.27787586502755	0.6515169135858994	0.34315912824820777	0.3609807478869723	0.0	13.660748407741785	-0.23815004718585175
112864	5.6391295118840175	35.29651766007567	9.605195441016857	9.596792074094338	5.6391295118840175	35.29651766007567	0.6380815922947574	0.3434307081988799	0.3564045094994101	0.0	13.660748407741785	-0.23782045884835415
112872	5.639587052296932	35.31514873147778	9.593125540658539	9.584434404863144	5.639587052296932	35.31514873147778	0.6276345168441363	0.3437200058817749	0.3541054082264586	0.0	13.660748407741785	-0.237500205484178
113004	5.639943066061428	35.33375552185128	9.581109609015739	9.572093414597225	5.639943066061428	35.33375552185128	0.6207853617621104	0.3430116919635914	0.34949782174267624	0.0	13.663147062708727	-0.2371779589798218
113004	5.640369462256605	35.352396672291576	9.569097081686603	9.559770094565106	5.640369462256605	35.352396672291576	0.6214416094767833	0.34292860221446525	0.34228661379604347	0.0	13.663147062708727	-0.23681059299440538
113004	5.640665024130373	35.37124773567143	9.557084554357468	9.547467626282504	5.640665024130373	35.37124773567143	0.6288830271376523	0.3426576302198025	0.3351069316095603	0.0	13.663147062708727	-0.2363865277686186
113196	5.641170694608704	35.39010041858588	9.545140883130049	9.535188463650675	5.641170694608704	35.39010041858588	0.6413354280535392	0.34101303489467644	0.32924023244199724	0.0	13.66597568973273	-0.23591985067265273
113204	5.64127123963916	35.40904799201767	9.533211158662402	9.522934630480329	5.64127123963916	35.40904799201767	0.6587980522897641	0.3401358010316271	0.3233415321755267	0.0	13.66597568973273	-0.2354067366633899
113212	5.641293602631286	35.427916192541126	9.521286679277894	9.510709501930096	5.641293602631286	35.427916192541126	0.6808213387991954	0.3392423651774772	0.3174347298322251	0.0	13.66597568973273	-0.23483267415333633
113352	5.641173437436494	35.44677271271349	9.509422216560528	9.498514269455988	5.641173437436494	35.44677271271349	0.7075808997198908	0.3371818045420845	0.312023630411545	0.0	13.668096477514561	-0.23426202283660547
113372	5.641216263995134	35.46545408968994	9.49756666836466	9.486348453360552	5.641216263995134	35.46545408968994	0.7343750463713332	0.33604268668467063	0.3102102241218727	0.0	13.668786848836591	-0.23370184047284687
113388	5.641076779181565	35.48420712412337	9.485716479756247	9.47421158960313	5.641076779181565	35.48420712412337	0.761712634819897	0.3349467916748649	0.30781115186316016	0.0	13.668786848836591	-0.23314385467140952
113.4	5.640959519387856	35.50309549899503	9.473873449943776	9.462103703174296	5.640959519387856	35.50309549899503	0.7936685091453648	0.33364430412464463	0.30111477510943546	0.0	13.668786848836591	-0.23258591472404894
113504	5.641045949192299	35.52181790773854	9.462079120374742	9.450025110224832	5.641045949192299	35.52181790773854	0.8284325012655829	0.33138549333978584	0.2972678549235805	0.0	13.669777411873435	-0.23201987481676017
113532	5.641431959342206	35.54069659883573	9.450286607155416	9.437975857759023	5.641431959342206	35.54069659883573	0.8645215186377426	0.3300409233130769	0.2934139317621744	0.0	13.67010971783575	-0.23145824504053905
113.54	5.641631696205151	35.55969832463195	9.438506833612779	9.425954874905162	5.641631696205151	35.55969832463195	0.9044617019859883	0.3283152810694978	0.28712301616607405	0.0	13.67010971783575	-0.23093262870248282
113556	5.642004380446016	35.57871930684068	9.426734359695729	9.413960697608312	5.642004380446016	35.57871930684068	0.9506231137365764	0.3264798141293955	0.27774420176089937	0.0	13.67010971783575	-0.23042186727217656
113588	5.64251048404505	35.59768720736981	9.41497836255932	9.401993087693366	5.64251048404505	35.59768720736981	1.0016575508017826	0.32424363884684093	0.2699089505046534	0.0	13.671558733692555	-0.2299143346139329
113744	5.643188235994947	35.61667909576327	9.403296474674734	9.390050567867153	5.643188235994947	35.61667909576327	1.0612598131510511	0.3202617533491346	0.2613667611556315	0.0	13.673025922078853	-0.22945680705589094
113744	5.643438557102364	35.63571051962675	9.391614586790148	9.37813070076671	5.643438557102364	35.63571051962675	1.1269426176830817	0.31791025950999013	0.2506553860391712	0.0	13.673025922078853	-0.22903724157906988
113748	5.6437780859282825	35.654772467657466	9.379932698905561	9.366231952367098	5.6437780859282825	35.654772467657466	1.1981204609348335	0.3153620391487773	0.2399323869435907	0.0	13.673025922078853	-0.22863889249802488
113884	5.644342658649498	35.67385755491201	9.368316828783032	9.354353644473655	5.644342658649498	35.67385755491201	1.2820730978951371	0.31045504281225467	0.22673000526071702	0.0	13.673401033123495	-0.22824762130769097
113896	5.645083442605601	35.6930907919465	9.356702860892268	9.342495957112206	5.645083442605601	35.6930907919465	1.368712425765449	0.30731242948213583	0.2180599717413081	0.0	13.674220891511585	-0.22784734735703935
113916	5.6454354350198575	35.71218925295756	9.34509460502217	9.330659214116487	5.6454354350198575	35.71218925295756	1.458248484332263	0.3039399123369541	0.20929123945503478	0.0	13.674220891511585	-0.22744249065824454
113956	5.645492151310858	35.73124020446986	9.333509277045293	9.318843864955205	5.645492151310858	35.73124020446986	1.5510818975307126	0.29985111783117235	0.20170328254967326	0.0	13.674958764060865	-0.22702117405142572
114132	5.645834334442816	35.75019928249095	9.322013018314788	9.307051155552719	5.645834334442816	35.75019928249095	1.6510800016974398	0.2931071012730647	0.19618615380923513	0.0	13.678160580594305	-0.22657497996047132
114136	5.646144942591619	35.769130482372695	9.310518716573235	9.295282176668438	5.646144942591619	35.769130482372695	1.7480753513110179	0.28960950609664915	0.19242208557034052	0.0	13.678160580594305	-0.22611247847626087
114152	5.646592011463607	35.787825899275404	9.299024414831681	9.283537417478712	5.646592011463607	35.787825899275404	1.8422016285754694	0.2862874463263053	0.18865271973718462	0.0	13.678160580594305	-0.22564503114935097
114292	5.646949696514765	35.806473874452045	9.287605128274546	9.27181698407681	5.646949696514765	35.806473874452045	1.9387232054895591	0.2797718303555661	0.18582588750613127	0.0	13.680156761770093	-0.22517642005042404
114.3	5.647401013664249	35.82506774569608	9.27618982486888	9.260121752277174	5.647401013664249	35.82506774569608	2.030774960545588	0.27636135900210784	0.18399230504763817	0.0	13.680156761770093	-0.224672421974981
114316	5.647824846606449	35.84372655095074	9.264776514347735	9.248453339974704	5.647824846606449	35.84372655095074	2.1210140974928695	0.2730973404883622	0.1796145917238369	0.0	13.680911112753728	-0.22415031669555474
114.46	5.648240704318047	35.86245393165288	9.253439578430761	9.236812501089938	5.648240704318047	35.86245393165288	2.210880986055752	0.266393922640121	0.17892574308646575	0.0	13.682201052935746	-0.22361125711923147
114472	5.6485042375562795	35.88127106478437	9.242110754877334	9.225200535138693	5.6485042375562795	35.88127106478437	2.295495341770462	0.26303843080215544	0.17855397388140007	0.0	13.682750974802817	-0.223039681557986
114484	5.648670147155486	35.90010083549123	9.230785992701488	9.213619194660675	5.648670147155486	35.90010083549123	2.376952661003833	0.25998157901271196	0.17621849322697838	0.0	13.682750974802817	-0.2224415437779212
114632	5.648866187578192	35.91887232047535	9.219536989195941	9.202069224443807	5.648866187578192	35.91887232047535	2.4581573417766998	0.25331008696779056	0.17450973689451063	0.0	13.683841102225186	-0.221827241966888
114644	5.649001996865043	35.93767104647216	9.208296246459241	9.190551508942626	5.649001996865043	35.93767104647216	2.535509016586099	0.2501778098155465	0.1731629226573922	0.0	13.683841102225186	-0.22120230112027864
114652	5.648984704549725	35.956525665636626	9.197059639262392	9.179066693169709	5.648984704549725	35.956525665636626	2.6105386336243197	0.2473345989258179	0.1703921571743348	0.0	13.683841102225186	-0.22057195370162824
114.66	5.64889605005896	35.9754403850676	9.185829241816045	9.167614449913954	5.64889605005896	35.9754403850676	2.6835410241521602	0.2444441750433912	0.16761945624063154	0.0	13.683841102225186	-0.2199513788132218
114792	5.648961042046232	35.99429134871968	9.174663463356467	9.156194069624146	5.648961042046232	35.99429134871968	2.755802492845252	0.23834812400674116	0.16566534978623348	0.0	13.686901535020267	-0.21934728903711728
114.8	5.649252427512775	36.01312250979154	9.16350608266955	9.144803523982272	5.649252427512775	36.01312250979154	2.8260940798958294	0.235429476936285	0.16300500350306246	0.0	13.686901535020267	-0.21880309307588097
114812	5.649542910378443	36.032123358169166	9.15235290598617	9.13343977906332	5.649542910378443	36.032123358169166	2.8926772327980723	0.2328717837155088	0.16231244284854934	0.0	13.686901535020267	-0.2183107769764294
114836	5.649880316299557	36.051022348934474	9.141212361766813	9.122100339731212	5.649880316299557	36.051022348934474	2.9571192494084797	0.22989096566821776	0.16045154135053583	0.0	13.687351338946218	-0.21786033723219492
114888	5.65022892124987	36.06986745395104	9.130099292996722	9.11078331447238	5.65022892124987	36.06986745395104	3.0208260881851308	0.226045590053908	0.15755302746830244	0.0	13.688426214054283	-0.21744997907036132
115064	5.650680774795556	36.08873677846227	9.1190802810612	9.099486371612421	5.650680774795556	36.08873677846227	3.081374529439286	0.218345648813583	0.1581219168785002	0.0	13.691416820572611	-0.21708067240865475
115076	5.651092403905447	36.10753514240161	9.1080634257831	9.088207856549571	5.651092403905447	36.10753514240161	3.1380688837679434	0.21626580719764477	0.15806727038117827	0.0	13.691416820572611	-0.2167388306021962
115084	5.651304253918583	36.12643289008892	9.097055205553255	9.076946626143592	5.651304253918583	36.12643289008892	3.192599350787147	0.2138625400059957	0.15658439933418836	0.0	13.691416820572611	-0.21641419244661528
115.26	5.6515661555918895	36.14537639611251	9.086140660108768	9.065702026772302	5.6515661555918895	36.14537639611251	3.2415746454381917	0.20645512595631998	0.15856140378450168	0.0	13.695263911289581	-0.21608966276765676
115268	5.651512020247362	36.164386848323495	9.075230509272911	9.05447675792571	5.651512020247362	36.164386848323495	3.2853912948417974	0.20468460203996042	0.1605441336550918	0.0	13.695263911289581	-0.21567363192971475
115276	5.651408612632145	36.18340617085787	9.064324756381145	9.04327518578788	5.651408612632145	36.18340617085787	3.3266705114804296	0.20299789586399322	0.1602084384697479	0.0	13.695263911289581	-0.21518424677856643
115396	5.651424239703583	36.20256950013499	9.05348759713912	9.032100316977678	5.651424239703583	36.20256950013499	3.3572497058857245	0.19768951095367723	0.16728619958455768	0.0	13.706537686677885	-0.21465065015529194
115404	5.65134459523307	36.2217099522009	9.04265489068141	9.020954478376439	5.65134459523307	36.2217099522009	3.3788739510469563	0.1966740374157257	0.17454150289656997	0.0	13.7063239242662	-0.21406150011518954
115416	5.651184578834007	36.24081122531061	9.03182886960934	9.009842031294971	5.651184578834007	36.24081122531061	3.392315079049959	0.19579707004011498	0.18168501102480175	0.0	13.7063239242662	-0.21338066043233556
115.58	5.6512863623664265	36.25999240096587	9.021085912494684	8.99876671394558	5.6512863623664265	36.25999240096587	3.3882095997092327	0.19079849116205994	0.19487283458402388	0.0	13.71617473868282	-0.21264328836595978
115592	5.65133031743703	36.27908567287206	9.010356531360596	8.987730797222897	5.65133031743703	36.27908567287206	3.3727638252416994	0.190492168294596	0.2061244397199586	0.0	13.71617473868282	-0.21187201626354732
115596	5.651475270854007	36.29807244780242	8.999633949289787	8.97673476526977	5.651475270854007	36.29807244780242	3.347473881985874	0.1909376971861516	0.21720265112042086	0.0	13.71617473868282	-0.21111355206979243
115.6	5.651840136948769	36.31695159856638	8.988911367218979	8.965777686893947	5.651840136948769	36.31695159856638	3.312406899706697	0.1921288216281397	0.22973887611119304	0.0	13.71617473868282	-0.21037237216787197
115728	5.652087921491695	36.33583357806348	8.978252598119404	8.95485843569511	5.652087921491695	36.33583357806348	3.2596031777875365	0.19014367712123922	0.2446834920555475	0.0	13.729347897141682	-0.20965738974275405
115744	5.652211746153443	36.35471104079772	8.967607586453058	8.943974994414209	5.652211746153443	36.35471104079772	3.193140207153823	0.19159361174352624	0.26145788946787807	0.0	13.729347897141682	-0.2090029129910407
115756	5.65239424600453	36.3736760186493	8.95697406169002	8.933122924579868	5.65239424600453	36.3736760186493	3.1129860338324895	0.19364922482860839	0.27953538588106	0.0	13.729347897141682	-0.20844124638360234
115776	5.6527491986095155	36.392802570509545	8.94634974107969	8.922298060981085	5.6527491986095155	36.392802570509545	3.02625449867779	0.19606635793872734	0.2909527294681954	0.0	13.731873064550316	-0.20794397851939903
115952	5.652959463298194	36.411882816372355	8.935829859776026	8.911497965253862	5.652959463298194	36.411882816372355	2.9148981652035513	0.1943076382381527	0.3067145050903533	0.0	13.736112267264575	-0.20749399106084188
115.96	5.652911774364779	36.430808979733094	8.925312317898763	8.900719024784841	5.652911774364779	36.430808979733094	2.7952696974152698	0.19819075275035736	0.32264793290050015	0.0	13.736112267264575	-0.20711722981870745
115968	5.652998989370595	36.44977031929355	8.914799457285694	8.889958733568616	5.652998989370595	36.44977031929355	2.6728883741265452	0.2020562653065918	0.33281576842323213	0.0	13.736112267264575	-0.20676905260499273
116136	5.6530573996153395	36.46872035837512	8.904390395082107	8.879216592621649	5.6530573996153395	36.46872035837512	2.5202614998028467	0.20242474949150846	0.3535999674998202	0.0	13.753332078075148	-0.20640524862875928
116136	5.653393611117159	36.487746185024896	8.89398133287852	8.868496802521312	5.653393611117159	36.487746185024896	2.3596322998797277	0.20776745997327806	0.3722116027845697	0.0	13.753332078075148	-0.20591490960131342
116.16	5.653261094823089	36.50660887179276	8.883572270674932	8.857805009687853	5.653261094823089	36.50660887179276	2.1916873584596352	0.21335350036515438	0.390873173898065	0.0	13.753332078075148	-0.20534366008769525
116168	5.653232664636856	36.5255114029678	8.873179864261731	8.847143972438717	5.653232664636856	36.5255114029678	2.017411114755617	0.21852419698344558	0.4051720278754567	0.0	13.753332078075148	-0.20473962433533635
116308	5.653420327241276	36.54454386710145	8.862868909879131	8.836514879448929	5.653420327241276	36.54454386710145	1.818350395639393	0.22235612066766922	0.4242821067480963	0.0	13.765897500177099	-0.20411329919409688
116316	5.653475382007262	36.56344551753838	8.852565186283508	8.825919389519129	5.653475382007262	36.56344551753838	1.6120446789439398	0.2289521819453706	0.4434451356340114	0.0	13.765897500177099	-0.20345014864150818
116328	5.653725866841606	36.58240224785349	8.842263874525488	8.815358825322237	5.653725866841606	36.58240224785349	1.4001003350951762	0.23588722342780438	0.46266193663435407	0.0	13.765897500177099	-0.20277570103567413
116356	5.654081353794406	36.601441126731764	8.83197705032059	8.804833535643166	5.654081353794406	36.601441126731764	1.1844802659385067	0.24265946082020917	0.47675510674138555	0.0	13.770147765570766	-0.2020902790741141
116392	5.654830185242493	36.62055771911897	8.821721712859505	8.794343975417073	5.654830185242493	36.62055771911897	0.9588941648844735	0.24945316147662838	0.49321241066797267	0.0	13.773973004425066	-0.201414885221285
116576	5.655646189976259	36.63953875445623	8.811576388262464	8.783888018275027	5.655646189976259	36.63953875445623	0.6936600051612014	0.25639169419874214	0.5197613281477008	0.0	13.785314757306256	-0.20079420675478413
116584	5.656396662612533	36.65851250668623	8.801435989696614	8.773462833633355	5.656396662612533	36.65851250668623	0.42896318701353064	0.2649820895086926	0.5351132089585746	0.0	13.785314757306256	-0.2002256856674547
116604	5.656717846597141	36.677440966330394	8.791300520262084	8.763066335564192	5.656717846597141	36.677440966330394	0.1624048630675447	0.2736520835250607	0.5529418644783216	0.0	13.791993318807076	-0.19968502078359798
116756	5.6572344539607355	36.69641363048297	8.78126428215396	8.75269726040042	5.6572344539607355	36.69641363048297	-0.14286161595449892	0.28333091633086815	0.5814380561724897	0.0	13.802692765984148	-0.1991640464454403
116784	5.657874702946391	36.7152911084464	8.77123553602275	8.742357942442736	5.657874702946391	36.7152911084464	-0.45913455013754356	0.29364483482320336	0.610418068303465	0.0	13.802692765984148	-0.19853419695269356
116804	5.658388993353452	36.73412001069464	8.761224297989559	8.732053735806243	5.658388993353452	36.73412001069464	-0.7807969807573039	0.3042414855629153	0.6309677483449406	0.0	13.802692765984148	-0.19783996053096026
116928	5.658850613626455	36.75291777314255	8.751298631403145	8.721786420873247	5.658850613626455	36.75291777314255	-1.1383417558352882	0.3169358725168842	0.6610011043475735	0.0	13.817440657208412	-0.19711731188510004
116936	5.659643900603374	36.771865802368936	8.741375494936978	8.711556968950335	5.659643900603374	36.771865802368936	-1.5034120519632113	0.32885462077656913	0.6911221827660091	0.0	13.817440657208412	-0.19636548699196676
116944	5.660394850811108	36.790823693458535	8.731459953381345	8.701369973617558	5.660394850811108	36.790823693458535	-1.878471942490596	0.3412330576853546	0.7226131768745888	0.0	13.817440657208412	-0.19550070233382003
116956	5.66115747034082	36.8096499292862	8.721549478888958	8.691229028573863	5.66115747034082	36.8096499292862	-2.259629343104593	0.35377677681154673	0.7515918893346817	0.0	13.817440657208412	-0.1945989915478288
117088	5.661545114967948	36.82857758119258	8.711725606769434	8.681135454568597	5.661545114967948	36.82857758119258	-2.674896025911344	0.37036238945718036	0.7784879752459962	0.0	13.832896888908094	-0.19369035502238538
117096	5.661732640490764	36.84754171020242	8.701906856012345	8.671087231482097	5.661732640490764	36.84754171020242	-3.0928280215571493	0.384128894218799	0.8061717797207059	0.0	13.832896888908094	-0.19286646365590737
117104	5.662016978258192	36.86666563032587	8.692090667062246	8.661078263435869	5.662016978258192	36.86666563032587	-3.5124159517175997	0.397855975796892	0.8339637967912441	0.0	13.832896888908094	-0.19216512790907167
117128	5.662421489866723	36.88604684262501	8.682292431757196	8.651103258468323	5.662421489866723	36.88604684262501	-3.931005777405917	0.4124223985353693	0.852183552553303	0.0	13.83816720901997	-0.19154867153211996
117176	5.662661540987954	36.905345551835744	8.672525059464492	8.641157110610681	5.662661540987954	36.905345551835744	-4.353634764314336	0.42802795206915456	0.87009245527333	0.0	13.835190503529349	-0.19105276239498278
117368	5.662683947762865	36.92450098227666	8.662869159980987	8.631233542726154	5.662683947762865	36.92450098227666	-4.821005405461384	0.4508124084187774	0.8981841824631575	0.0	13.850579530721271	-0.19067015095251105
117376	5.662635348367554	36.94357167969811	8.653231536801625	8.621327896399741	5.662635348367554	36.94357167969811	-5.27691076314518	0.46691132938372965	0.9095545321124595	0.0	13.850579530721271	-0.19035210320908938
117384	5.662906534630518	36.962640639599336	8.643599142055892	8.611436818733836	5.662906534630518	36.962640639599336	-5.7208896036402255	0.48166698441810146	0.9245694535750903	0.0	13.85600161915305	-0.19009945030356767
117524	5.662887948871149	36.98160737580535	8.634061361127145	8.601558341784692	5.662887948871149	36.98160737580535	-6.192957920490344	0.5054800788108919	0.9459325459084325	0.0	13.865273390371392	-0.18986698765958798
117532	5.662875843251828	37.00048962061962	8.624526221889475	8.591693996157217	5.662875843251828	37.00048962061962	-6.650627067615784	0.5205243976645759	0.9611230301754558	0.0	13.867306060336938	-0.18952434582658176
117548	5.662921912245854	37.019384068179086	8.615004302034743	8.581851747929589	5.662921912245854	37.019384068179086	-7.093143428326795	0.5362213386067728	0.9703582763083837	0.0	13.867306060336938	-0.1890494203212872
117712	5.663131936609305	37.038256983100474	8.605575425875296	8.572036125477307	5.663131936609305	37.038256983100474	-7.551466239015477	0.5614978233341474	0.9830927902743584	0.0	13.875739001210114	-0.18851526496496449
117.72	5.663566341012681	37.057090603389085	8.596165264670006	8.562250226945952	5.663566341012681	37.057090603389085	-8.000698546883488	0.5783048029144054	0.9980170020613544	0.0	13.875739001210114	-0.1878788463364056
117724	5.664257834546834	37.075745946074576	8.586757779908114	8.552501941084149	5.664257834546834	37.075745946074576	-8.430709596389633	0.5925996412345594	1.0071388681419655	0.0	13.875739001210114	-0.18709650011765616
117.92	5.664801459719436	37.094421615158126	8.577455235244667	8.542796892757545	5.664801459719436	37.094421615158126	-8.874502692323041	0.6209868257632913	1.0181377264879392	0.0	13.887271566762804	-0.18623250333873137
117928	5.66539551290327	37.11324487618339	8.568185197974547	8.533137142486337	5.66539551290327	37.11324487618339	-9.30145427379088	0.63948244015492	1.0229706045021825	0.0	13.887271566762804	-0.18534831671111207
117932	5.665760185668676	37.132127061834666	8.55891787426413	8.523526291427832	5.665760185668676	37.132127061834666	-9.712791900762692	0.6533502865179004	1.0352312145937526	0.0	13.887271566762804	-0.1843570892978454
117956	5.666295915252434	37.150958385683346	8.549658695481817	8.513968655070455	5.666295915252434	37.150958385683346	-10.1031281997195	0.6673873066149622	1.0393586147884526	0.0	13.88987436614121	-0.18332316215063518
118048	5.666812041505963	37.1699417612889	8.540470372271116	8.504465007451968	5.666812041505963	37.1699417612889	-10.484153966343596	0.6911632337327586	1.0400328515090016	0.0	13.891366971030996	-0.18228622178326523
118056	5.667488596676448	37.189328045549026	8.531284783778764	8.495014714260654	5.667488596676448	37.189328045549026	-10.847573723182595	0.7035664256335399	1.047285630518343	0.0	13.893560229982583	-0.18126614418774847
118088	5.6680346510884645	37.20879619684612	8.522107403652962	8.485618031372033	5.6680346510884645	37.20879619684612	-11.18454563518671	0.7160575216978173	1.042938725404632	0.0	13.893560229982583	-0.1802268783038145
118112	5.668350868457025	37.22834403634693	8.51295194335216	8.476273700556694	5.668350868457025	37.22834403634693	-11.496056861865986	0.7301838975242411	1.0351606368278996	0.0	13.89468424848823	-0.1792545740866729
118112	5.668672021549836	37.24801786311174	8.503810205690787	8.466978322836072	5.668672021549836	37.24801786311174	-11.781043598653511	0.7420579462524474	1.0260393564157178	0.0	13.89468424848823	-0.17833707884561448
118288	5.669040817004574	37.26764336362308	8.494789977510525	8.457727357385815	5.669040817004574	37.26764336362308	-12.059532402547063	0.773628638833355	1.0254292464021655	0.0	13.899819719186494	-0.17756569146061488
118.3	5.669614359898884	37.287223463432795	8.485769749330263	8.44850872768361	5.669614359898884	37.287223463432795	-12.307549882484627	0.7818250279115035	1.014270834786116	0.0	13.899819719186494	-0.1770680408956978
118308	5.670152418808343	37.306606228846405	8.4767606339215	8.43931139335149	5.670152418808343	37.306606228846405	-12.52655260096415	0.7912032014364245	1.0011843265702787	0.0	13.899819719186494	-0.1767209415065128
118.46	5.670520294647321	37.325870285217164	8.467846420510508	8.43012897247583	5.670520294647321	37.325870285217164	-12.721252663505345	0.8160635709436757	0.9910667731950196	0.0	13.904037170219508	-0.17647322598442203
118464	5.670692734446195	37.344940094148406	8.458949036508132	8.420959990756971	5.670692734446195	37.344940094148406	-12.896259341339722	0.825188542464203	0.9855560433129704	0.0	13.904037170219508	-0.1761961179149294
118.48	5.671003846301742	37.36390722917222	8.45006007639335	8.411805537670007	5.671003846301742	37.36390722917222	-13.04854868163575	0.8319356209693789	0.9753008404904199	0.0	13.905513488597949	-0.1759185577409687
118628	5.671130793121565	37.38276067199201	8.441258520095028	8.402665732287906	5.671130793121565	37.38276067199201	-13.163654456303629	0.8532007400170712	0.9559056224912253	0.0	13.909306175152626	-0.1756341958416353
118632	5.6713118120518535	37.40157439347052	8.432479624820429	8.393542282911557	5.6713118120518535	37.40157439347052	-13.259608584390733	0.8609520896436336	0.9478216835980277	0.0	13.909306175152626	-0.1752591917394257
118644	5.671468250812746	37.4203946926095	8.42370356519545	8.384442972763432	5.671468250812746	37.4203946926095	-13.340222308452882	0.864230091544384	0.939702271799295	0.0	13.909306175152626	-0.1747479922349007
118812	5.672033650238227	37.43932114330788	8.415050070161355	8.375371885817271	5.672033650238227	37.43932114330788	-13.375894793653286	0.8898877340111581	0.9206150582513112	0.0	13.911879964511277	-0.17418106255929
118816	5.672581842225967	37.45821352701998	8.406399440084398	8.366332524137137	5.672581842225967	37.45821352701998	-13.383412594552546	0.8907131246225678	0.8974258202279591	0.0	13.911879964511277	-0.17350165124795766
118828	5.673311694300757	37.47705736822999	8.397751675625747	8.35733413228532	5.673311694300757	37.47705736822999	-13.37465648426793	0.8909862413811601	0.882893077394978	0.0	13.912961960888518	-0.17263825046754963
118844	5.674112461635356	37.49595025717524	8.389121118749225	8.348383478053327	5.674112461635356	37.49595025717524	-13.337782549335621	0.8931474862007359	0.8584092422500557	0.0	13.912961960888518	-0.1716771253166781
118984	5.674774410871639	37.51475257493146	8.380576955037132	8.33948430457256	5.674774410871639	37.51475257493146	-13.254072864791677	0.9071648182386387	0.8319678257133493	0.0	13.91446121300842	-0.17067317326308598
119.0	5.675498377067781	37.53366902313516	8.372055929008845	8.330639740792622	5.675498377067781	37.53366902313516	-13.142248328646966	0.9077948046723778	0.8057555085191506	0.0	13.91489512710797	-0.1695683232888766
119012	5.676132244442532	37.552583394362586	8.36354359036392	8.321854288304806	5.676132244442532	37.552583394362586	-13.010696642188861	0.9049435529369922	0.7814243081423069	0.0	13.91489512710797	-0.16842091549250393
119024	5.676557302306455	37.57150194399626	8.35503704656127	8.31312840502326	5.676557302306455	37.57150194399626	-12.859756687567645	0.9008627421914912	0.7547955899053478	0.0	13.91489512710797	-0.16727979078827632
119052	5.67667985553582	37.59044372891955	8.346553708116277	8.304462028038463	5.67667985553582	37.59044372891955	-12.684032552480161	0.8991281547515615	0.727037592780409	0.0	13.914935651323443	-0.16612704263816672
119204	5.676821973897914	37.60952510488888	8.338184087926958	8.295852765755189	5.676821973897914	37.60952510488888	-12.452280208931082	0.9114820683650526	0.7003307190407877	0.0	13.917039770379672	-0.16512208326165426
119216	5.677259263971971	37.62872172210729	8.329823255765199	8.287288724184862	5.677259263971971	37.62872172210729	-12.212929144569843	0.9047733616103097	0.6802607717118416	0.0	13.917039770379672	-0.1643438666509272
119.4	5.677735375085063	37.64800217294975	8.321594930764006	8.278761039179397	5.677735375085063	37.64800217294975	-11.9194500733174	0.9166914048357392	0.6621276862821229	0.0	13.919082800788544	-0.16371104631423464
119404	5.678429644487533	37.66738533481713	8.313375485081194	8.270264164022963	5.678429644487533	37.66738533481713	-11.614757207538787	0.9075271310088502	0.6346660946608178	0.0	13.919082800788544	-0.16313116224007673
119412	5.678912812932447	37.686559424788655	8.305159000427905	8.26179816142136	5.678912812932447	37.686559424788655	-11.31253425156816	0.8974781075470197	0.6170236133267225	0.0	13.91944451353806	-0.16253343135211298
119416	5.67945115512207	37.705652090108764	8.296948439717397	8.253362949818637	5.67945115512207	37.705652090108764	-11.006332550559444	0.8877224638502131	0.5944347536859687	0.0	13.91944451353806	-0.16194933300159078
119496	5.679947498610997	37.724849757656855	8.288797256193192	8.244957399349094	5.679947498610997	37.724849757656855	-10.669347626549635	0.8846107324674568	0.5667424518776075	0.0	13.92364336470122	-0.1613896204535738
119.5	5.680799385687841	37.74424486636264	8.280649048084873	8.23658104369271	5.680799385687841	37.74424486636264	-10.327759605584012	0.8731230867210289	0.5398597087486947	0.0	13.92364336470122	-0.16079652942953243
119.5	5.681712568461545	37.76363739626133	8.272500839976555	8.228238868056224	5.681712568461545	37.76363739626133	-9.992529215359621	0.8614409460183584	0.5226981199633474	0.0	13.92364336470122	-0.1600944506169543
119.5	5.682448346756142	37.78297578027419	8.264352631868237	8.219934827772498	5.682448346756142	37.78297578027419	-9.659304149633485	0.8498286870556081	0.5014999376789543	0.0	13.92364336470122	-0.159343992859009
119.72	5.683206350433776	37.80236238088125	8.256353983836396	8.21167030312684	5.683206350433776	37.80236238088125	-9.262301445946278	0.8542697267328294	0.4766294134844433	0.0	13.92364336470122	-0.15857933467107396
119732	5.683588493896198	37.8215549461849	8.24837037634396	8.203445775394517	5.683588493896198	37.8215549461849	-8.864894974606903	0.8421783160388181	0.4550553854539025	0.0	13.923549021059468	-0.15780532591259075
119756	5.684014008574076	37.84056222505998	8.240398812267825	8.19526152853312	5.684014008574076	37.84056222505998	-8.460266014687612	0.8294191726009064	0.4251707753400612	0.0	13.923549021059468	-0.157027205030398
119784	5.684671570665512	37.85960136685482	8.23245438149811	8.187120928689705	5.684671570665512	37.85960136685482	-8.049906059547302	0.8179546308440759	0.40301668620646147	0.0	13.924574093318755	-0.15613198072271514
119.96	5.68495040669793	37.878709916342295	8.224637220407264	8.179027590925498	5.68495040669793	37.878709916342295	-7.593917534134911	0.8142956893096593	0.382111336476401	0.0	13.926263983786452	-0.1552262846103084
119968	5.685033922849919	37.897773509159	8.21683528100739	8.170979922603303	5.685033922849919	37.897773509159	-7.146043780161106	0.8000681331130988	0.3649508014490096	0.0	13.926263983786452	-0.15437325200402824
119.98	5.685433862397207	37.9169867134475	8.209042481779608	8.162975218569022	5.685433862397207	37.9169867134475	-6.709374197714208	0.7856330197396992	0.3492157644237815	0.0	13.927157559162689	-0.15356668947439878
120.12	5.685596937246889	37.93612010630305	8.201353644288131	8.155011458408474	5.685596937246889	37.93612010630305	-6.247562059242874	0.7774923720082696	0.33463898608985965	0.0	13.92891559930117	-0.15278752326067216
120144	5.685482575068446	37.95507296740697	8.193689367449252	8.147090702514618	5.685482575068446	37.95507296740697	-5.793399579015407	0.7633993910454062	0.31980644345523956	0.0	13.929544013125936	-0.15191424153858232
120144	5.685427873051993	37.97393180271309	8.186028163330434	8.139216451468915	5.685427873051993	37.97393180271309	-5.358419561053114	0.7484526964591596	0.3094105226001026	0.0	13.929544013125936	-0.1510062857412018
120.26	5.685785751236783	37.9922821521902	8.17845014321976	8.131390686054614	5.685785751236783	37.9922821521902	-4.915792891200312	0.7379056906210952	0.30172057781903994	0.0	13.93099161140166	-0.1500617768468555
120268	5.685628217232701	38.01076108751896	8.170881391925072	8.123613970986819	5.685628217232701	38.01076108751896	-4.488084516481621	0.7235185961870821	0.28991731512840163	0.0	13.93099161140166	-0.14909757289807074
120272	5.685495053476045	38.02916497540203	8.16331882273384	8.115888148422984	5.685495053476045	38.02916497540203	-4.081140466222997	0.7096622436983191	0.28478479726841704	0.0	13.93099161140166	-0.14812586759538168
120416	5.685658419462305	38.04743963018875	8.155861701497788	8.108211504223554	5.685658419462305	38.04743963018875	-3.6665080646686565	0.6997630718721978	0.28306014043983896	0.0	13.933401356010027	-0.14721252886033395
120428	5.6857440862080555	38.06607002604451	8.148413916261422	8.100578516369337	5.6857440862080555	38.06607002604451	-3.269904412664718	0.686365227559125	0.27655143789437814	0.0	13.933401356010027	-0.14644323567464845
120436	5.685661820367849	38.08492435049664	8.140972357871421	8.09298242449552	5.685661820367849	38.08492435049664	-2.8906063495448877	0.6734264389960707	0.27002355399694533	0.0	13.933401356010027	-0.14577997132467196
120552	5.685876225749092	38.104070378536036	8.133621343447192	8.085418595985026	5.685876225749092	38.104070378536036	-2.506724033462208	0.6627818859914903	0.2653209140347149	0.0	13.93338924288159	-0.1451842355068082
120564	5.685964614045794	38.123273905654266	8.12628285505866	8.077886473029006	5.685964614045794	38.123273905654266	-2.135935111119072	0.650295080641444	0.25675285993527475	0.0	13.93338924288159	-0.14455670046900915
120576	5.68628839208789	38.142637425551975	8.118947499581855	8.070387501909604	5.68628839208789	38.142637425551975	-1.7798733944555978	0.6380747789459029	0.24866802863496945	0.0	13.93338924288159	-0.14391787380058316
120628	5.68661322268079	38.1620322021962	8.11164036551078	8.062922151079006	5.68661322268079	38.1620322021962	-1.4309199350375936	0.6265442812614938	0.24005855124067385	0.0	13.933570292348314	-0.14323294564160396
120744	5.687132530447433	38.18146527966562	8.104440252428745	8.055498778956148	5.687132530447433	38.18146527966562	-1.0703331723486809	0.6156531421454544	0.23060621003473897	0.0	13.9353000319712	-0.14234259925592793
120752	5.6876937075935015	38.20075254737485	8.09724645460255	8.048118923540557	5.6876937075935015	38.20075254737485	-0.7254145938386347	0.6039222940360015	0.22528221779560964	0.0	13.9353000319712	-0.1415927825714086
120868	5.688552265832756	38.219878288802775	8.090144474153957	8.0407745019176	5.688552265832756	38.219878288802775	-0.3783076551449387	0.5927232391164391	0.22088102630232653	0.0	13.937981394052855	-0.14093872335469423
120876	5.68913306720293	38.238981543895875	8.083048842832884	8.033463079576975	5.68913306720293	38.238981543895875	-0.04547732433167073	0.5814287800552732	0.21494112364004708	0.0	13.937981394052855	-0.1403262046845391
121036	5.689279742863038	38.2580045158621	8.076087041298893	8.026183479345374	5.689279742863038	38.2580045158621	0.29485540713728653	0.5699885233062418	0.21191794476413503	0.0	13.938872987122075	-0.1396990458028377
121056	5.689481767455046	38.27708914374574	8.069125239764901	8.018938855373522	5.689481767455046	38.27708914374574	0.617700477759638	0.5590855644629067	0.20851112965471696	0.0	13.938872987122075	-0.13897275491443617
121.08	5.689682577491524	38.29620967426357	8.062182633814732	8.011735952412263	5.689682577491524	38.29620967426357	0.9265237664949852	0.5485666494807894	0.20649158568480713	0.0	13.93913050957686	-0.13810818710459483
121104	5.689658650339014	38.31521704478628	8.055265651682175	8.004581057765073	5.689658650339014	38.31521704478628	1.221602748091692	0.5384297949291369	0.20644089297096102	0.0	13.93913050957686	-0.13714399253835136
121.2	5.689672217224222	38.33420791716417	8.048435398994977	7.997477916833506	5.689672217224222	38.33420791716417	1.5101905977975654	0.5278921162303764	0.20898079613472667	0.0	13.940658004474786	-0.13611647432748564
121204	5.6898374057405965	38.35317955332316	8.041605146307779	7.990431603582541	5.6898374057405965	38.35317955332316	1.781258533009462	0.5188178647102903	0.2101931188012946	0.0	13.940658004474786	-0.13499900453428326
121252	5.689901744072191	38.37210682293031	8.03478133322243	7.983434561886534	5.689901744072191	38.37210682293031	2.0370708909670667	0.510165628993681	0.2114126063878948	0.0	13.941136900835168	-0.1341791026280438
121264	5.690280660707855	38.39096615744483	8.02799620148905	7.976485985364883	5.690280660707855	38.39096615744483	2.2837558876449835	0.5013088355845775	0.21124011887521552	0.0	13.941136900835168	-0.1330891727516809
121284	5.690577362083558	38.409773281437744	8.021230438462078	7.969601929218853	5.690577362083558	38.409773281437744	2.5202761710165738	0.4930878154160183	0.21013744020309866	0.0	13.942306432950138	-0.13177957945017008
121444	5.691020959297863	38.42866979681544	8.014594273306557	7.962781157093751	5.691020959297863	38.42866979681544	2.756077715124885	0.48281063421233245	0.21210636490733165	0.0	13.945017104685654	-0.1307433752173118
121452	5.691358563759442	38.44757742632008	8.007964609479103	7.955998936670428	5.691358563759442	38.44757742632008	2.977921812486199	0.4753828729524928	0.2142900399448923	0.0	13.945017104685654	-0.1301936511572467
121464	5.691759919628353	38.46659996913369	8.001341449006544	7.949241079156897	5.691759919628353	38.46659996913369	3.1887721615578637	0.4683107619986768	0.21410091992876404	0.0	13.945017104685654	-0.12975751085492956
121604	5.69223724694718	38.48573738595303	7.9948291537426766	7.942506255562988	5.69223724694718	38.48573738595303	3.3984631270472603	0.45887838100228	0.2134859471636134	0.0	13.945711625390365	-0.12929521046662726
121612	5.692876319018602	38.50508725308911	7.988329939462134	7.935797536072449	5.692876319018602	38.50508725308911	3.5988156079485916	0.45204827792748137	0.21265228761004318	0.0	13.945711625390365	-0.12875471273033173
121624	5.693423349822854	38.524449172564424	7.981837268654672	7.929120203487094	5.693423349822854	38.524449172564424	3.79105786943368	0.445639939562568	0.21047979496636837	0.0	13.945711625390365	-0.12809973813754677
121.8	5.693961223261505	38.543824027627146	7.975485759314708	7.922479194388934	5.693961223261505	38.543824027627146	3.983249382384626	0.4357152974406941	0.21043113955256482	0.0	13.946549952697355	-0.12738960374431255
121824	5.694493616437001	38.56323293172318	7.969150722734521	7.915868208356759	5.694493616437001	38.56323293172318	4.165493935328858	0.42943103222103157	0.21168420306188693	0.0	13.94723540008509	-0.1269210624863038
121.84	5.694983187942969	38.58252002123399	7.962832171018815	7.909283816805931	5.694983187942969	38.58252002123399	4.337311202231451	0.42347150779541404	0.21435057897353285	0.0	13.94723540008509	-0.12633675950807288
121952	5.695171897393478	38.60156514493266	7.956616093716384	7.902735531916678	5.695171897393478	38.60156514493266	4.5037860908718	0.4152131260999178	0.2169696973197295	0.0	13.948619750704998	-0.12555003677231827
121.98	5.69557930950153	38.62058070603166	7.950413272334967	7.896233661795221	5.69557930950153	38.62058070603166	4.66415761618125	0.40974875787250514	0.2148943829456838	0.0	13.948619750704998	-0.12453887166377989
122.0	5.695635793295485	38.63932598796808	7.9442237144598895	7.889791361147983	5.695635793295485	38.63932598796808	4.818587366892903	0.40446713827538094	0.21313950184486316	0.0	13.948619750704998	-0.12332429617252924
122132	5.695537276430606	38.6579746998369	7.938147200351779	7.883415588027671	5.695537276430606	38.6579746998369	4.968479320691127	0.3962804028252715	0.21529230342222797	0.0	13.949800524528895	-0.12198316414184143
122144	5.695632390406553	38.67658303603959	7.932087355848686	7.877112978555011	5.695632390406553	38.67658303603959	5.111597597047341	0.3912922318255858	0.21532204750467426	0.0	13.949800524528895	-0.12053166115974415
122172	5.69554500815648	38.69517609400813	7.92603418243147	7.870880052101763	5.69554500815648	38.69517609400813	5.248013337364502	0.38682774684039645	0.21536262284966243	0.0	13.950094443633622	-0.11933176230330404
122192	5.695574388801334	38.713780728207105	7.92001105177219	7.864707102328873	5.695574388801334	38.713780728207105	5.379186062080903	0.3817668936753313	0.21508643869811192	0.0	13.950094443633622	-0.11815745218602568
122316	5.695450918499148	38.732394934629454	7.914088331897005	7.85859960053214	5.695450918499148	38.732394934629454	5.508783466987835	0.3744835725833157	0.21302983700063252	0.0	13.950523383498506	-0.11681824255072401
122.32	5.695843670943038	38.75128816466748	7.90817903105916	7.852565197671108	5.695843670943038	38.75128816466748	5.634795328865139	0.3701699586323711	0.21024464982050448	0.0	13.950523383498506	-0.11539699042840226
122.32	5.696098231306088	38.770262076607594	7.902269730221316	7.84659811160462	5.696098231306088	38.770262076607594	5.757087728314641	0.36641845678472285	0.20746212377325238	0.0	13.950523383498506	-0.11422720183562676
122.32	5.696385005014267	38.789365880914296	7.8963604293834715	7.840688108567321	5.696385005014267	38.789365880914296	5.87764857194448	0.36272007299580933	0.20231604196770547	0.0	13.950523383498506	-0.11317341219272535
122376	5.69691723292166	38.80866854853245	7.890494790239151	7.834825924201408	5.69691723292166	38.80866854853245	5.9968248000778175	0.35756165451278515	0.19849967324415607	0.0	13.950896697973269	-0.11241027885196968
122556	5.697395404345466	38.82789392587399	7.884777487983138	7.828994722247463	5.697395404345466	38.82789392587399	6.116508586839399	0.34888816135053935	0.1954344104504743	0.0	13.9513955673266	-0.11193999026270715
122568	5.697779481856306	38.84696494577191	7.879066948579968	7.82318229084193	5.697779481856306	38.84696494577191	6.233966411666599	0.34513431963128705	0.1914452564572003	0.0	13.9513955673266	-0.11164489564966606
122576	5.698476801948348	38.86603789237995	7.873369940117911	7.817383809175871	5.698476801948348	38.86603789237995	6.347760039551486	0.34125527792249827	0.1898150902951728	0.0	13.9513955673266	-0.11138991015732977
122728	5.6992011465838	38.88502350988916	7.867801820722694	7.811599786533175	5.6992011465838	38.88502350988916	6.459950086635219	0.3334928618278856	0.1885271154718991	0.0	13.951723525121007	-0.11107088270824936
122.74	5.6993933383306405	38.903807823564165	7.862240502110061	7.805832894540572	5.6993933383306405	38.903807823564165	6.56806287797986	0.33006939206697544	0.1875683168909123	0.0	13.951894953126486	-0.11076458178798057
122752	5.699618049815087	38.922488074626635	7.856685985980222	7.8000842961312715	5.699618049815087	38.922488074626635	6.672956710456324	0.3267404640742647	0.18577717354125475	0.0	13.951894953126486	-0.11033499503722341
122896	5.69997748647046	38.94109304750196	7.851261037294538	7.794363915934553	5.69997748647046	38.94109304750196	6.776396163935185	0.31925005149533003	0.18408809508538887	0.0	13.951999750640304	-0.10970044009363307
122904	5.700237200421502	38.959703369016076	7.845842924658456	7.788679797105508	5.700237200421502	38.959703369016076	6.877620395929198	0.3160746493196303	0.18121858695634988	0.0	13.951999750640304	-0.10898294532164939
122.92	5.700126184301855	38.97827889580047	7.840435069201928	7.783025601651734	5.700126184301855	38.97827889580047	6.97630273807656	0.31285378971995226	0.17904926059285334	0.0	13.951999750640304	-0.10855418600232536
122932	5.7001919189310675	38.99670070047829	7.835037474644866	7.777394770812491	5.7001919189310675	38.99670070047829	7.073389346631847	0.30967959401420814	0.17576008646454427	0.0	13.951999750640304	-0.1080148294200066
123064	5.700121089690771	39.01517734659689	7.829756428067824	7.771797591415426	5.700121089690771	39.01517734659689	7.170760082531914	0.30283950705651985	0.17152569340593898	0.0	13.951846868509751	-0.10726888831628273
123076	5.700019613220812	39.03382464932157	7.824482251885754	7.7662547005157805	5.700019613220812	39.03382464932157	7.267432298577285	0.29984022060058163	0.16704439262746254	0.0	13.951846868509751	-0.1059394197323517
123084	5.700292620878588	39.05275785445547	7.819218384318784	7.760790160336127	5.700292620878588	39.05275785445547	7.363561463736711	0.2967367071364292	0.1624604645039569	0.0	13.951846868509751	-0.10432814514438174
123.1	5.700386514686087	39.07181895575384	7.81397170581985	7.7554129671191685	5.700386514686087	39.07181895575384	7.4606957004397865	0.2933645360877272	0.15580526639545786	0.0	13.951846868509751	-0.10264266575326485
123156	5.700405128522615	39.09099886640244	7.808769765733325	7.750101726144253	5.700405128522615	39.09099886640244	7.559172920515889	0.28899622140079484	0.14907570955151553	0.0	13.951926206031349	-0.10185275224735534
123312	5.70067531298245	39.11016753881383	7.80369898259966	7.744817392619483	5.70067531298245	39.11016753881383	7.658589624494178	0.28170448502223583	0.1440679915292114	0.0	13.951881085987013	-0.1013949183887393
123316	5.700946886991608	39.129217546237264	7.7986385779867575	7.739564443609941	5.700946886991608	39.129217546237264	7.758101163234567	0.27857731312307477	0.13853791769631355	0.0	13.951881085987013	-0.10064760651208524
123476	5.70119759871964	39.148288889391694	7.7937099335229565	7.734358612927394	5.70119759871964	39.148288889391694	7.8582186807908805	0.2713916508307288	0.13370382868355038	0.0	13.951494030304833	-0.09961991734986164
123.48	5.701581226270267	39.167445853374375	7.788788238999079	7.72921113840264	5.701581226270267	39.167445853374375	7.95989163500335	0.26836970482931916	0.12606995029193085	0.0	13.951494030304833	-0.09845933667653643
123496	5.702085519371236	39.18654518364502	7.783870020009544	7.7241239719450405	5.702085519371236	39.18654518364502	8.062378522658689	0.26544324805028263	0.1193591770517915	0.0	13.951494030304833	-0.09726526118800076
123504	5.70262010666426	39.205596605476565	7.778965706913731	7.719103517411926	5.70262010666426	39.205596605476565	8.165654661956712	0.26214163124648543	0.11277752876428027	0.0	13.951494030304833	-0.09590855035786951
123.66	5.703201075430244	39.224554437381826	7.774200779802801	7.714156954076039	5.703201075430244	39.224554437381826	8.272003926956776	0.2546501545272467	0.10438678577757508	0.0	13.950690794324826	-0.09446059064903134
123672	5.704118623745494	39.243600691932144	7.769446330342723	7.709286002533746	5.704118623745494	39.243600691932144	8.380098865151036	0.2513910714137459	0.09623031025825333	0.0	13.950726981463388	-0.0930012097614662
123684	5.704769827077804	39.26265768750063	7.7646988678005755	7.704490105345263	5.704769827077804	39.26265768750063	8.48868791616197	0.2482356607555529	0.08977209612234284	0.0	13.950726981463388	-0.09157138906943711
123688	5.705289970313067	39.2817324126522	7.759958393627756	7.699767888317369	5.705289970313067	39.2817324126522	8.598427236975931	0.2450501721585101	0.08229638252873418	0.0	13.950726981463388	-0.09015996674357629
123724	5.705790648898122	39.30093478032235	7.755252882997763	7.695106035145297	5.705790648898122	39.30093478032235	8.711614914341542	0.24084474497719618	0.07168925400896467	0.0	13.948824353965243	-0.08961745709832823
123916	5.706082518011226	39.320110507675956	7.750684071351672	7.6904126456746855	5.706082518011226	39.320110507675956	8.830095543873298	0.2332837093907643	0.059603565097611805	0.0	13.947097056366102	-0.0908523058088222
123932	5.706177690611515	39.33915850309125	7.746153912546144	7.685659043014207	5.706177690611515	39.33915850309125	8.951781603646289	0.2288378648831017	0.04906526178630683	0.0	13.94706613414624	-0.09180400130762924
123936	5.706262409144381	39.3581522153602	7.741634302710511	7.680874382607115	5.706262409144381	39.3581522153602	9.073011637142502	0.22531156042896786	0.0435203818353124	0.0	13.94706613414624	-0.09209506547978859
124052	5.706509206624744	39.37714026640712	7.7372168254505755	7.676089630219706	5.706509206624744	39.37714026640712	9.191360044490521	0.21901496750044117	0.0428257299280984	0.0	13.943199713830573	-0.09189104513469334
124064	5.706686565736572	39.395999395049	7.73279934819064	7.671319325602964	5.706686565736572	39.395999395049	9.305188430194868	0.21605285350518963	0.04363060953655031	0.0	13.943199713830573	-0.09167880964672775
124076	5.706975437221683	39.41483762760959	7.728399508877085	7.6665581452221465	5.706975437221683	39.41483762760959	9.413678643596139	0.21267535432451326	0.04621021761253273	0.0	13.943199713830573	-0.09136736062084079
124.22	5.707329713118924	39.43376193289338	7.724123368695307	7.661829942961581	5.707329713118924	39.43376193289338	9.517345207265075	0.20623655128830745	0.0487135537109503	0.0	13.943268898107036	-0.09049903627048884
124228	5.707615942404272	39.45264559068111	7.719854309237949	7.657144483460221	5.707615942404272	39.45264559068111	9.615810979584097	0.20349118007676503	0.0515668223784638	0.0	13.943268898107036	-0.08971916048924802
124236	5.707873301929023	39.471635864059195	7.715592331810152	7.652520515416773	5.707873301929023	39.471635864059195	9.70831574523069	0.20089984118656562	0.0560119798851555	0.0	13.943268898107036	-0.08806104103456347
124376	5.708296623031332	39.49081377870836	7.711458051623314	7.64800997087658	5.708296623031332	39.49081377870836	9.790870742592924	0.19505838478735424	0.0667441110123924	0.0	13.940928420434933	-0.08551466555435606
124384	5.708717461254469	39.510084360207635	7.707327324486323	7.643639249992629	5.708717461254469	39.510084360207635	9.862940088522073	0.1931234426192424	0.07935041643328843	0.0	13.940928420434933	-0.08286660192455944
124396	5.708933655418976	39.52918439153487	7.703210812703127	7.639401132683576	5.708933655418976	39.52918439153487	9.925597253374193	0.19111751761112822	0.09087271190546399	0.0	13.940928420434933	-0.08030539662727641
124544	5.708883279330694	39.548307848200444	7.699229595393391	7.635302268182186	5.708883279330694	39.548307848200444	9.976506301846124	0.18607795849555978	0.10510985187905948	0.0	13.938707605736141	-0.07751343603370937
124544	5.709081948294214	39.56740922159632	7.695248378083655	7.63134001489059	5.709081948294214	39.56740922159632	10.019459419024905	0.1849985063003581	0.11560442879527263	0.0	13.938707605736141	-0.07519250292778981
124548	5.709083269413746	39.58647331989379	7.691267160773919	7.627484045086935	5.709083269413746	39.58647331989379	10.055646934767054	0.1840890800264937	0.12471592778659576	0.0	13.938707605736141	-0.07327640210092212
124684	5.708854247647771	39.605554284483006	7.68740379303275	7.623726862956764	5.708854247647771	39.605554284483006	10.081449573988468	0.18031975021095226	0.13804642759253116	0.0	13.935772786331219	-0.07136818408411594
124692	5.708792767052579	39.624541174247156	7.683547578123191	7.6200631344421685	5.708792767052579	39.624541174247156	10.09806430552024	0.17971656879256734	0.1521095157525839	0.0	13.935772786331219	-0.06974931175248399
124704	5.708791336065856	39.64357173022267	7.679698517224168	7.61647248261248	5.708791336065856	39.64357173022267	10.10598362565503	0.17933069190930434	0.16598804032278924	0.0	13.935772786331219	-0.06848849040937999
124872	5.709027760557112	39.66263665899519	7.676003548556825	7.612940487284613	5.709027760557112	39.66263665899519	10.101440344326537	0.17565525877332538	0.18328600337022374	0.0	13.931826210479496	-0.06749504699717634
124888	5.709190067795667	39.68180732882274	7.672330123141963	7.609422711582776	5.709190067795667	39.68180732882274	10.086970275380638	0.17548903611494188	0.2000898853018702	0.0	13.931826210479496	-0.06790942306408718
124888	5.7096151568544045	39.70128769737293	7.6686566977271005	7.605886595075918	5.7096151568544045	39.70128769737293	10.063162123685377	0.1760764083549275	0.21714048816724743	0.0	13.931826210479496	-0.06795232691730672
125008	5.70966759976663	39.72063509847477	7.665083940173862	7.602362044833986	5.70966759976663	39.72063509847477	10.027921849055943	0.174615960378689	0.23564440756072919	0.0	13.9310188259016	-0.06762851206847982
125016	5.70978185214345	39.74009568134766	7.661521981267077	7.598853375625311	5.70978185214345	39.74009568134766	9.984721756136999	0.17542809895594058	0.2512177741643063	0.0	13.9310188259016	-0.06734487499089807
125048	5.710163397322761	39.75967560178091	7.657970823456916	7.595359961940297	5.710163397322761	39.75967560178091	9.933528668011125	0.17643716297855055	0.2674024876430451	0.0	13.929955193280923	-0.06703776694686432
125172	5.71026509856292	39.77916883980666	7.65454585697875	7.59188263558848	5.71026509856292	39.77916883980666	9.870597950588037	0.17528051933460412	0.28743572201472023	0.0	13.927616600386893	-0.06673088087063854
125184	5.710557871353208	39.79866362684206	7.651128111231594	7.588429904426059	5.710557871353208	39.79866362684206	9.800372069128391	0.1768390272481562	0.3036267365100227	0.0	13.926492074900205	-0.06599621395897089
125196	5.71076707529312	39.81810116165991	7.647724810078876	7.58502397169597	5.71076707529312	39.81810116165991	9.722174600101054	0.1784402782338108	0.321336901617705	0.0	13.926492074900205	-0.06514179047563669
125.34	5.711134723856044	39.837456627766635	7.644455316417291	7.581650292250559	5.711134723856044	39.837456627766635	9.633869305899754	0.17797378500361066	0.33995345900782525	0.0	13.926020411506059	-0.06467635282534823
125352	5.711201718900402	39.85665802584655	7.641193065464547	7.57829667125687	5.711201718900402	39.85665802584655	9.539780099350807	0.18011268298435112	0.35488585535985834	0.0	13.926020411506059	-0.06440267030463427
125.36	5.711766389672508	39.87581105050772	7.63794168044438	7.574948368197994	5.711766389672508	39.87581105050772	9.441078233314517	0.1822937902122297	0.36786317036839367	0.0	13.926020411506059	-0.06437172361008767
125372	5.712207750455673	39.89468391662006	7.634697540622245	7.571606121805259	5.712207750455673	39.89468391662006	9.33825016349545	0.18464423092360902	0.38033746671573193	0.0	13.926020411506059	-0.06415757102128111
125496	5.712500382499376	39.91339818369184	7.63157308810566	7.568282164933848	5.712500382499376	39.91339818369184	9.227692001032253	0.18518247863066734	0.3965073101197958	0.0	13.923176807310305	-0.06365567588964671
125516	5.712979470250484	39.931982659683875	7.62845589782357	7.564994747397091	5.712979470250484	39.931982659683875	9.111387096680184	0.18785499630741692	0.41284195138430124	0.0	13.923176807310305	-0.062798740072733
125524	5.713326026208117	39.950384473115726	7.6253496026793846	7.561759979726234	5.713326026208117	39.950384473115726	8.990083329093693	0.19058407837061098	0.4279486209679294	0.0	13.923176807310305	-0.06167164442891899
125556	5.713285897413294	39.968834774101886	7.622261470842968	7.5585870341289825	5.713285897413294	39.968834774101886	8.86622939486845	0.1932491236019044	0.4381924095116149	0.0	13.92227157546233	-0.06055849131242658
125.6	5.71323138824269	39.98734266967045	7.619227864194962	7.555459068800606	5.71323138824269	39.98734266967045	8.738383751729234	0.19540807040016445	0.4501299219828188	0.0	13.920523124275961	-0.05964945788090896
125776	5.713148594647169	40.00593272807911	7.616347202613157	7.552408372842695	5.713148594647169	40.00593272807911	8.60332666492504	0.1963237735030631	0.46616960856815504	0.0	13.919070836166206	-0.05775934809977525
125.78	5.713275030124208	40.02451394486363	7.613477480784772	7.549461185950306	5.713275030124208	40.02451394486363	8.463639610595513	0.19948996390057622	0.48170859845058334	0.0	13.919070836166206	-0.05576480786654033
125796	5.713512014683763	40.04322346099533	7.610611405979898	7.5466140755762305	5.713512014683763	40.04322346099533	8.321104997755375	0.20283241427994356	0.4941184563992261	0.0	13.919070836166206	-0.0538993307316624
125.94	5.7136792996141805	40.06206037217668	7.6078584961717945	7.543859585224184	5.7136792996141805	40.06206037217668	8.172780354660219	0.20479901238578402	0.5093076788517094	0.0	13.915837725433999	-0.05216993257184769
125952	5.714097523172082	40.08085811040461	7.605142134735015	7.5412013819287	5.714097523172082	40.08085811040461	8.019509763433934	0.20794293924302856	0.5254896835606567	0.0	13.915837725433999	-0.05026583255778022
125956	5.714699747195071	40.09964498715797	7.60243674187078	7.53862719812759	5.714699747195071	40.09964498715797	7.863913870682921	0.21148270127648663	0.5372667693245178	0.0	13.915837725433999	-0.04896662109286303
126072	5.715068450606957	40.11852981091302	7.59982282543101	7.536103757611132	5.715068450606957	40.11852981091302	7.705812927914113	0.21408454254108072	0.5468938494905199	0.0	13.91275053735164	-0.048199153022751046
126088	5.715256596949874	40.13741213667479	7.597223556920104	7.53360311371069	5.715256596949874	40.13741213667479	7.545758450914899	0.21767981506376136	0.5580101222261702	0.0	13.91275053735164	-0.048103782441516967
126096	5.715389243612388	40.15619031814353	7.594646266256773	7.531094909492383	5.715389243612388	40.15619031814353	7.382806136928441	0.22125517163174585	0.5709611649022533	0.0	13.91275053735164	-0.048366922996506065
126.12	5.715717188048472	40.17475965771479	7.592087295886016	7.528572186738949	5.715717188048472	40.17475965771479	7.217078264812663	0.2249390977179211	0.5839052539959478	0.0	13.91226766272414	-0.04861078368297053
126292	5.715789941167078	40.193420192230555	7.589678733177663	7.526031053338169	5.715789941167078	40.193420192230555	7.046443858012463	0.22735785284229992	0.5973267238546321	0.0	13.90946633150157	-0.04904797854996643
126304	5.716130849351794	40.21180086126683	7.587284861266808	7.52349064967942	5.716130849351794	40.21180086126683	6.872882857383766	0.23126071109760177	0.6112089970861562	0.0	13.90946633150157	-0.048558775015605564
126312	5.716226071407557	40.23025516218743	7.584898335853609	7.520988892587425	5.716226071407557	40.23025516218743	6.697079593106173	0.23529034915644997	0.6239983581485311	0.0	13.90946633150157	-0.047715242852491686
126436	5.71613492206883	40.24892217852615	7.5826257730642945	7.518531078990004	5.71613492206883	40.24892217852615	6.514290585707152	0.23848107706632216	0.643505784479158	0.0	13.905213228308687	-0.046878576515655676
126.44	5.715941364607158	40.26767574397972	7.580360568523843	7.516121363342388	5.715941364607158	40.26767574397972	6.326343778589549	0.2427754841402626	0.6633213269486545	0.0	13.905213228308687	-0.04585849033752323
126452	5.715699781043902	40.28654590994338	7.578102722924775	7.5137671835511775	5.715699781043902	40.28654590994338	6.1354094960307135	0.2471378431689896	0.6784721621789529	0.0	13.905213228308687	-0.044752075825735024
126624	5.715702455951727	40.30545275015646	7.575984825797379	7.511474175209692	5.715702455951727	40.30545275015646	5.93718822623392	0.2505840153581186	0.6979307691026501	0.0	13.904477738740377	-0.04345101607985544
126632	5.7156614352676165	40.3244277438424	7.573896421808587	7.509259131630031	5.7156614352676165	40.3244277438424	5.73426569022752	0.25501926920915163	0.7164255992632772	0.0	13.904477738740377	-0.04193673887932369
126636	5.715759604924672	40.34333480370408	7.5718117051833564	7.507105470926101	5.715759604924672	40.34333480370408	5.530194014222053	0.2596791289549349	0.7282010709147645	0.0	13.90563734477967	-0.041039600572740385
126764	5.715952073566461	40.36207839174901	7.569837682288666	7.504991495003621	5.715952073566461	40.36207839174901	5.323259703237876	0.26363958851063235	0.7385049729305607	0.0	13.90461534824004	-0.04032198637665689
126768	5.716280773155205	40.38073253525868	7.567874736361017	7.502913364693369	5.716280773155205	40.38073253525868	5.118164131166888	0.26823924751658146	0.7429807396760552	0.0	13.90461534824004	-0.03968700183740271
126776	5.716491913207108	40.399467232556816	7.565915483056149	7.50086643314048	5.716491913207108	40.399467232556816	4.917583215550318	0.27278448883551015	0.7414215640952715	0.0	13.90461534824004	-0.03907007792029701
126924	5.717069193013629	40.41825537655787	7.564081866176923	7.498854923885927	5.717069193013629	40.41825537655787	4.716956852871667	0.2765783608836609	0.7433363471246848	0.0	13.903656128631393	-0.03836029098755402
126944	5.7173673942144765	40.43699727034657	7.56228153357196	7.4968644849517965	5.7173673942144765	40.43699727034657	4.522382183119543	0.2807709134360972	0.7360158629248039	0.0	13.90282193742963	-0.03820446239426456
126.96	5.7175582832046405	40.45560507218779	7.560495997567626	7.494895780146108	5.7175582832046405	40.45560507218779	4.334167341340593	0.28491990667446454	0.7286295158664037	0.0	13.90282193742963	-0.03742352421316983
127104	5.71800155115929	40.47418151483128	7.5588178010904565	7.492983282795813	5.71800155115929	40.47418151483128	4.144442936680779	0.28862791973361596	0.7343633139825201	0.0	13.899595591400521	-0.03619728850968893
127104	5.718277448243664	40.49272811652536	7.5571692347936885	7.49114186375538	5.718277448243664	40.49272811652536	3.9568242127830433	0.2926584833884061	0.7359147164494504	0.0	13.899595591400521	-0.03466814372028974
127.12	5.71869071799783	40.511195558335174	7.5555206684969205	7.4893876363302025	5.71869071799783	40.511195558335174	3.774480357710857	0.29670807161005286	0.7315518185489703	0.0	13.898858558810762	-0.032923305702707496
127264	5.718946247872358	40.529809480855334	7.55399441033694	7.487725163533597	5.718946247872358	40.529809480855334	3.5873239482266297	0.30034050338260393	0.7437643694544085	0.0	13.89644972264026	-0.03114846906979278
127272	5.719285433722176	40.54845399890421	7.552494113002294	7.486161913699549	5.719285433722176	40.54845399890421	3.399146291907175	0.30436650642180446	0.7527146255676991	0.0	13.89644972264026	-0.0290154587111717
127.28	5.719286639393729	40.56714619422967	7.551004943461338	7.484702828578861	5.719286639393729	40.56714619422967	3.2106094671565475	0.30845200405448797	0.7609972473856481	0.0	13.89644972264026	-0.027434047859574172
127.42	5.719633790799611	40.5859586937281	7.549619681699387	7.483299739652907	5.719633790799611	40.5859586937281	3.016265598896754	0.3123356942171226	0.7761903432749901	0.0	13.895949187587464	-0.026617682704013497
127424	5.719798889787739	40.60480830757777	7.548264123392753	7.481934214611152	5.719798889787739	40.60480830757777	2.8168320080757083	0.3165536045638397	0.7947094568156036	0.0	13.895949187587464	-0.026072871418756517
127432	5.720083508847981	40.62364062230815	7.546915991991682	7.480575163959829	5.720083508847981	40.62364062230815	2.6126902911077687	0.32093546305160126	0.8141559229045527	0.0	13.895949187587464	-0.026229982382181362
127584	5.720164924066739	40.6424331418135	7.545683028927054	7.479205828191399	5.720164924066739	40.6424331418135	2.401376824567077	0.3251635055284581	0.8311966091004208	0.0	13.89386402642344	-0.026394556196279038
127592	5.720532098547981	40.66115087232178	7.544483519168362	7.477827897241437	5.720532098547981	40.66115087232178	2.1881783261189662	0.3296138968919009	0.841865318619012	0.0	13.89386402642344	-0.026818956528614542
127.6	5.720602300234095	40.67961398451963	7.543291444493415	7.476394109521596	5.720602300234095	40.67961398451963	1.9726194991823658	0.33416728456440337	0.85593825837979	0.0	13.89386402642344	-0.02819613693070349
127732	5.720886910746916	40.69768041443249	7.542222099620645	7.47490245733228	5.720886910746916	40.69768041443249	1.7502971973565122	0.338609966895092	0.870450539364172	0.0	13.895804881434868	-0.028975490411211842
127736	5.721254885381094	40.715492378983	7.541156475273757	7.473394311964901	5.721254885381094	40.715492378983	1.5306372145878584	0.3431904442682403	0.8728764931703394	0.0	13.895804881434868	-0.028829346368506058
127744	5.721716096507843	40.73336266525373	7.540102012992056	7.471929767343722	5.721716096507843	40.73336266525373	1.3158332543412956	0.347652491482011	0.8688801110007877	0.0	13.895804881434868	-0.02746050280485263
127784	5.722061718846994	40.75140388746946	7.539066155760396	7.47055562926032	5.722061718846994	40.75140388746946	1.1048595919964974	0.3520143642289082	0.86613432479708	0.0	13.896036004466918	-0.025476161656643955
127892	5.722454284280293	40.76956275879882	7.538141969149139	7.469298283749155	5.722454284280293	40.76956275879882	0.8899736530699257	0.35630423593437266	0.8719956290113019	0.0	13.892728574781534	-0.022840937367265144
127896	5.72266906321724	40.78803084125122	7.537225229591238	7.4681908953573855	5.72266906321724	40.78803084125122	0.6803007038605252	0.36057722986832463	0.8671582830818902	0.0	13.892728574781534	-0.02025413433511941
127912	5.723130677207653	40.80641712888777	7.536319661138158	7.467185404469099	5.723130677207653	40.80641712888777	0.47551869518976353	0.36474095876575396	0.8622603853919912	0.0	13.892728574781534	-0.018573179677662373
127956	5.723678807838937	40.824818054740305	7.535443885322425	7.466269190394025	5.723678807838937	40.824818054740305	0.2674956057542495	0.36894084529965737	0.8744928145179169	0.0	13.889015371539221	-0.01682775131059402
128176	5.72399153252046	40.843362026983314	7.534765587026998	7.4654325931984005	5.72399153252046	40.843362026983314	0.049780957380216956	0.3731819392972135	0.8842767073033505	0.0	13.886978870162206	-0.015471825405400689
128184	5.724416323055471	40.86200306276212	7.534117110351232	7.464667428096372	5.724416323055471	40.86200306276212	-0.16927972768300617	0.37746425463298455	0.8925125621213581	0.0	13.886978870162206	-0.014034638218859578
128184	5.724894838508055	40.88067565802589	7.53347236160395	7.463981672492231	5.724894838508055	40.88067565802589	-0.3914005895070352	0.38180501087023144	0.9078958781317523	0.0	13.886978870162206	-0.012442779608279836
128192	5.7251901729153785	40.899602203633904	7.532827612856668	7.463381631620814	5.7251901729153785	40.899602203633904	-0.6172588774511939	0.3862183410584395	0.9255745919925956	0.0	13.886978870162206	-0.010755015814714447
128.34	5.725345626724423	40.91866539135758	7.532294723597426	7.46287021939736	5.725345626724423	40.91866539135758	-0.861251381797697	0.39093512786739154	0.9612703871096379	0.0	13.882864924381694	-0.009053009448400815
128352	5.725426034620406	40.93793096454103	7.531799129359969	7.462408741179584	5.725426034620406	40.93793096454103	-1.119940478815983	0.395873285163876	0.9992827137174527	0.0	13.882864924381694	-0.008855530245257641
128.36	5.7259170898751925	40.957319239520295	7.531314724380647	7.461974423933182	5.7259170898751925	40.957319239520295	-1.3867749716912041	0.400941627352048	1.0263068865811347	0.0	13.883848356107343	-0.007684922097968852
128368	5.725907028529703	40.97649519925207	7.530834049228463	7.46162790247903	5.725907028529703	40.97649519925207	-1.6576457609844901	0.40607710573511374	1.0452422882093833	0.0	13.883848356107343	-0.005777504288870212
128412	5.726008746134782	40.995721481669875	7.530394404536791	7.4613806281598425	5.726008746134782	40.995721481669875	-1.936995800012606	0.411366919608166	1.0663432648605813	0.0	13.883974701374294	-0.0039961035253903475
128596	5.726104037144002	41.014678924706296	7.530126381462213	7.461165573105122	5.726104037144002	41.014678924706296	-2.2400187899724417	0.4170463655033242	1.0959658717689307	0.0	13.879949035230021	-0.004821480977715068
128608	5.726294937686785	41.033391783321996	7.5298732844542675	7.4608425651175665	5.726294937686785	41.033391783321996	-2.5530619817403437	0.42271006495433716	1.12622813029913	0.0	13.879949035230021	-0.007432456793257389
128616	5.726865535430864	41.05200404263842	7.529627650596844	7.460390239820772	5.726865535430864	41.05200404263842	-2.817631673921485	0.42748293713170143	1.02518735012073	0.0	13.879949035230021	-0.009666718976768691
128756	5.72722965583503	41.07029917364178	7.529512631998163	7.459844248153654	5.72722965583503	41.07029917364178	-3.042657575704384	0.4316240005538372	0.921402824624101	0.0	13.878454404299873	-0.011089516342316173
128764	5.727764044775777	41.0883563198984	7.5294050775699075	7.4592461636460134	5.727764044775777	41.0883563198984	-3.2171867680608135	0.4346795400160216	0.8165592811362898	0.0	13.878454404299873	-0.011709306619749863
128772	5.728104704252269	41.10657840546215	7.529304987344959	7.458645662607088	5.728104704252269	41.10657840546215	-3.3381098972326244	0.43679809990583046	0.7027297281795346	0.0	13.875279602907973	-0.011240097921376325
128972	5.728639828808481	41.1250409414914	7.5293877740756825	7.458097415642033	5.728639828808481	41.1250409414914	-3.408381135261977	0.4382481715592306	0.5850259813839115	0.0	13.877048672477006	-0.009825329145656017
128.98	5.729172277009077	41.14361624325493	7.529478025077161	7.4576302298521	5.729172277009077	41.14361624325493	-3.422288288070434	0.43849213856460306	0.4677025979583982	0.0	13.878419370567439	-0.008466925678143142
128992	5.729732245960344	41.16198297353936	7.529583204535094	7.457221118428912	5.729732245960344	41.16198297353936	-3.3882479373059216	0.4379471935730036	0.3662268959291189	0.0	13.878419370567439	-0.007204463708945233
129.0	5.730092860340984	41.180474276072644	7.529692116087758	7.456913678673445	5.730092860340984	41.180474276072644	-3.305350142376102	0.4365721143740906	0.2607425657517589	0.0	13.878419370567439	-0.004579615332765778
129152	5.730581644234013	41.19912040418311	7.529942838465185	7.45677581129917	5.730581644234013	41.19912040418311	-3.15809214482241	0.4342995199613031	0.1309336067934816	0.0	13.878957768026293	-0.00088424075123657
129.16	5.731105952677221	41.21793795471404	7.5302084869597055	7.456850986692518	5.731105952677221	41.21793795471404	-2.9498132616206694	0.43092891343614	2.220446049250313e-16	0.0	13.878957768026293	0.003585988415929375
129172	5.7318234132663815	41.236808819042345	7.530477866933453	7.457174240083149	5.7318234132663815	41.236808819042345	-2.7445854150269122	0.42760104709435465	2.220446049250313e-16	0.0	13.878957768026293	0.008472411315859256
129176	5.732610521119539	41.25587988741549	7.530754709803604	7.457750547980695	5.732610521119539	41.25587988741549	-2.542209821973717	0.4243233919487946	2.220446049250313e-16	0.0	13.878957768026293	0.013316227725543374
129344	5.7328619734096105	41.27507404245153	7.531184520130249	7.458577320897339	5.7328619734096105	41.27507404245153	-2.3392686806598615	0.42105099532880863	2.220446049250313e-16	0.0	13.877535232060728	0.018032792383725692
129356	5.733252333532899	41.294322418914426	7.531625521267851	7.459601957166366	5.733252333532899	41.294322418914426	-2.1392071489898967	0.41784442805642313	2.220446049250313e-16	0.0	13.877535232060728	0.020794653336684437
129364	5.733566502555768	41.313539227181266	7.532073982778038	7.46072402394714	5.733566502555768	41.313539227181266	-1.9420654486374445	0.41468601086330925	2.220446049250313e-16	0.0	13.877535232060728	0.022124351582838177
129376	5.733875984292645	41.33279502312836	7.53253363458932	7.461897839432175	5.733875984292645	41.33279502312836	-1.747783504636462	0.4115726420893018	2.220446049250313e-16	0.0	13.877535232060728	0.0228993462442465
129396	5.734073931453477	41.35204567604681	7.5330156660465475	7.463099631955113	5.734073931453477	41.35204567604681	-1.5563304932434556	0.4084999502658771	2.220446049250313e-16	0.0	13.877600712913493	0.023060545342021017
129.58	5.734220661908172	41.37140438809232	7.5336654983203974	7.464293632301154	5.734220661908172	41.37140438809232	-1.369936074980524	0.4053783363816308	2.220446049250313e-16	0.0	13.875250890645944	0.02307290478049548
129588	5.7345801483492655	41.390572422947436	7.53432278626595	7.465502340484829	5.7345801483492655	41.390572422947436	-1.1863969170078534	0.40241294739223943	2.220446049250313e-16	0.0	13.875250890645944	0.023329442226044234
129596	5.735141398181636	41.40937141194442	7.534987529682257	7.466706133903082	5.735141398181636	41.40937141194442	-1.0056836259258781	0.39949173683238526	2.220446049250313e-16	0.0	13.875250890645944	0.022859650077692212
129744	5.735622445248951	41.42810785674154	7.535790160252767	7.467864674500396	5.735622445248951	41.42810785674154	-0.8324769808148982	0.3965467665102115	2.220446049250313e-16	0.0	13.873823397442209	0.02170523172170665
129752	5.736203810224836	41.44668553393308	7.5366039673757514	7.468950524910242	5.736203810224836	41.44668553393308	-0.6621691059013544	0.3937344961143832	2.220446049250313e-16	0.0	13.873823397442209	0.020120853176303136
129764	5.73685795598185	41.46526989090788	7.5374252252231955	7.469947889125694	5.73685795598185	41.46526989090788	-0.49458100494582286	0.39096638264585787	2.220446049250313e-16	0.0	13.874004953877186	0.018345892695911123
129916	5.737275480530586	41.48383017543178	7.538387996534743	7.470848834728722	5.737275480530586	41.48383017543178	-0.337426163284013	0.3882140417004501	2.220446049250313e-16	0.0	13.874067690752689	0.01643703348720602
129924	5.738157987310433	41.502493313084	7.539358213116555	7.471667303832241	5.738157987310433	41.502493313084	-0.18286936856213243	0.38556471564728595	2.220446049250313e-16	0.0	13.874067690752689	0.01544468449924119
129936	5.739165852594595	41.52128900079294	7.540339597046896	7.472462944995801	5.739165852594595	41.52128900079294	-0.031128831775481425	0.3829550034648496	2.220446049250313e-16	0.0	13.874067690752689	0.015128131913649224
130116	5.739904009121914	41.54020920939199	7.541488405896596	7.473231468145782	5.739904009121914	41.54020920939199	0.10526890426110866	0.3804344699478547	2.220446049250313e-16	0.0	13.874977123940608	0.014452080709219916
130.12	5.740934461575434	41.559364503183225	7.542648370372286	7.473966042587141	5.740934461575434	41.559364503183225	0.23896159258241761	0.3779583047266788	2.220446049250313e-16	0.0	13.875841819230875	0.013934040316538825
130132	5.741684418512491	41.57860444165259	7.543808334847977	7.474691941633593	5.741684418512491	41.57860444165259	0.3709241518629406	0.37551270860835106	2.220446049250313e-16	0.0	13.875841819230875	0.014085157894094322
130144	5.742440202267674	41.59793330030568	7.544979454151751	7.475443814812177	5.742440202267674	41.59793330030568	0.5001976856635925	0.3731079606685787	2.220446049250313e-16	0.0	13.875841819230875	0.014860336957492514
130276	5.742816250202659	41.617187981394515	7.546269506625385	7.476249207600766	5.742816250202659	41.617187981394515	0.6159540908730722	0.37086001270590907	2.220446049250313e-16	0.0	13.873683362618538	0.016085604247369736
130.28	5.74350561220595	41.63666765110754	7.5475744188369776	7.477130681958982	5.74350561220595	41.63666765110754	0.7287377197096954	0.36857269029198647	2.220446049250313e-16	0.0	13.873683362618538	0.0177615107811815
130284	5.743796269470175	41.656120180086496	7.548886760320277	7.478108751379537	5.743796269470175	41.656120180086496	0.8393437821121955	0.366310908571331	2.220446049250313e-16	0.0	13.873683362618538	0.01977151411712903
130296	5.744038416333637	41.675517879648886	7.550206530674074	7.4792048889675815	5.744038416333637	41.675517879648886	0.9477892982699727	0.3640809984269662	2.220446049250313e-16	0.0	13.873683362618538	0.022273719103080052
130332	5.7442710566467206	41.69494189239021	7.551556012452334	7.480443473787504	5.7442710566467206	41.69494189239021	1.0515670991922583	0.36192454518710854	2.220446049250313e-16	0.0	13.873478188588129	0.025197470561097158
130516	5.744233661684146	41.714266947506935	7.55307620235629	7.4818415181554965	5.744233661684146	41.714266947506935	1.132455429477258	0.36013376217685616	2.220446049250313e-16	0.0	13.872302982560276	0.02837529465901917
130.52	5.744301205290644	41.73362123164287	7.554607517157737	7.483410491010141	5.744301205290644	41.73362123164287	1.2109650905542857	0.358069270294963	2.220446049250313e-16	0.0	13.872302982560276	0.03167082219215379
130544	5.744384139611712	41.75290153087803	7.55614624797279	7.485139261584535	5.744384139611712	41.75290153087803	1.2875949366112114	0.3560246228287147	2.220446049250313e-16	0.0	13.872113966958057	0.034541127556587205
130684	5.744524555088094	41.77208497594766	7.557822087802404	7.48700822668737	5.744524555088094	41.77208497594766	1.3437827930609774	0.3543812028503289	2.220446049250313e-16	0.0	13.872842595828798	0.037118189971514524
130692	5.74460929064417	41.79116472643837	7.55950903708659	7.488986245042069	5.74460929064417	41.79116472643837	1.3977342775960548	0.3524368420625067	2.220446049250313e-16	0.0	13.872489564883614	0.03852893193990051
130.7	5.744580838509241	41.81004551264522	7.5612033920296255	7.490995148934079	5.744580838509241	41.81004551264522	1.4500030019376449	0.35050685951513616	2.220446049250313e-16	0.0	13.872489564883614	0.038603571836891636
130852	5.7450976366590245	41.8288700000124	7.5630309580609225	7.492996976807673	5.7450976366590245	41.8288700000124	1.4807703171908841	0.3490285850660618	2.220446049250313e-16	0.0	13.87227081824571	0.03840277016070825
130864	5.7456277827488655	41.84761499116481	7.564873314391004	7.494984969691977	5.7456277827488655	41.84761499116481	1.5088522703843303	0.3471945501376804	2.220446049250313e-16	0.0	13.87227081824571	0.03799605840283325
130868	5.7462654151598285	41.866278001770326	7.566723065026739	7.496943036708655	5.7462654151598285	41.866278001770326	1.5354480278525826	0.3453577229223623	2.220446049250313e-16	0.0	13.87227081824571	0.03734748619543155
131028	5.746791194433671	41.8848709877945	7.568713197447455	7.4988670609267665	5.746791194433671	41.8848709877945	1.5377591385777127	0.3440419011273707	2.220446049250313e-16	0.0	13.871889949778405	0.03669689051082147
131036	5.747119340376685	41.90340291300969	7.570718094389942	7.500760329064121	5.747119340376685	41.90340291300969	1.537499136149751	0.342281882109155	2.220446049250313e-16	0.0	13.871889949778405	0.036204208504823705
131048	5.747372481770466	41.92189719505893	7.572726682080491	7.502634713894991	5.747372481770466	41.92189719505893	1.5366041015187593	0.3404995837876907	2.220446049250313e-16	0.0	13.871889949778405	0.03595376962476682
131056	5.747714600576038	41.94028207173022	7.574750031225298	7.5045037428401535	5.747714600576038	41.94028207173022	1.5331518096078074	0.33877722603206006	2.220446049250313e-16	0.0	13.871375454312282	0.03597325546646784
131.22	5.748263609803966	41.958547326844645	7.576917172121456	7.506380161756878	5.748263609803966	41.958547326844645	1.5032244727124702	0.33757478847186484	2.220446049250313e-16	0.0	13.870824992303579	0.03620172250819805
131232	5.748448301380901	41.97697105006488	7.579095363699503	7.508272944876703	5.748448301380901	41.97697105006488	1.4755982666472516	0.3360827891492721	0.04301571833387817	0.0	13.870824992303579	0.03665529987911875
131.24	5.748882046843663	41.995483653204914	7.581284604461123	7.510204463261285	5.748882046843663	41.995483653204914	1.4506360998403063	0.3348215531649181	0.08492007344002332	0.0	13.870824992303579	0.037641409626494406
131248	5.749270653455561	42.01413271657443	7.583484892900399	7.5121996152881465	5.749270653455561	42.01413271657443	1.4278709901894484	0.33374243126805175	0.11800565761937212	0.0	13.870824992303579	0.03905414230301312
131296	5.749604673046305	42.03285030459146	7.585710953355175	7.514277540898741	5.749604673046305	42.03285030459146	1.4082659991855482	0.3329891255490831	0.16894559962724398	0.0	13.867230099121805	0.040770754053727036
131468	5.7499164518034345	42.05177780267354	7.588080445448737	7.516444332651882	5.7499164518034345	42.05177780267354	1.3845867606138278	0.33294238902009277	0.2171481155235466	0.0	13.867597553516205	0.04242972444403876
131.48	5.7506956429128575	42.070916727447184	7.590490343538353	7.518699296651707	5.7506956429128575	42.070916727447184	1.3680704287008163	0.33271596937896647	0.26026523374691707	0.0	13.868473506019809	0.044204540544589825
131488	5.751476351504546	42.090228328373854	7.592911257592825	7.521053484258846	5.751476351504546	42.090228328373854	1.3610480600117425	0.33259927310402576	0.30252498092228397	0.0	13.868473506019809	0.04621844176608957
131636	5.752029816490587	42.109715473934564	7.595464231167797	7.523517068308058	5.752029816490587	42.109715473934564	1.3612954205688064	0.3331440786486779	0.3339236831474545	0.0	13.868370596227795	0.04839029478231745
131652	5.752376528953587	42.12921228007056	7.598031862652017	7.526092553903902	5.752376528953587	42.12921228007056	1.3714501536631476	0.3333769138935083	0.36461410206165584	0.0	13.868370596227795	0.050285414884185545
131656	5.753024116386874	42.14870982917583	7.600610485508586	7.52873182181361	5.753024116386874	42.14870982917583	1.391557594016142	0.33375818340463426	0.3945942456856105	0.0	13.868370596227795	0.05112877314543587
131676	5.753690946702858	42.16814630436421	7.603189108365155	7.531418172834352	5.753690946702858	42.16814630436421	1.404964035993828	0.33398183188253866	0.37476733829972586	0.0	13.868370596227795	0.05219541935328194
131804	5.754439288352694	42.18750445338224	7.605881203495701	7.534173934755748	5.754439288352694	42.18750445338224	1.4133179110723333	0.3346059066611149	0.3552187617969553	0.0	13.869019332733252	0.05374762597766689
131816	5.754902424682492	42.20688833960417	7.608595238421461	7.537016670782744	5.754902424682492	42.20688833960417	1.4164450860590596	0.33474827931712386	0.34222397307780095	0.0	13.869019332733252	0.055423034673571
131828	5.75524374071612	42.2262202978822	7.611323895732403	7.539934911730769	5.75524374071612	42.2262202978822	1.406525452794343	0.33468055333016333	0.3114081079224232	0.0	13.869019332733252	0.056649561733032275
131.84	5.755434298339171	42.24547323849956	7.6140671720916995	7.542908738144712	5.755434298339171	42.24547323849956	1.383908995970225	0.3344457130312572	0.28235766412435737	0.0	13.871849188095181	0.057609941814487996
132028	5.755738611643001	42.264802566967546	7.6169783218937335	7.545916136626951	5.755738611643001	42.264802566967546	1.3332478502475005	0.3346627623521107	0.24386225379174242	0.0	13.872811617729846	0.05781771923679447
132.04	5.756055682146871	42.284087443398064	7.619900403903685	7.548905211294713	5.756055682146871	42.284087443398064	1.2631491829268366	0.33392012625942963	0.20933665487573577	0.0	13.872811617729846	0.057144927304761825
132044	5.756215340992852	42.303244199236985	7.622833416111536	7.551856535506248	5.756215340992852	42.303244199236985	1.1834593553549495	0.3330732414874509	0.1926158395931076	0.0	13.880071910272047	0.05644083831660253
132164	5.756604239740811	42.32246783777221	7.625871981764661	7.554774438656973	5.756604239740811	42.32246783777221	1.084250507847806	0.33246982289124677	0.17884232580348425	0.0	13.880854386846725	0.05586339622563707
132164	5.756909274268384	42.34161595572629	7.628914183747116	7.557672992219611	5.756909274268384	42.34161595572629	0.9772950115457428	0.3313591355817704	0.1653374534518085	0.0	13.880854386846725	0.055740983752009254
132172	5.757226331520774	42.360759743250696	7.631960021826385	7.560581194706296	5.757226331520774	42.360759743250696	0.8707859021610784	0.33025375883725383	0.164529721686415	0.0	13.880854386846725	0.056164356628046246
132352	5.757644331540701	42.37987861586653	7.635161988167543	7.563522323494168	5.757644331540701	42.37987861586653	0.7360054301566066	0.32942291151921116	0.15289810779943727	0.0	13.877111331936128	0.056915624754395246
132.36	5.757801832497296	42.39895014561839	7.638374830547104	7.566504825279386	5.757801832497296	42.39895014561839	0.5943816890933009	0.3280588005988201	0.14328830038621115	0.0	13.876515009686118	0.05777722443753978
132368	5.758186068588146	42.41806023018417	7.641594922391602	7.569541812882035	5.758186068588146	42.41806023018417	0.4449399357598545	0.32660705199936424	0.1316359534211517	0.0	13.876515009686118	0.059000550210010036
132512	5.758978495288851	42.43705869061101	7.644948949437086	7.572652325064044	5.758978495288851	42.43705869061101	0.2699126278345285	0.32515990000564104	0.12394116581331746	0.0	13.884484365881676	0.06056021450832016
132.52	5.759628229032928	42.456004999879546	7.648310206351355	7.575852307565201	5.759628229032928	42.456004999879546	0.12277012043798119	0.3237625213726551	0.15433954214068843	0.0	13.884484365881676	0.06244122302867266
132528	5.760278007890328	42.47484303560652	7.651675077814803	7.579159145869259	5.760278007890328	42.47484303560652	0.000389089194081621	0.32259641825053587	0.18098985356261116	0.0	13.884484365881676	0.06460831730229555
132672	5.761051772529027	42.493619968877354	7.655169899623139	7.582583280841279	5.761051772529027	42.493619968877354	-0.11748677139265272	0.32148445030103157	0.19919458587935732	0.0	13.882673661405416	0.06693125456339735
132.68	5.76163486244065	42.51237396286761	7.658671930863641	7.586129937176534	5.76163486244065	42.51237396286761	-0.22454166434865724	0.32047125573487306	0.20908356149800728	0.0	13.882673661405416	0.06919922905149294
132692	5.762156823198214	42.531107756682154	7.6621847742442455	7.589772852293351	5.762156823198214	42.531107756682154	-0.32122225123806336	0.31955020259441247	0.21897136388106767	0.0	13.882673661405416	0.07073495640219075
132856	5.762340347190705	42.54994194608686	7.665845138219552	7.5934899506795865	5.762340347190705	42.54994194608686	-0.4371474690180903	0.3182652067465503	0.21060012298176778	0.0	13.877802526593747	0.07213524642192021
132864	5.762578765928601	42.568757715198345	7.669516278150119	7.597281436342616	5.762578765928601	42.568757715198345	-0.5492789125354005	0.31718666773287707	0.2128682167797912	0.0	13.877802526593747	0.0735558558065517
132876	5.762644111312972	42.587733845523786	7.673194600648385	7.601140244660417	5.762644111312972	42.587733845523786	-0.6559535740321352	0.3161624388387482	0.2164709029612103	0.0	13.87943391410161	0.07473654442505744
132888	5.7630783695747345	42.6067786359835	7.676883694889003	7.605055582756905	5.7630783695747345	42.6067786359835	-0.7513722160390675	0.3152316934929674	0.22590617761404228	0.0	13.87943391410161	0.07575171971001789
133016	5.763614977530302	42.6259554098222	7.680683947193084	7.609020189220877	5.763614977530302	42.6259554098222	-0.8286527581108947	0.31415118145319476	0.2470329818304285	0.0	13.885170135201967	0.07664401308644606
133.02	5.7639353054325655	42.645231830275954	7.684494942046326	7.613010911661782	5.7639353054325655	42.645231830275954	-0.9082811441830023	0.31335427923272247	0.24398813747836579	0.0	13.885170135201967	0.0764204026537242
133028	5.764455753486031	42.664501524879455	7.688309517167103	7.616947671126865	5.764455753486031	42.664501524879455	-0.9897523712784673	0.3125628095005454	0.24100203709580273	0.0	13.885170135201967	0.07515053315440004
133044	5.764803760815707	42.6837705524323	7.69214198924685	7.620836773142589	5.764803760815707	42.6837705524323	-1.070452744966737	0.31171788956497953	0.2409998152496609	0.0	13.886042731972298	0.07460976707687315
133088	5.765216905490327	42.7028338475265	7.69601380881154	7.624714490331564	5.765216905490327	42.7028338475265	-1.1439372316754253	0.31083742205262227	0.24758336878307566	0.0	13.892100457523847	0.07452524332907697
[truncated: 10,341 more rows]
