# Supplementary material for: Detection and tracking of ocean layers using an AUV with UKF based extremum seeking control in the Baltic Sea
Source: Sci Rep. 2024 Sep 4;14:20629. doi: 10.1038/s41598-024-70775-y (PMC11374998; doi:10.1038/s41598-024-70775-y)
Supplement: Supplementary file 2 — Supplementary Information 2. [file 41598_2024_70775_MOESM2_ESM.zip › Data_UKF_ESC_field_test.csv]

	Datetime	desired north [m]	desired east [m]	desired depth [m]	depth [m]	north [m]	east [m]	ukf_x0	ukf_x1	cost fuction	Temperature [ITS-90 deg C]	vel_z
0	2022-10-28 12:57:35.221393108	59.85265940083052	87.2885495717635	0.3047752273082733	0.2847752273082733	59.85265940083052	87.2885495717635	0.0	0.0	0.0	13.505499839782717	-0.0099075138568878
1	2022-10-28 12:57:35.312690973	59.88989348987695	87.28750871750609	0.3019279730319977	0.2819279730319977	59.88989348987695	87.28750871750609	0.0	0.0	0.0	13.50749969482422	-0.0249124150723218
2	2022-10-28 12:57:35.413717985	59.92763478284873	87.28675755115704	0.2980004143714905	0.2780004143714905	59.92763478284873	87.28675755115704	0.0	0.0	0.0	13.508600234985352	-0.0343237183988094
3	2022-10-28 12:57:35.513226032	59.96736541364966	87.28660764802436	0.293811936378479	0.273811936378479	59.96736541364966	87.28660764802436	0.0	0.0	0.0	13.510700225830078	-0.0292447172105312
4	2022-10-28 12:57:35.613758087	60.00817361929228	87.2869850823256	0.2921989154815674	0.2721989154815674	60.00817361929228	87.2869850823256	0.0	0.0	0.0	13.512299537658691	0.0122047448530793
5	2022-10-28 12:57:35.712775946	60.0469776388902	87.28791401538311	0.2950412821769714	0.2750412821769714	60.0469776388902	87.28791401538311	0.0	0.0	0.0	13.512900352478027	0.0609845109283924
6	2022-10-28 12:57:35.812927961	60.0823297342647	87.28932170897812	0.3019312810897827	0.2819312810897827	60.0823297342647	87.28932170897812	0.0	0.0	0.0	13.513699531555176	0.1068223416805267
7	2022-10-28 12:57:35.913574934	60.11404176879347	87.29165226759898	0.3131431531906128	0.2931431531906128	60.11404176879347	87.29165226759898	0.0	0.0	0.0	13.51389980316162	0.1429242193698883
8	2022-10-28 12:57:36.013144970	60.14319759039424	87.29452133548033	0.3281832528114319	0.3081832528114319	60.14319759039424	87.29452133548033	0.0	0.0	0.0	13.514100074768066	0.1825407743453979
9	2022-10-28 12:57:36.113285065	60.169591133748575	87.2972062007914	0.3444077861309051	0.3244077861309051	60.169591133748575	87.2972062007914	0.0	0.0	0.0	13.514200210571287	0.2070301622152328
10	2022-10-28 12:57:36.213252068	60.19290872393141	87.29922747880644	0.3641658616065979	0.3441658616065979	60.19290872393141	87.29922747880644	0.0	0.0	0.0	13.514300346374512	0.2212190181016922
11	2022-10-28 12:57:36.312817097	60.2130064154598	87.30029773968351	0.3850661110877991	0.3650661110877991	60.2130064154598	87.30029773968351	0.0	0.0	0.0	13.514699935913086	0.2305328100919723
12	2022-10-28 12:57:36.413203955	60.23042614140391	87.3005065950317	0.4065336775779724	0.3865336775779724	60.23042614140391	87.3005065950317	0.0	0.0	0.0	13.51509952545166	0.2311882078647613
13	2022-10-28 12:57:36.512729883	60.24537886463406	87.29953533789072	0.4282996249198914	0.4082996249198913	60.24537886463406	87.29953533789072	0.0	0.0	0.0	13.516599655151367	0.2299361824989318
14	2022-10-28 12:57:36.612417936	60.258242116953895	87.29752245009924	0.4497506809234619	0.4297506809234619	60.258242116953895	87.29752245009924	0.0	0.0	0.0	13.51889991760254	0.2264284938573837
15	2022-10-28 12:57:36.713500977	60.26978895054887	87.294706274893	0.4707654011249542	0.4507654011249542	60.26978895054887	87.294706274893	0.0	0.0	0.0	13.519800186157228	0.220851868391037
16	2022-10-28 12:57:36.812803030	60.28116394867406	87.2913273263332	0.4914765250682831	0.4714765250682831	60.28116394867406	87.2913273263332	0.0	0.0	0.0	13.52079963684082	0.2205149233341217
17	2022-10-28 12:57:36.913682938	60.29315873164323	87.28846023675644	0.5131312501430512	0.4931312501430511	60.29315873164323	87.28846023675644	0.0	0.0	0.0	13.520999908447266	0.2286378890275955
18	2022-10-28 12:57:37.012830019	60.3046966356336	87.28564328892571	0.5352214765548706	0.5152214765548706	60.3046966356336	87.28564328892571	0.0	0.0	0.0	13.52079963684082	0.233433336019516
19	2022-10-28 12:57:37.112622023	60.31587579469348	87.2829472963454	0.5557697606086731	0.5357697606086731	60.31587579469348	87.2829472963454	0.0	0.0	0.0	13.520600318908691	0.2391447573900222
20	2022-10-28 12:57:37.213088989	60.32677458262423	87.28040370394059	0.5798172545433045	0.5598172545433044	60.32677458262423	87.28040370394059	0.0	0.0	0.0	13.520600318908691	0.2525509595870971
21	2022-10-28 12:57:37.313165903	60.33738123447344	87.27796631454798	0.60501136302948	0.58501136302948	60.33738123447344	87.27796631454798	0.0	0.0	0.0	13.520899772644045	0.2626359462738037
22	2022-10-28 12:57:37.413969040	60.34775730841386	87.27551720523066	0.6312903952598572	0.6112903952598572	60.34775730841386	87.27551720523066	0.0	0.0	0.0	13.521100044250488	0.2751227021217346
23	2022-10-28 12:57:37.512556076	60.35791123708819	87.27305464498741	0.6586414766311646	0.6386414766311646	60.35791123708819	87.27305464498741	0.0	0.0	0.0	13.521200180053713	0.2839719355106354
24	2022-10-28 12:57:37.612683058	60.36788689878199	87.27065527241895	0.6867503118515015	0.6667503118515015	60.36788689878199	87.27065527241895	0.0	0.0	0.0	13.521400451660156	0.2879159450531006
25	2022-10-28 12:57:37.717066050	139.83399095160834	87.28910292226676	0.7153818202018738	0.6953818202018738	60.3776062382312	87.26844809859482	0.0	0.0	0.0	13.521599769592283	0.2904706597328186
26	2022-10-28 12:57:37.813574076	139.83399095160834	87.28910292226676	0.7435952615737915	0.7235952615737915	60.387998780351566	87.26592351635774	0.0	0.0	0.0	13.521699905395508	0.2921592593193054
27	2022-10-28 12:57:37.911972046	139.83399095160834	87.28910292226676	0.7716100406646729	0.7516100406646729	60.398356963298056	87.2635295363369	0.0	0.0	0.0	13.52180004119873	0.2893966138362884
28	2022-10-28 12:57:38.013014078	139.83399095160834	87.28910292226676	0.7995071601867676	0.7795071601867676	60.4093711388603	87.26138232312016	0.0	0.0	0.0	13.521599769592283	0.2872114777565002
29	2022-10-28 12:57:38.112421989	139.83399095160834	87.28910292226676	0.8247285676002503	0.8047285676002502	60.424278518952576	87.25912453949196	0.0	0.0	0.0	13.521499633789062	0.2859156429767608
30	2022-10-28 12:57:38.213188887	139.83399095160834	87.28910292226676	0.8527383995056153	0.8327383995056152	60.44446310149618	87.25576487852882	0.0	0.0	0.0	13.521499633789062	0.2826807498931885
31	2022-10-28 12:57:38.312372923	139.83399095160834	87.28910292226676	0.8806780767440796	0.8606780767440796	60.46938218361828	87.25116533428552	0.0	0.0	0.0	13.521400451660156	0.2785940170288086
32	2022-10-28 12:57:38.412971020	139.83399095160834	87.28910292226676	0.9082672786712648	0.8882672786712646	60.498252380938	87.24521092461569	0.0	0.0	0.0	13.521300315856934	0.2699460089206695
33	2022-10-28 12:57:38.513380050	139.83399095160834	87.28910292226676	0.9355344367027284	0.9155344367027284	60.53008028005398	87.23803599253897	0.0	0.0	0.0	13.521100044250488	0.2691000699996948
34	2022-10-28 12:57:38.612466097	139.83399095160834	87.28910292226676	0.9626807761192322	0.9426807761192322	60.56399844266485	87.22955516410838	0.0	0.0	0.0	13.520700454711914	0.271946519613266
35	2022-10-28 12:57:38.713465929	139.83399095160834	87.28910292226676	0.9899504971504212	0.9699504971504213	60.59905757977267	87.21965168179636	0.0	0.0	0.0	13.5201997756958	0.2762456238269806
36	2022-10-28 12:57:38.812762976	139.83399095160834	87.28910292226676	1.017245490550995	0.9972454905509948	60.63568298362411	87.20849706709282	0.0	0.0	0.0	13.51729965209961	0.2864108681678772
37	2022-10-28 12:57:38.913636923	139.83399095160834	87.28910292226676	1.046363968849182	1.026363968849182	60.67197194515929	87.19726630531079	0.0	0.0	0.0	13.514300346374512	0.3020060360431671
38	2022-10-28 12:57:39.012080908	139.83399095160834	87.28910292226676	1.0763466548919678	1.0563466548919678	60.70833870296281	87.18537429771791	0.0	0.0	0.0	13.5068998336792	0.3139735758304596
39	2022-10-28 12:57:39.112967014	139.83399095160834	87.28910292226676	1.1035155248641968	1.0835155248641968	60.74463499256829	87.17308782851048	0.0	0.0	0.0	13.500399589538574	0.3154164552688598
40	2022-10-28 12:57:39.213129997	139.83399095160834	87.28910292226676	1.133648772239685	1.113648772239685	60.78108578244011	87.16065116683865	0.0	0.0	0.0	13.497900009155272	0.3219437599182129
41	2022-10-28 12:57:39.313110113	139.83399095160834	87.28910292226676	1.163153190612793	1.143153190612793	60.81771404193638	87.1476668545397	0.0	0.0	0.0	13.493800163269045	0.3235359191894531
42	2022-10-28 12:57:39.413417101	139.83399095160834	87.28910292226676	1.1919834804534912	1.1719834804534912	60.854520382460805	87.13404112947808	0.0	0.0	0.0	13.49120044708252	0.3183729350566864
43	2022-10-28 12:57:39.512286900	139.83399095160834	87.28910292226676	1.220218915939331	1.200218915939331	60.89169586328458	87.11975793813413	0.0	0.0	0.0	13.483099937438965	0.3169786930084228
44	2022-10-28 12:57:39.612046957	139.83399095160834	87.28910292226676	1.247948546409607	1.227948546409607	60.92932254622514	87.10508663466159	0.0	0.0	0.0	13.475000381469728	0.3212300539016723
45	2022-10-28 12:57:39.712758064	139.83399095160834	87.28910292226676	1.2753211450576782	1.2553211450576782	60.967534319900345	87.09073145607803	0.0	0.0	0.0	13.472399711608888	0.3260125815868377
46	2022-10-28 12:57:39.813457012	139.83399095160834	87.28910292226676	1.302333493232727	1.282333493232727	61.00718700486203	87.07738617526286	0.0	0.0	0.0	13.467599868774414	0.327161580324173
47	2022-10-28 12:57:39.912499905	139.83399095160834	87.28910292226676	1.3297553253173828	1.3097553253173828	61.04719168794294	87.06644112905995	0.0	0.0	0.0	13.463899612426758	0.3312709331512451
48	2022-10-28 12:57:40.013345003	139.83399095160834	87.28910292226676	1.3572077941894531	1.3372077941894531	61.08747920991388	87.0581184180028	0.0	0.0	0.0	13.451499938964844	0.3357085287570953
49	2022-10-28 12:57:40.112849951	139.83399095160834	87.28910292226676	1.3812909317016602	1.3612909317016602	61.128168895368056	87.0517193782645	0.0	0.0	0.0	13.43690013885498	0.3319222331047058
50	2022-10-28 12:57:40.213279963	139.83399095160834	87.28910292226676	1.4085077238082886	1.3885077238082886	61.16918446738119	87.04681663836436	0.0	0.0	0.0	13.431300163269045	0.3329066336154938
51	2022-10-28 12:57:40.312536955	139.83399095160834	87.28910292226676	1.435461778640747	1.415461778640747	61.21039971305403	87.04306049563462	0.0	0.0	0.0	13.424599647521973	0.3352178633213043
52	2022-10-28 12:57:40.413400888	139.83399095160834	87.28910292226676	1.4620677423477173	1.4420677423477173	61.25177708954243	87.04018109170318	0.0	0.0	0.0	13.422699928283691	0.3318015933036804
53	2022-10-28 12:57:40.512325048	139.83399095160834	87.28910292226676	1.4885231447219849	1.4685231447219849	61.29333417865586	87.03806304623097	0.0	0.0	0.0	13.416799545288086	0.3325297236442566
54	2022-10-28 12:57:40.613321066	139.83399095160834	87.28910292226676	1.5154428672790528	1.4954428672790527	61.33515995818516	87.03648963472365	0.0	0.0	0.0	13.407899856567385	0.3389630019664764
55	2022-10-28 12:57:40.712394953	139.83399095160834	87.28910292226676	1.5430938196182251	1.523093819618225	61.37766609758136	87.03505006045097	0.0	0.0	0.0	13.40369987487793	0.3488630354404449
56	2022-10-28 12:57:40.812854052	139.83399095160834	87.28910292226676	1.571022171974182	1.551022171974182	61.42107623212357	87.03226309429121	0.0	0.0	0.0	13.39680004119873	0.3544275462627411
57	2022-10-28 12:57:40.913459063	139.83399095160834	87.28910292226676	1.5994496536254883	1.5794496536254885	61.46381444259736	87.0282683769254	0.0	0.0	0.0	13.393600463867188	0.3579424917697906
58	2022-10-28 12:57:41.012691021	139.83399095160834	87.28910292226676	1.627680320739746	1.607680320739746	61.50640059392758	87.02403494890238	0.0	0.0	0.0	13.38640022277832	0.354136049747467
59	2022-10-28 12:57:41.112865925	139.83399095160834	87.28910292226676	1.6523516368865967	1.632351636886597	61.54877099712735	87.02004748851493	0.0	0.0	0.0	13.378000259399414	0.3476026654243469
60	2022-10-28 12:57:41.213084936	139.83399095160834	87.28910292226676	1.6792808961868286	1.6592808961868286	61.59110581162843	87.01657328737711	0.0	0.0	0.0	13.373600006103516	0.3370923697948456
61	2022-10-28 12:57:41.312743902	139.83399095160834	87.28910292226676	1.7056545209884644	1.6856545209884644	61.633607315847385	87.01392045213699	0.0	0.0	0.0	13.36489963531494	0.332410454750061
62	2022-10-28 12:57:41.412508965	139.83399095160834	87.28910292226676	1.7316658687591553	1.7116658687591553	61.6763267191062	87.01217495631334	0.0	0.0	0.0	13.360799789428713	0.3331846892833709
63	2022-10-28 12:57:41.513151884	139.83399095160834	87.28910292226676	1.7573980283737185	1.7373980283737185	61.71931298366706	87.01142573124189	0.0	0.0	0.0	13.353300094604492	0.330252468585968
64	2022-10-28 12:57:41.612884998	139.83399095160834	87.28910292226676	1.7832101774215698	1.7632101774215698	61.76248968105936	87.01137810993893	0.0	0.0	0.0	13.345999717712402	0.3293441832065582
65	2022-10-28 12:57:41.712527990	139.83399095160834	87.28910292226676	1.8086472940444944	1.7886472940444946	61.80671049542184	87.01162528440364	0.0	0.0	0.0	13.342000007629396	0.3313178122043609
66	2022-10-28 12:57:41.812834024	139.83399095160834	87.28910292226676	1.8344525289535525	1.814452528953552	61.85019029991332	87.01347837771314	0.0	0.0	0.0	13.333200454711914	0.333058089017868
67	2022-10-28 12:57:41.912599087	139.83399095160834	87.28910292226676	1.8607193422317505	1.8407193422317505	61.89321954054876	87.01644681295254	0.0	0.0	0.0	13.329099655151367	0.3318800032138824
68	2022-10-28 12:57:42.013185024	139.83399095160834	87.28910292226676	1.887220163345337	1.867220163345337	61.93650204275359	87.01996633791339	0.0	0.0	0.0	13.322400093078612	0.3315469026565552
69	2022-10-28 12:57:42.112965107	139.83399095160834	87.28910292226676	1.9106108140945437	1.8906108140945437	61.97993470384233	87.02417299947862	0.0	0.0	0.0	13.317999839782717	0.3361720442771911
70	2022-10-28 12:57:42.212865114	139.83399095160834	87.28910292226676	1.936881918907165	1.9168819189071653	62.02338760848352	87.02882270961622	0.0	0.0	0.0	13.316100120544434	0.3338871598243713
71	2022-10-28 12:57:42.312417984	139.83399095160834	87.28910292226676	1.9630456161499024	1.9430456161499023	62.06689374379744	87.03405836115601	0.0	0.0	0.0	13.312600135803224	0.3280201852321625
72	2022-10-28 12:57:42.412508965	139.83399095160834	87.28910292226676	1.988983769416809	1.968983769416809	62.11044946258883	87.04024099218046	0.0	0.0	0.0	13.310999870300291	0.3283795416355133
73	2022-10-28 12:57:42.513636112	139.83399095160834	87.28910292226676	2.014860053062439	1.994860053062439	62.15402409767695	87.04728177064248	0.0	0.0	0.0	13.308099746704102	0.3344331383705139
74	2022-10-28 12:57:42.612761021	139.83399095160834	87.28910292226676	2.0406456184387207	2.0206456184387207	62.1976157025632	87.0549883937361	0.0	0.0	0.0	13.305399894714355	0.3313297629356384
75	2022-10-28 12:57:42.713387966	139.83399095160834	87.28910292226676	2.066034812927246	2.046034812927246	62.24175480124493	87.0632080186585	0.0	0.0	0.0	13.303999900817873	0.3271507918834686
76	2022-10-28 12:57:42.813128948	139.83399095160834	87.28910292226676	2.0911960792541504	2.0711960792541504	62.28550752599635	87.07238484381725	0.0	0.0	0.0	13.301799774169922	0.3320796489715576
77	2022-10-28 12:57:42.913057089	139.83399095160834	87.28910292226676	2.116303701400757	2.096303701400757	62.32934096562401	87.08207793648647	0.0	0.0	0.0	13.300999641418455	0.3326508998870849
78	2022-10-28 12:57:43.012903929	139.83399095160834	87.28910292226676	2.141096134185791	2.121096134185791	62.37321952981936	87.09217745832262	0.0	0.0	0.0	13.299500465393066	0.3271127045154571
79	2022-10-28 12:57:43.113544941	139.83399095160834	87.28910292226676	2.1625132751464844	2.1425132751464844	62.41718722213113	87.10277501521502	0.0	0.0	0.0	13.29800033569336	0.3260466158390045
80	2022-10-28 12:57:43.212343931	139.83399095160834	87.28910292226676	2.186919231414795	2.166919231414795	62.46123075345304	87.11402840556373	0.0	0.0	0.0	13.297200202941896	0.3282151818275451
81	2022-10-28 12:57:43.312179089	139.83399095160834	87.28910292226676	2.2110881996154785	2.1910881996154785	62.50532172682537	87.1257263432788	0.0	0.0	0.0	13.29580020904541	0.3249401152133941
82	2022-10-28 12:57:43.412380934	139.83399095160834	87.28910292226676	2.235348720550537	2.215348720550537	62.54954583859693	87.1378252929754	0.0	0.0	0.0	13.295100212097168	0.3219107091426849
83	2022-10-28 12:57:43.513689995	139.83399095160834	87.28910292226676	2.2597074699401856	2.239707469940185	62.59388116524747	87.15032813546216	0.0	0.0	0.0	13.293100357055664	0.3255309164524078
84	2022-10-28 12:57:43.612165928	139.83399095160834	87.28910292226676	2.283991117477417	2.263991117477417	62.638284709523205	87.1629901677048	0.0	0.0	0.0	13.291299819946287	0.3273828625679016
85	2022-10-28 12:57:43.713804960	139.83399095160834	87.28910292226676	2.3080561351776123	2.2880561351776123	62.6827747216982	87.17520677292003	0.0	0.0	0.0	13.29069995880127	0.3238921761512756
86	2022-10-28 12:57:43.813235998	139.83399095160834	87.28910292226676	2.3328929138183594	2.31289291381836	62.72552879741651	87.18745455089164	0.0	0.0	0.0	13.289899826049805	0.3217081725597381
87	2022-10-28 12:57:43.913547993	139.83399095160834	87.28910292226676	2.3580649089813237	2.3380649089813232	62.76824386430705	87.19962041790203	0.0	0.0	0.0	13.289600372314451	0.3275030851364136
88	2022-10-28 12:57:44.012765884	139.83399095160834	87.28910292226676	2.383377809524536	2.363377809524536	62.81087872580068	87.21136321237594	0.0	0.0	0.0	13.288999557495115	0.3264105319976806
89	2022-10-28 12:57:44.113023996	139.83399095160834	87.28910292226676	2.4052155208587647	2.3852155208587646	62.8533107489981	87.22261080901295	0.0	0.0	0.0	13.288299560546877	0.3214400112628937
90	2022-10-28 12:57:44.211880922	139.83399095160834	87.28910292226676	2.4306123447418213	2.4106123447418213	62.89565538039043	87.23355572873605	0.0	0.0	0.0	13.288100242614746	0.3232380449771881
91	2022-10-28 12:57:44.312338114	139.83399095160834	87.28910292226676	2.456120748519897	2.436120748519897	62.93787840377247	87.24420609060724	0.0	0.0	0.0	13.28730010986328	0.3266742825508117
92	2022-10-28 12:57:44.412307024	139.83399095160834	87.28910292226676	2.481735248565674	2.461735248565674	62.97988625056578	87.25437050033646	0.0	0.0	0.0	13.286800384521484	0.3223659694194793
93	2022-10-28 12:57:44.513205051	139.83399095160834	87.28910292226676	2.507488031387329	2.487488031387329	63.02172982328399	87.2641089174797	0.0	0.0	0.0	13.285799980163574	0.3193403780460357
94	2022-10-28 12:57:44.614717960	139.83399095160834	87.28910292226676	2.5333578777313237	2.5133578777313232	63.063455926678266	87.27354795222337	0.0	0.0	0.0561254693013925	13.284899711608888	0.3221957683563232
95	2022-10-28 12:57:44.713455915	139.83399095160834	87.28910292226676	2.5592653942108154	2.5392653942108154	63.105036409289326	87.28224919555257	0.0	0.0	0.0554686793827669	13.28439998626709	0.3260459899902344
96	2022-10-28 12:57:44.812541962	139.83399095160834	87.28910292226676	2.5847342205047608	2.5647342205047607	63.14905180980186	87.29134004465077	0.0	0.0	0.0542691116663528	13.283599853515623	0.3196353018283844
97	2022-10-28 12:57:44.913115025	139.83399095160834	87.28910292226676	2.610021133422852	2.590021133422852	63.19310669186166	87.30014005607487	0.0	0.0	0.0536490366492359	13.283300399780272	0.3153290450572967
98	2022-10-28 12:57:45.012083054	139.83399095160834	87.28910292226676	2.6353011322021485	2.6153011322021484	63.23723871146706	87.30863669561141	0.0	0.0	0.0524073597342797	13.282600402832031	0.3192132115364074
99	2022-10-28 12:57:45.113215923	139.83399095160834	87.28910292226676	2.657106418609619	2.637106418609619	63.28139313399633	87.3167776208928	0.0	0.0	0.0508508122846839	13.28219985961914	0.3188050091266632
100	2022-10-28 12:57:45.212852955	139.83399095160834	87.28910292226676	2.682149667739868	2.662149667739868	63.32572663171288	87.32462826569815	0.0	0.0	0.0499820162986411	13.282099723815918	0.3129011988639831
101	2022-10-28 12:57:45.311955929	139.83399095160834	87.28910292226676	2.707122344970703	2.687122344970703	63.37037814366359	87.33230728777882	0.0	0.0	0.0482113268041504	13.281900405883787	0.3145480453968048
102	2022-10-28 12:57:45.412334919	139.83399095160834	87.28910292226676	2.731955547332764	2.711955547332764	63.41536574536379	87.3396780455823	0.0	0.0	0.0473507171673606	13.281800270080566	0.3159902095794678
103	2022-10-28 12:57:45.513396025	139.83399095160834	87.28910292226676	2.756500024795532	2.736500024795532	63.46061531074922	87.34670316768425	0.0	0.0	0.0456346431579958	13.28159999847412	0.3113315403461456
104	2022-10-28 12:57:45.612256050	139.83399095160834	87.28910292226676	2.7808306407928467	2.7608306407928467	63.50604934695272	87.35358404964153	0.0	0.0	0.0439437962711048	13.281700134277344	0.3040211200714111
105	2022-10-28 12:57:45.713663101	139.83399095160834	87.28910292226676	2.804799814224243	2.784799814224243	63.55258034454805	87.3604401398003	0.0	0.0	0.0430683501208226	13.281700134277344	0.3100392818450928
106	2022-10-28 12:57:45.813221931	139.83399095160834	87.28910292226676	2.8292575073242188	2.8092575073242188	63.59787658059693	87.36767718565766	0.0	0.0	0.0413263593945668	13.281700134277344	0.3136045038700104
107	2022-10-28 12:57:45.913707018	139.83399095160834	87.28910292226676	2.853927631378174	2.833927631378174	63.643361880374144	87.37456707442485	0.0	0.0	0.0404383199058651	13.281700134277344	0.3123227059841156
108	2022-10-28 12:57:46.013642073	139.83399095160834	87.28910292226676	2.878862400054932	2.858862400054932	63.68901855277131	87.38109420491442	0.0	0.0	0.0385215511875083	13.281900405883787	0.3150191307067871
109	2022-10-28 12:57:46.113379955	139.83399095160834	87.28910292226676	2.9006793689727783	2.8806793689727783	63.73481766556044	87.38723297261366	0.0	0.0	0.0365039176426417	13.28219985961914	0.3228829503059387
110	2022-10-28 12:57:46.213177919	139.83399095160834	87.28910292226676	2.9259205055236817	2.9059205055236816	63.78073548178386	87.39284038142723	0.0	0.0	0.0354866965646826	13.282400131225586	0.3239088952541351
111	2022-10-28 12:57:46.311861038	139.83399095160834	87.28910292226676	2.951274890899658	2.931274890899658	63.82666328900052	87.3980440990139	0.0	0.0	0.0335006953762554	13.282500267028809	0.3217862546443939
112	2022-10-28 12:57:46.413616896	139.83399095160834	87.28910292226676	2.976896543502808	2.956896543502808	63.87268598436687	87.40283796437735	0.0	0.0	0.0325409439325299	13.282500267028809	0.3281781077384949
113	2022-10-28 12:57:46.513675927	139.83399095160834	87.28910292226676	3.0026910495758057	2.9826910495758057	63.91880938520316	87.40721554254716	0.0	0.0	0.0306582954721273	13.282600402832031	0.3339836597442627
114	2022-10-28 12:57:46.612303019	139.83399095160834	87.28910292226676	3.0286536407470703	3.0086536407470703	63.96498874200833	87.41099546036234	0.0	0.0	0.028814404345989	13.282899856567385	0.3336791396141052
115	2022-10-28 12:57:46.713279963	139.83399095160834	87.28910292226676	3.054668207168579	3.034668207168579	64.01139108115359	87.41407715763091	0.0	0.0	0.027878370194624	13.28320026397705	0.3328680098056793
116	2022-10-28 12:57:46.812194109	139.83399095160834	87.28910292226676	3.081072587966919	3.061072587966919	64.05667473780133	87.4155916674595	0.0	0.0	0.0259575985756166	13.283900260925291	0.3392322659492492
117	2022-10-28 12:57:46.913891077	139.83399095160834	87.28910292226676	3.1076753330230718	3.0876753330230717	64.10205570818701	87.4166247514902	0.0	0.0	0.024969076964368	13.284099578857422	0.3457734584808349
118	2022-10-28 12:57:47.012624979	139.83399095160834	87.28910292226676	3.134319324493408	3.114319324493408	64.14744799730607	87.41719641282671	0.0	0.0	0.0229199221225629	13.284500122070312	0.3412911295890808
119	2022-10-28 12:57:47.113120079	139.83399095160834	87.28910292226676	3.1574149322509766	3.137414932250977	64.19288682173355	87.41747172817124	0.0	0.0	0.0207835572039779	13.285099983215332	0.3445295989513397
120	2022-10-28 12:57:47.211885929	139.83399095160834	87.28910292226676	3.184339303970337	3.164339303970337	64.23831386738573	87.41725030991023	0.0	0.0	0.0196701932217645	13.285400390625	0.350730687379837
121	2022-10-28 12:57:47.311903954	139.83399095160834	87.28910292226676	3.2110665035247803	3.1910665035247803	64.28369519301248	87.41675746480358	0.0	0.0	0.0173648476922116	13.286100387573242	0.3477102220058441
122	2022-10-28 12:57:47.412739992	139.83399095160834	87.28910292226676	3.237660903930664	3.217660903930664	64.32922545098451	87.41628806295171	0.0	0.0	0.0161636060240146	13.28660011291504	0.344963788986206
123	2022-10-28 12:57:47.513264894	139.83399095160834	87.28910292226676	3.264431495666504	3.244431495666504	64.37489847490696	87.41593649406484	0.0	0.0	0.0137040426074399	13.287599563598633	0.3512386679649353
124	2022-10-28 12:57:47.612302065	139.83399095160834	87.28910292226676	3.2913112831115723	3.2713112831115723	64.42079197584319	87.41555306187098	0.0	0.0	0.0113341518711529	13.288599967956545	0.3563134968280792
125	2022-10-28 12:57:47.713274956	139.83399095160834	87.28910292226676	3.3181150150299072	3.2981150150299072	64.46650621878985	87.41440047610389	0.0	0.0	0.0101704337468274	13.289299964904783	0.3538031578063965
126	2022-10-28 12:57:47.812886953	139.83399095160834	87.28910292226676	3.3446538639068604	3.3246538639068604	64.51174387124964	87.41371610776397	0.0	0.0	0.0078514195677993	13.29069995880127	0.3521590232849121
127	2022-10-28 12:57:47.913755894	139.83399095160834	87.28910292226676	3.371200580596924	3.351200580596924	64.55721549314757	87.41275263372677	0.0	0.0	0.0066838166543773	13.291399955749512	0.3561387956142425
128	2022-10-28 12:57:48.012469053	139.83399095160834	87.28910292226676	3.3975954246521	3.3775954246521	64.60280821948086	87.41160938654414	0.0	0.0	0.004358388241739	13.29259967803955	0.3561956286430359
129	2022-10-28 12:57:48.113528967	139.83399095160834	87.28910292226676	3.420148630142212	3.400148630142212	64.6485407192861	87.41040788409356	0.0	0.0	0.0020580489437945	13.294099807739258	0.3517085313796997
130	2022-10-28 12:57:48.212055922	139.83399095160834	87.28910292226676	3.4463992309570317	3.4263992309570312	64.69447536649548	87.40917933542686	0.0	0.0	0.000909383632037	13.294899940490724	0.3507732152938843
131	2022-10-28 12:57:48.311975002	139.83399095160834	87.28910292226676	3.472759027481079	3.452759027481079	64.74058917570791	87.40790148274716	0.0	0.0	0.0014104112791128	13.296799659729004	0.3579342365264892
132	2022-10-28 12:57:48.412007093	139.83399095160834	87.28910292226676	3.4991693687438965	3.4791693687438965	64.78683626239132	87.40642954441591	0.0	0.0	0.0025688459567768	13.297800064086914	0.3573557734489441
133	2022-10-28 12:57:48.513392925	139.83399095160834	87.28910292226676	3.5256211948394776	3.505621194839477	64.8331494639072	87.40494590227628	0.0	0.0	0.0048537654115579	13.299799919128418	0.3524362742900848
134	2022-10-28 12:57:48.611764908	139.83399095160834	87.28910292226676	3.552246828079224	3.532246828079224	64.87956064001159	87.40344759121776	0.0	0.0	0.007086927949022	13.301400184631348	0.3556826114654541
135	2022-10-28 12:57:48.713426113	139.83399095160834	87.28910292226676	3.579295654296875	3.559295654296875	64.92627353578442	87.40174223607052	0.0	0.0	0.0081854978874908	13.301899909973145	0.3591590523719787
136	2022-10-28 12:57:48.812268972	139.83399095160834	87.28910292226676	3.605524559020996	3.585524559020996	64.97257038564798	87.39729383795091	0.0	0.0	0.0103771698864562	13.302800178527832	0.3539973795413971
137	2022-10-28 12:57:48.913705111	139.83399095160834	87.28910292226676	3.631956596374512	3.611956596374512	65.0195180256026	87.39329393180626	0.0	0.0	0.0114699681067746	13.303099632263184	0.3488679528236389
138	2022-10-28 12:57:49.011862040	139.83399095160834	87.28910292226676	3.658505220413208	3.638505220413208	65.06655118181725	87.3893750593584	0.0	0.0	0.0136297584148069	13.30370044708252	0.355671763420105
139	2022-10-28 12:57:49.113564014	139.83399095160834	87.28910292226676	3.681478757858277	3.661478757858277	65.11358047954333	87.38518695594026	0.0	0.0	0.0157470554880716	13.304699897766112	0.3567396998405456
140	2022-10-28 12:57:49.212187052	139.83399095160834	87.28910292226676	3.708156843185425	3.688156843185425	65.16051068175202	87.38067957620265	0.0	0.0	0.0167767538739606	13.30519962310791	0.3503829836845398
141	2022-10-28 12:57:49.311786890	139.83399095160834	87.28910292226676	3.734841604232788	3.714841604232788	65.20744323439774	87.37603285695077	0.0	0.0	0.0187372389873315	13.305800437927246	0.3491147756576538
142	2022-10-28 12:57:49.412157059	139.83399095160834	87.28910292226676	3.76142336845398	3.74142336845398	65.25439234675815	87.37130809755305	0.0	0.0	0.019676423809403	13.306099891662598	0.3510690033435821
143	2022-10-28 12:57:49.513588905	139.83399095160834	87.28910292226676	3.787966747283936	3.767966747283936	65.30137129240954	87.36632722651727	0.0	0.0	0.0214818216800314	13.30679988861084	0.3493871092796325
144	2022-10-28 12:57:49.612869024	139.83399095160834	87.28910292226676	3.814360876083374	3.794360876083374	65.34833841405094	87.36111344420442	0.0	0.0	0.0231790031419179	13.307700157165527	0.3423584997653961
145	2022-10-28 12:57:49.713587046	139.83399095160834	87.28910292226676	3.840055484771729	3.820055484771729	65.39496130687229	87.35463516141672	0.0	0.0	0.023992663031137	13.308300018310549	0.3419970273971557
146	2022-10-28 12:57:49.812752962	139.83399095160834	87.28910292226676	3.8663096618652335	3.8463096618652335	65.44319948197945	87.3511254698683	0.0	0.0	0.025562053089621	13.309700012207031	0.3447987139225006
147	2022-10-28 12:57:49.913230896	139.83399095160834	87.28910292226676	3.892546195983887	3.872546195983887	65.49129865637475	87.34755568601874	0.0	0.0	0.0263144762657381	13.310500144958496	0.3383814394474029
148	2022-10-28 12:57:50.012656927	139.83399095160834	87.28910292226676	3.918857593536377	3.898857593536377	65.53930063832838	87.34398447735325	0.0	0.0	0.0277696334189576	13.312199592590332	0.3370973467826843
149	2022-10-28 12:57:50.112369061	139.83399095160834	87.28910292226676	3.941997308731079	3.921997308731079	65.58730230626367	87.34044344395207	0.0	0.0	0.0291737866156384	13.314000129699709	0.3430306017398834
150	2022-10-28 12:57:50.213227987	139.83399095160834	87.28910292226676	3.9685654830932617	3.9485654830932617	65.63519585225764	87.33677127588726	0.0	0.0	0.0298544892939329	13.3149995803833	0.3445888757705688
151	2022-10-28 12:57:50.311804056	139.83399095160834	87.28910292226676	3.995170612335205	3.975170612335205	65.6829551522489	87.33307428592666	0.0	0.0	0.0311588361441216	13.31700038909912	0.3360494077205658
152	2022-10-28 12:57:50.413413048	139.83399095160834	87.28910292226676	4.021859188079834	4.001859188079834	65.73066147695074	87.32958362568674	0.0	0.0	0.0317823257532362	13.317899703979492	0.3392514288425445
153	2022-10-28 12:57:50.513614892	139.83399095160834	87.28910292226676	4.048769016265869	4.028769016265869	65.77823809122634	87.32617416798067	0.0	0.0	0.0329678308018494	13.3193998336792	0.345209538936615
154	2022-10-28 12:57:50.612585068	139.83399095160834	87.28910292226676	4.075723190307617	4.055723190307617	65.82568091119677	87.32275437659982	0.0	0.0	0.0340263628974438	13.320599555969238	0.3421734571456909
155	2022-10-28 12:57:50.713325977	139.83399095160834	87.28910292226676	4.102515716552734	4.082515716552734	65.87323599605776	87.31929235518712	0.0	0.0	0.0344934615796385	13.321399688720703	0.3365499675273895
156	2022-10-28 12:57:50.812585115	139.83399095160834	87.28910292226676	4.129917640686035	4.109917640686035	65.92062842315471	87.3181053506274	0.0	0.0	0.0352934857314338	13.32289981842041	0.3410564959049225
157	2022-10-28 12:57:50.913686991	139.83399095160834	87.28910292226676	4.15763427734375	4.13763427734375	65.96808551185475	87.31726519472058	0.0	0.0	0.0356133847102821	13.32349967956543	0.3504952192306518
158	2022-10-28 12:57:51.012518883	139.83399095160834	87.28910292226676	4.185670871734619	4.165670871734619	66.01553103816538	87.31656855814478	0.0	0.0	0.0361119214188469	13.324700355529783	0.3475929498672485
159	2022-10-28 12:57:51.113301992	139.83399095160834	87.28910292226676	4.210499782562255	4.190499782562256	66.06299928227556	87.31612203322018	0.0	0.0	0.0364935400212366	13.326000213623049	0.3479057252407074
160	2022-10-28 12:57:51.213119030	139.83399095160834	87.28910292226676	4.239167232513427	4.219167232513428	66.11051920681689	87.31602748306281	0.0	0.0	0.0366771265430192	13.326700210571287	0.3533049821853637
161	2022-10-28 12:57:51.311986923	139.83399095160834	87.28910292226676	4.267981071472168	4.247981071472168	66.15801777181467	87.31605823019268	0.0	0.0	0.0370170948156993	13.327899932861328	0.3558690845966339
162	2022-10-28 12:57:51.414155006	139.83399095160834	87.28910292226676	4.296973724365234	4.276973724365234	66.20555748544776	87.31638578805024	0.0	0.0	0.0371820603789237	13.328499794006348	0.3547165989875793
163	2022-10-28 12:57:51.513632059	139.83399095160834	87.28910292226676	4.326110382080078	4.306110382080078	66.25311932236576	87.31713294264841	0.0	0.0	0.0374919051945589	13.329400062561035	0.3564503192901611
164	2022-10-28 12:57:51.612812996	139.83399095160834	87.28910292226676	4.355621833801269	4.3356218338012695	66.30084402533456	87.31799538732882	0.0	0.0	0.0377581729775106	13.330499649047852	0.3647620975971222
165	2022-10-28 12:57:51.712094069	139.83399095160834	87.28910292226676	4.385261554718017	4.365261554718018	66.34874136415908	87.31839913112107	0.0	0.0	0.0378794377808464	13.331000328063965	0.3639011681079864
166	2022-10-28 12:57:51.813153982	139.83399095160834	87.28910292226676	4.414810676574707	4.394810676574707	66.39436635642254	87.31606806064094	0.0	0.0	0.0381240782507538	13.33180046081543	0.3644534349441528
167	2022-10-28 12:57:51.912095070	139.83399095160834	87.28910292226676	4.44490530014038	4.424905300140381	66.44020493211319	87.31167754822414	0.0	0.0	0.0382370567586752	13.33209991455078	0.3656555414199829
168	2022-10-28 12:57:52.013626099	139.83399095160834	87.28910292226676	4.475640792846679	4.45564079284668	66.4863323731176	87.30422344034439	0.0	0.0	0.0384311221355276	13.3326997756958	0.3626854121685028
169	2022-10-28 12:57:52.112224102	139.83399095160834	87.28910292226676	4.502523441314697	4.482523441314697	66.53276440654392	87.29387787121499	0.0	0.0	0.0385513707724852	13.333100318908691	0.3602252006530761
170	2022-10-28 12:57:52.213332891	139.83399095160834	87.28910292226676	4.533304233551025	4.513304233551025	66.57929643758426	87.28079558776213	0.0	0.0	0.0385739082066488	13.33329963684082	0.3513579666614532
171	2022-10-28 12:57:52.311880112	139.83399095160834	87.28910292226676	4.563758869171142	4.543758869171143	66.62589712286136	87.26571394742513	0.0	0.0	0.038515767728973	13.333800315856934	0.34398153424263
172	2022-10-28 12:57:52.413566113	139.83399095160834	87.28910292226676	4.593870658874511	4.573870658874512	66.67260761576776	87.24894627192975	0.0	0.0	0.0384335917814209	13.334199905395508	0.3437636494636535
173	2022-10-28 12:57:52.512840986	139.83399095160834	87.28910292226676	4.623706836700439	4.60370683670044	66.71915884050503	87.23091874018492	0.0	0.0	0.0381685158366493	13.335100173950195	0.339961439371109
174	2022-10-28 12:57:52.612998009	139.83399095160834	87.28910292226676	4.6535096359252925	4.633509635925293	66.76563663420815	87.21235109562278	0.0	0.0	0.0377747038628915	13.336199760437012	0.3424942791461944
175	2022-10-28 12:57:52.712424994	139.83399095160834	87.28910292226676	4.683108348846435	4.663108348846436	66.81193661483368	87.19339423439281	0.0	0.0	0.037522667246736	13.336700439453123	0.3493024408817291
176	2022-10-28 12:57:52.813380003	139.83399095160834	87.28910292226676	4.712934513092041	4.692934513092041	66.86352436785177	87.17534137321977	0.0	0.0	0.0369319311167159	13.33769989013672	0.3558467030525207
177	2022-10-28 12:57:52.913466930	139.83399095160834	87.28910292226676	4.742787857055664	4.722787857055664	66.91491466429558	87.15748252754818	0.0	0.0	0.0366030943556449	13.33839988708496	0.3602222800254822
178	2022-10-28 12:57:53.013137102	139.83399095160834	87.28910292226676	4.77251817703247	4.752518177032471	66.9662259537316	87.13977817982827	0.0	0.0	0.0360084861271435	13.341300010681152	0.3603977560997009
179	2022-10-28 12:57:53.113194942	139.83399095160834	87.28910292226676	4.797629375457763	4.777629375457764	67.01746460505329	87.12210749431448	0.0	0.0	0.0356317251325495	13.34529972076416	0.3631433844566345
180	2022-10-28 12:57:53.213047028	139.83399095160834	87.28910292226676	4.826795597076416	4.806795597076416	67.0685062703295	87.10418311004163	0.0	0.0	0.0355140190247974	13.347000122070312	0.3655497133731842
181	2022-10-28 12:57:53.312406063	139.83399095160834	87.28910292226676	4.855614681243896	4.8356146812438965	67.11936982524259	87.08582329474531	0.0	0.0	0.0353704372663424	13.349499702453612	0.363725483417511
182	2022-10-28 12:57:53.412270069	139.83399095160834	87.28910292226676	4.884064693450927	4.864064693450928	67.17018532205586	87.06683300017478	0.0	0.0	0.0353554944616462	13.350700378417969	0.3631942868232727
183	2022-10-28 12:57:53.513308047	139.83399095160834	87.28910292226676	4.912122268676757	4.892122268676758	67.2209886401825	87.04696099748826	0.0	0.0	0.0354451735283426	13.353500366210938	0.3643098473548889
184	2022-10-28 12:57:53.612088919	139.83399095160834	87.28910292226676	4.939836044311523	4.919836044311523	67.27187679344956	87.02605544598524	0.0	0.0	0.0356533221760732	13.356200218200684	0.3647896647453308
185	2022-10-28 12:57:53.712636948	139.83399095160834	87.28910292226676	4.966924209594726	4.946924209594727	67.32418486813543	87.00413630508561	0.0	0.0	0.0357741841711607	13.357399940490724	0.3642120957374573
186	2022-10-28 12:57:53.813117981	139.83399095160834	87.28910292226676	4.993927497863769	4.9739274978637695	67.37213582275365	86.98273686397337	0.0	0.0	0.0360476294937092	13.35949993133545	0.363844484090805
187	2022-10-28 12:57:53.912945032	139.83399095160834	87.28910292226676	5.020647068023681	5.000647068023682	67.4201365591806	86.96048233816443	0.0	0.0	0.0361952527158698	13.360300064086914	0.3641937673091888
188	2022-10-28 12:57:54.013305902	139.83399095160834	87.28910292226676	5.047089118957519	5.02708911895752	67.46822320410122	86.93746425191094	0.0	0.0	0.0365197980138259	13.361900329589844	0.367330938577652
189	2022-10-28 12:57:54.112663984	139.83399095160834	87.28910292226676	5.069333572387695	5.049333572387695	67.51649896858956	86.91429095285075	0.0	0.0	0.0369131461889648	13.363800048828123	0.364919900894165
190	2022-10-28 12:57:54.212765932	139.83399095160834	87.28910292226676	5.095689315795898	5.075689315795898	67.56506255876914	86.89202856193482	0.0	0.0	0.0371508694432277	13.36489963531494	0.3646962940692901
191	2022-10-28 12:57:54.312627077	139.83399095160834	87.28910292226676	5.122235317230224	5.102235317230225	67.6136835780414	86.8718997244697	0.0	0.0	0.0377072604447058	13.36709976196289	0.3640245199203491
192	2022-10-28 12:57:54.412714958	139.83399095160834	87.28910292226676	5.148900051116943	5.128900051116943	67.66211197527372	86.85387173246463	0.0	0.0	0.0380423981063404	13.368399620056152	0.3609392046928406
193	2022-10-28 12:57:54.512376069	139.83399095160834	87.28910292226676	5.175515670776367	5.155515670776367	67.71043837531003	86.83764885565097	0.0	0.0	0.038865814717254	13.371399879455566	0.3556955456733703
194	2022-10-28 12:57:54.613298893	139.83399095160834	87.28910292226676	5.201851387023925	5.181851387023926	67.75869773194934	86.82285018711399	0.0	0.0	0.0399363796352543	13.374300003051758	0.3498376905918121
195	2022-10-28 12:57:54.712999105	139.83399095160834	87.28910292226676	5.227371234893798	5.207371234893799	67.80707710246953	86.80933596479899	0.0	0.0	0.040565297959576	13.375900268554688	0.3409616947174072
196	2022-10-28 12:57:54.813082933	139.83399095160834	87.28910292226676	5.252931613922119	5.232931613922119	67.85453188480926	86.79536612284977	0.0	0.0	0.0420773289598976	13.37969970703125	0.3357812166213989
197	2022-10-28 12:57:54.912616014	139.83399095160834	87.28910292226676	5.278381843566894	5.258381843566895	67.90175036228766	86.78227667383659	0.0	0.0	0.0429604662645509	13.381699562072754	0.3329097330570221
198	2022-10-28 12:57:55.012670040	139.83399095160834	87.28910292226676	5.303992767333984	5.283992767333984	67.94888296268962	86.76982902869727	0.0	0.0	0.0449535249431934	13.385600090026855	0.3338335752487182
199	2022-10-28 12:57:55.112660885	139.83399095160834	87.28910292226676	5.326475162506103	5.306475162506104	67.99618745062241	86.7576461150863	0.0	0.0	0.0472441377064694	13.389300346374512	0.3349629938602447
200	2022-10-28 12:57:55.213108063	139.83399095160834	87.28910292226676	5.352946300506591	5.332946300506592	68.04384007658732	86.74540289381122	0.0	0.0	0.0485013224785911	13.390999794006348	0.3384577333927154
201	2022-10-28 12:57:55.313153982	139.83399095160834	87.28910292226676	5.379978199005127	5.359978199005127	68.09153138924502	86.73279882335186	0.0	0.0	0.0512346835431671	13.39459991455078	0.3427648246288299
202	2022-10-28 12:57:55.412532091	139.83399095160834	87.28910292226676	5.407214660644531	5.387214660644531	68.13884412773776	86.71994323081266	0.0	0.0	0.0526716089602895	13.396300315856934	0.3376782536506653
203	2022-10-28 12:57:55.513473988	139.83399095160834	87.28910292226676	5.434267063140869	5.414267063140869	68.18564810265009	86.70702633709874	0.0	0.0	0.0554334745703174	13.398500442504885	0.3296342492103576
204	2022-10-28 12:57:55.613265038	139.83399095160834	87.28910292226676	5.461060543060302	5.441060543060303	68.23220014257166	86.69461869447905	0.0	0.0	0.0578931431228449	13.400099754333496	0.3203436136245727
205	2022-10-28 12:57:55.713423014	139.83399095160834	87.28910292226676	5.487138290405273	5.467138290405273	68.27863779439079	86.68314845932863	0.0	0.0	0.0590369756259309	13.40089988708496	0.3210866153240204
206	2022-10-28 12:57:55.812707901	139.83399095160834	87.28910292226676	5.513273258209228	5.4932732582092285	68.32590375726473	86.674023770642	0.0	0.0	0.0612630186733476	13.402799606323242	0.317948967218399
207	2022-10-28 12:57:55.912230015	139.83399095160834	87.28910292226676	5.539403934478759	5.51940393447876	68.37309974979044	86.66554117068769	0.0	0.0	0.0623468320028499	13.403800010681152	0.3085662722587585
208	2022-10-28 12:57:56.013458967	139.83399095160834	87.28910292226676	5.565653343200683	5.545653343200684	68.42021138391047	86.65777848180817	0.0	0.0	0.0644185814722454	13.406100273132324	0.3053708672523498
209	2022-10-28 12:57:56.115274906	139.83399095160834	87.28910292226676	5.588539142608642	5.568539142608643	68.4672567925498	86.65093184718849	0.0	0.0	0.0664033483482295	13.40839958190918	0.308255672454834
210	2022-10-28 12:57:56.213124990	139.83399095160834	87.28910292226676	5.614833374023437	5.5948333740234375	68.51415851322818	86.64499403332033	0.0	0.0	0.0673795532792705	13.40939998626709	0.3110494911670685
211	2022-10-28 12:57:56.313033104	139.83399095160834	87.28910292226676	5.641461391448974	5.621461391448975	68.56104268082578	86.63975809654258	0.0	0.0	0.0692681653467658	13.410799980163574	0.3068890571594238
212	2022-10-28 12:57:56.413553953	139.83399095160834	87.28910292226676	5.668525714874267	5.648525714874268	68.60806664632487	86.63430520821181	0.0	0.0	0.0701865746932932	13.411499977111816	0.3078231513500213
213	2022-10-28 12:57:56.512900114	139.83399095160834	87.28910292226676	5.696184177398681	5.676184177398682	68.655457688523	86.62792167555594	0.0	0.0	0.0719792965664517	13.4128999710083	0.3139141201972961
214	2022-10-28 12:57:56.612865925	139.83399095160834	87.28910292226676	5.724582214355468	5.704582214355469	68.70332095544892	86.61976810979981	0.0	0.0	0.0736527211787792	13.414400100708008	0.3144659996032715
215	2022-10-28 12:57:56.713514090	139.83399095160834	87.28910292226676	5.753771324157714	5.733771324157715	68.75158355212746	86.60930881964305	0.0	0.0	0.0744161362794531	13.415300369262695	0.3094462752342224
216	2022-10-28 12:57:56.816024065	139.83399095160834	87.28910292226676	5.782953758239746	5.762953758239746	68.80079309343081	86.59801933789288	0.0	0.0	0.0758499213480693	13.41790008544922	0.3066104054450989
217	2022-10-28 12:57:56.912806034	139.83399095160834	87.28910292226676	5.812641162872314	5.7926411628723145	68.85000081683883	86.58514164250715	0.0	0.0	0.0765114926271631	13.419599533081056	0.3035866618156433
218	2022-10-28 12:57:57.012645960	139.83399095160834	87.28910292226676	5.842077274322509	5.82207727432251	68.8993865022074	86.57176324136901	0.0	0.0	0.0776876738482253	13.42300033569336	0.3005043864250183
219	2022-10-28 12:57:57.113454103	139.83399095160834	87.28910292226676	5.867168445587158	5.847168445587158	68.94883997374968	86.55826399038264	0.0	0.0	0.0786985823597259	13.42710018157959	0.2967101037502289
220	2022-10-28 12:57:57.212174892	139.83399095160834	87.28910292226676	5.895954151153564	5.8759541511535645	68.99828132087724	86.54513385481617	0.0	0.0	0.079154529586662	13.42930030822754	0.2994315326213836
221	2022-10-28 12:57:57.312958956	139.83399095160834	87.28910292226676	5.924512882232666	5.904512882232666	69.04755158204156	86.53252327302008	0.0	0.0	0.0798402472923651	13.433300018310549	0.3041926622390747
222	2022-10-28 12:57:57.413252115	139.83399095160834	87.28910292226676	5.952962894439697	5.932962894439697	69.09653663731086	86.52071828768779	0.0	0.0	0.0800425295434379	13.434800148010254	0.309721440076828
223	2022-10-28 12:57:57.511884927	139.83399095160834	87.28910292226676	5.981376190185546	5.961376190185547	69.14520251453979	86.50975411910095	0.0	0.0	0.0801798088207391	13.4375	0.3138136565685272
224	2022-10-28 12:57:57.613148928	139.83399095160834	87.28910292226676	6.009750385284423	5.989750385284424	69.19347635671541	86.49971326821539	0.0	0.0	0.0799675426548431	13.440199851989746	0.3216234743595123
225	2022-10-28 12:57:57.711750031	139.83399095160834	87.28910292226676	6.037476558685302	6.017476558685303	69.241922982187	86.4909184064063	0.0	0.0	0.0797438538309367	13.441699981689451	0.3247075974941253
226	2022-10-28 12:57:57.813327074	139.83399095160834	87.28910292226676	6.064806003570556	6.044806003570557	69.2903369051387	86.4803013298408	0.0	0.0	0.0790875208699628	13.444600105285645	0.3266234397888183
227	2022-10-28 12:57:57.912410021	139.83399095160834	87.28910292226676	6.0917630386352535	6.071763038635254	69.33855148105184	86.46993372739861	0.0	0.0	0.0787039762619818	13.445899963378906	0.325091004371643
228	2022-10-28 12:57:58.012964010	139.83399095160834	87.28910292226676	6.118400592803955	6.098400592803955	69.386732051273	86.45961365712083	0.0	0.0	0.0780320249128303	13.448100090026855	0.3293048739433288
229	2022-10-28 12:57:58.111938953	139.83399095160834	87.28910292226676	6.140430469512939	6.12043046951294	69.43494966578902	86.44899828494255	0.0	0.0	0.0775317867839989	13.449700355529783	0.3307391107082367
230	2022-10-28 12:57:58.213191986	139.83399095160834	87.28910292226676	6.166566867828369	6.146566867828369	69.48311877918613	86.43806226014743	0.0	0.0	0.0773258293449231	13.450400352478027	0.3334679007530212
231	2022-10-28 12:57:58.313139915	139.83399095160834	87.28910292226676	6.192609806060791	6.172609806060791	69.5311075760287	86.42674346119937	0.0	0.0	0.0769008120013159	13.451899528503418	0.3324993848800659
232	2022-10-28 12:57:58.411859035	139.83399095160834	87.28910292226676	6.218587417602539	6.198587417602539	69.57890796142023	86.41492935713401	0.0	0.0	0.0766754628155057	13.45259952545166	0.3357864022254944
233	2022-10-28 12:57:58.512950896	139.83399095160834	87.28910292226676	6.244469184875488	6.224469184875488	69.62652772236713	86.40232015333346	0.0	0.0	0.0761827731180136	13.453700065612791	0.3397587239742279
234	2022-10-28 12:57:58.612504959	139.83399095160834	87.28910292226676	6.27022268295288	6.250222682952881	69.67395703482993	86.38870536026928	0.0	0.0	0.0755822476614821	13.454400062561035	0.3402639627456665
235	2022-10-28 12:57:58.713486910	139.83399095160834	87.28910292226676	6.295429725646972	6.275429725646973	69.72147983949783	86.37444381451094	0.0	0.0	0.0752401326330637	13.454700469970703	0.3412819504737854
236	2022-10-28 12:57:58.812921047	139.83399095160834	87.28910292226676	6.321332473754882	6.301332473754883	69.76406007433937	86.3627190788545	0.0	0.0	0.0745453692026346	13.455300331115724	0.3464002013206482
237	2022-10-28 12:57:58.913722038	139.83399095160834	87.28910292226676	6.347085018157959	6.327085018157959	69.80667828488552	86.35004081941894	0.0	0.0	0.0741907080487912	13.455599784851074	0.3469523787498474
238	2022-10-28 12:57:59.013087034	139.83399095160834	87.28910292226676	6.372612972259521	6.3526129722595215	69.84939399794133	86.33652939643957	0.0	0.0	0.073454197602848	13.456100463867188	0.34490567445755
239	2022-10-28 12:57:59.112234116	139.83399095160834	87.28910292226676	6.393873233795166	6.373873233795166	69.89206092335232	86.32208805971823	0.0	0.0	0.0726996896720394	13.45639991760254	0.3457170128822326
240	2022-10-28 12:57:59.212836027	139.83399095160834	87.28910292226676	6.418916244506836	6.398916244506836	69.93471085902581	86.30668002490023	0.0	0.0	0.0723268793661	13.456899642944336	0.3494069874286651
241	2022-10-28 12:57:59.312725067	139.83399095160834	87.28910292226676	6.443795700073242	6.423795700073242	69.97742673165591	86.29034146507846	0.0	0.0	0.0715157939999084	13.458399772644045	0.3483350276947021
242	2022-10-28 12:57:59.413139105	139.83399095160834	87.28910292226676	6.468489189147949	6.448489189147949	70.02018844732723	86.27315252966893	0.0	0.0	0.0710798522592609	13.459400177001951	0.3468140661716461
243	2022-10-28 12:57:59.513233900	139.83399095160834	87.28910292226676	6.492885131835937	6.4728851318359375	70.06289023992551	86.2551705812046	0.0	0.0	0.0701142497997321	13.461199760437012	0.3477969765663147
244	2022-10-28 12:57:59.612665892	139.83399095160834	87.28910292226676	6.5169739913940425	6.496973991394043	70.10545004463482	86.23633042251187	0.0	0.0	0.0690286871605306	13.464900016784668	0.3449488282203674
245	2022-10-28 12:57:59.713737011	139.83399095160834	87.28910292226676	6.540430564880371	6.520430564880371	70.14695513725428	86.21730351092816	0.0	0.0	0.0685448021690076	13.46909999847412	0.3419167399406433
246	2022-10-28 12:57:59.812400103	139.83399095160834	87.28910292226676	6.564353485107421	6.544353485107422	70.19090641977213	86.19202116818141	0.0	0.0	0.0681760501548655	13.482999801635742	0.3377352952957153
247	2022-10-28 12:57:59.913052082	139.83399095160834	87.28910292226676	6.588242073059082	6.568242073059082	70.23477412582588	86.16694498914627	0.0	0.0	0.0683920625065401	13.490699768066406	0.3407945334911346
248	2022-10-28 12:58:00.013133049	139.83399095160834	87.28910292226676	6.61226369857788	6.592263698577881	70.27861645808332	86.14304348932933	0.0	0.0	0.0695244698130312	13.503600120544434	0.3393138349056244
249	2022-10-28 12:58:00.111946106	139.83399095160834	87.28910292226676	6.633003253936767	6.613003253936768	70.3221698064635	86.1218128415633	0.0	0.0	0.0714612333633966	13.514900207519531	0.3363308310508728
250	2022-10-28 12:58:00.213679075	139.83399095160834	87.28910292226676	6.657555599212646	6.637555599212647	70.36530922375752	86.10329948900248	0.0	0.0	0.0727369977685289	13.520899772644045	0.3377162516117096
251	2022-10-28 12:58:00.312752008	139.83399095160834	87.28910292226676	6.682098407745361	6.662098407745361	70.40813485200353	86.08677246547185	0.0	0.0	0.0758998099367888	13.53279972076416	0.3310010135173797
252	2022-10-28 12:58:00.412386894	139.83399095160834	87.28910292226676	6.706335563659668	6.686335563659668	70.4506660575865	86.0718193277103	0.0	0.0	0.0777417622087702	13.537799835205078	0.3220760226249695
253	2022-10-28 12:58:00.512501954	139.83399095160834	87.28910292226676	6.73028995513916	6.71028995513916	70.49312535711901	86.05826942355696	0.0	0.0	0.0817857488453295	13.545499801635742	0.3201998174190521
254	2022-10-28 12:58:00.614964008	139.83399095160834	87.28910292226676	6.753946800231933	6.733946800231934	70.53539387358947	86.04586722887933	0.0	0.0	0.0864455279666067	13.555399894714355	0.315352588891983
255	2022-10-28 12:58:00.713042974	139.83399095160834	87.28910292226676	6.777165908813476	6.757165908813477	70.57751583612617	86.0340587482856	0.0	0.0	0.089124127985294	13.562299728393556	0.3126022517681122
256	2022-10-28 12:58:00.817158937	139.83399095160834	87.28910292226676	6.800616760253906	6.780616760253906	70.62442160500484	86.02669556922388	0.0	0.0	0.0953736246209913	13.577199935913086	0.3146290481090545
257	2022-10-28 12:58:00.913619995	139.83399095160834	87.28910292226676	6.824856300354004	6.804856300354004	70.67180695507646	86.02012648646867	0.0	0.0	0.0989344229443003	13.583999633789062	0.3258824646472931
258	2022-10-28 12:58:01.017525911	139.83399095160834	87.28910292226676	6.849856872558593	6.829856872558594	70.71973486491476	86.01353618681533	0.0	0.0	0.1071389207495729	13.601200103759766	0.3317455649375915
259	2022-10-28 12:58:01.117794037	139.83399095160834	87.28910292226676	6.87225248336792	6.85225248336792	70.76784029208525	86.00667000724361	0.0	0.0	0.1171701173034381	13.622300148010254	0.331643283367157
260	2022-10-28 12:58:01.213351965	139.83399095160834	87.28910292226676	6.897838611602783	6.877838611602783	70.81575111897612	85.99976012324498	0.0	0.0	0.1228753773794562	13.632100105285645	0.3273504674434662
261	2022-10-28 12:58:01.315532923	139.83399095160834	87.28910292226676	6.9233784866333	6.903378486633301	70.86340883643615	85.99292900788726	0.0	0.0	0.1354533838719162	13.649800300598145	0.3268158733844757
262	2022-10-28 12:58:01.412930965	139.83399095160834	87.28910292226676	6.948564071655273	6.928564071655273	70.91071057466472	85.98632018913293	0.0	0.0	0.142355905555948	13.659000396728516	0.32306769490242
263	2022-10-28 12:58:01.515636921	139.83399095160834	87.28910292226676	6.973406333923339	6.95340633392334	70.95772460072226	85.98009879742104	0.0	0.0	0.1573223015708683	13.675000190734863	0.3152373135089874
264	2022-10-28 12:58:01.617238045	139.83399095160834	87.28910292226676	6.998033065795898	6.978033065795898	71.00446087581884	85.97466508204194	0.0	0.0	0.1736412992911318	13.68910026550293	0.3083318471908569
265	2022-10-28 12:58:01.718976974	139.83399095160834	87.28910292226676	7.022088069915771	7.002088069915772	71.05203131588745	85.9704517793908	0.0	0.0	0.18232249508474	13.697799682617188	0.309957891702652
266	2022-10-28 12:58:01.816216946	139.83399095160834	87.28910292226676	7.046349067687988	7.026349067687988	71.09497053324493	85.96480118686682	0.0	0.0	0.2011085026132364	13.720199584960938	0.3081977069377899
267	2022-10-28 12:58:01.915858984	139.83399095160834	87.28910292226676	7.070520420074463	7.050520420074463	71.13784051373815	85.95978075246528	0.0	0.0	0.2113102914586484	13.733200073242188	0.3019129335880279
268	2022-10-28 12:58:02.014450073	139.83399095160834	87.28910292226676	7.094625492095947	7.074625492095947	71.18067047834202	85.95576236440876	0.0	0.0	0.233345189785457	13.758099555969238	0.3008905351161957
269	2022-10-28 12:58:02.116857052	139.83399095160834	87.28910292226676	7.115406055450439	7.09540605545044	71.2233882921964	85.95276975391938	0.0	0.0	0.2571202327920877	13.781299591064451	0.30066579580307
270	2022-10-28 12:58:02.215682030	139.83399095160834	87.28910292226676	7.139467258453369	7.119467258453369	71.26597798959044	85.95064558885875	0.0	0.0	0.2693458236150292	13.792200088500977	0.3025440275669098
271	2022-10-28 12:58:02.317568064	139.83399095160834	87.28910292226676	7.163496036529541	7.143496036529541	71.30848243961056	85.94912119297972	0.0	0.0	0.2935048347615409	13.812199592590332	0.2979331016540527
272	2022-10-28 12:58:02.417481899	139.83399095160834	87.28910292226676	7.187564392089843	7.167564392089844	71.35096458994579	85.9472310735095	0.0	0.0	0.3052896986392689	13.820500373840332	0.2959274649620056
273	2022-10-28 12:58:02.515305042	139.83399095160834	87.28910292226676	7.212268848419189	7.1922688484191895	71.393823952721	85.94412456682403	0.0	0.0	0.3283996914163063	13.835200309753418	0.2968607544898987
274	2022-10-28 12:58:02.616599083	139.83399095160834	87.28910292226676	7.2376194190979	7.2176194190979	71.43709923660052	85.93867323081412	0.0	0.0	0.3510098853281916	13.851799964904783	0.2908925414085388
275	2022-10-28 12:58:02.716687918	139.83399095160834	87.28910292226676	7.262957115173339	7.24295711517334	71.48086866881476	85.93110379497143	0.0	0.0	0.3621136821714277	13.860899925231934	0.2925073504447937
276	2022-10-28 12:58:02.817421913	139.83399095160834	87.28910292226676	7.288970966339111	7.268970966339111	71.52613625028059	85.92287938124556	0.0	0.0	0.3839571803640263	13.87600040435791	0.2855079472064972
277	2022-10-28 12:58:02.918345928	139.83399095160834	87.28910292226676	7.314709682464599	7.2947096824646	71.57164041224087	85.9135786755493	0.0	0.0	0.3946917093188141	13.881999969482422	0.280648410320282
278	2022-10-28 12:58:03.015604973	139.83399095160834	87.28910292226676	7.340250511169433	7.320250511169434	71.61721461473711	85.90362684370206	0.0	0.0	0.4158950836361996	13.892800331115724	0.2805917263031006
279	2022-10-28 12:58:03.117218018	139.83399095160834	87.28910292226676	7.36182596206665	7.34182596206665	71.6625217235535	85.89342217740024	0.0	0.0	0.4361856532481561	13.901300430297852	0.2797217965126037
280	2022-10-28 12:58:03.216769934	139.83399095160834	87.28910292226676	7.387212295532226	7.367212295532227	71.70758062982114	85.88328260908507	0.0	0.0	0.4457482208486353	13.904199600219728	0.2829326689243316
281	2022-10-28 12:58:03.317923069	139.83399095160834	87.28910292226676	7.412769336700439	7.392769336700439	71.75244696303844	85.87358335211277	0.0	0.0	0.4632431181777702	13.909000396728516	0.2939695417881012
282	2022-10-28 12:58:03.416651011	139.83399095160834	87.28910292226676	7.438492794036865	7.418492794036865	71.79700496464133	85.86429514183324	0.0	0.0	0.4711862914166828	13.91189956665039	0.2982330322265625
283	2022-10-28 12:58:03.513886929	139.83399095160834	87.28910292226676	7.464301605224609	7.444301605224609	71.8412892339179	85.85562174717695	0.0	0.0	0.4852112870772362	13.9197998046875	0.3034075796604156
284	2022-10-28 12:58:03.617827892	139.83399095160834	87.28910292226676	7.489951629638671	7.469951629638672	71.8851866623134	85.8472444834072	0.0	0.0	0.4963240659159622	13.927800178527832	0.3077319264411926
285	2022-10-28 12:58:03.712052107	139.83399095160834	87.28910292226676	7.514749546051025	7.494749546051025	71.92879692057355	85.83938449590624	0.0	0.0	0.500786442912104	13.930999755859377	0.3054603636264801
286	2022-10-28 12:58:03.817519903	139.83399095160834	87.28910292226676	7.539806861877441	7.519806861877441	71.96965582216986	85.83375981004626	0.0	0.0	0.5078408276721385	13.93649959564209	0.3080547153949737
287	2022-10-28 12:58:03.913214922	139.83399095160834	87.28910292226676	7.564592380523681	7.544592380523682	72.01016714195892	85.82719318509284	0.0	0.0	0.5104405650368937	13.939499855041504	0.3085211515426636
288	2022-10-28 12:58:04.011917114	139.83399095160834	87.28910292226676	7.589151878356933	7.569151878356934	72.05054791714082	85.81970056445783	0.0	0.0	0.514059430786015	13.945300102233888	0.3131141364574432
289	2022-10-28 12:58:04.117171049	139.83399095160834	87.28910292226676	7.609506149291992	7.589506149291992	72.0908460433314	85.81109643172834	0.0	0.0	0.5156757151606405	13.949199676513672	0.3116952180862427
290	2022-10-28 12:58:04.212059975	139.83399095160834	87.28910292226676	7.633638877868652	7.613638877868652	72.13109532159865	85.80150532787479	0.0	0.0	0.5155857692566578	13.950300216674805	0.3135567009449005
291	2022-10-28 12:58:04.312479973	139.83399095160834	87.28910292226676	7.657481212615966	7.637481212615967	72.17133536211243	85.79090386790588	0.0	0.0	0.5126119635840258	13.95139980316162	0.3178003430366516
292	2022-10-28 12:58:04.412535906	139.83399095160834	87.28910292226676	7.680897731781005	7.660897731781006	72.21147583807277	85.77909066767762	0.0	0.0	0.5095896260995997	13.951600074768066	0.3207030296325683
293	2022-10-28 12:58:04.512376069	139.83399095160834	87.28910292226676	7.703957576751709	7.683957576751709	72.25146204803688	85.76608588019278	0.0	0.0	0.5005404863785032	13.950900077819824	0.3169731497764587
294	2022-10-28 12:58:04.613292933	139.83399095160834	87.28910292226676	7.726762313842773	7.706762313842773	72.2913390043365	85.75198197222316	0.0	0.0	0.4879175687218407	13.949799537658691	0.3170518577098846
295	2022-10-28 12:58:04.713006020	139.83399095160834	87.28910292226676	7.749006290435791	7.729006290435791	72.33150953501581	85.73717962521573	0.0	0.0	0.4805006921102316	13.949399948120115	0.3182420432567596
296	2022-10-28 12:58:04.812295914	139.83399095160834	87.28910292226676	7.771142024993896	7.751142024993896	72.37633964950771	85.7166337683389	0.0	0.0	0.4642251675189232	13.948200225830078	0.3179433345794678
297	2022-10-28 12:58:04.912924051	139.83399095160834	87.28910292226676	7.792858619689941	7.772858619689941	72.42112982079281	85.69472616942815	0.0	0.0	0.4554996588839652	13.947099685668944	0.3150958120822906
298	2022-10-28 12:58:05.013084888	139.83399095160834	87.28910292226676	7.8144917678833	7.794491767883301	72.46575606874602	85.67172321112562	0.0	0.0	0.4368406246308112	13.944199562072754	0.3212746083736419
299	2022-10-28 12:58:05.111906052	139.83399095160834	87.28910292226676	7.83285285949707	7.81285285949707	72.51035544985825	85.64861122258068	0.0	0.0	0.4163625820411918	13.940899848937988	0.3273302912712097
300	2022-10-28 12:58:05.213263035	139.83399095160834	87.28910292226676	7.855004329681396	7.835004329681396	72.55510421812183	85.62645738628623	0.0	0.0	0.4054711143208313	13.93939971923828	0.3277014493942261
301	2022-10-28 12:58:05.312182903	139.83399095160834	87.28910292226676	7.877584476470947	7.857584476470947	72.59986730014596	85.60671107832188	0.0	0.0	0.3824885536375841	13.93690013885498	0.3250381052494049
302	2022-10-28 12:58:05.412362099	139.83399095160834	87.28910292226676	7.900516052246093	7.880516052246094	72.64433106721322	85.58923761204244	0.0	0.0	0.3705156954046759	13.935799598693848	0.3239081501960754
303	2022-10-28 12:58:05.513031959	139.83399095160834	87.28910292226676	7.923509140014648	7.903509140014648	72.68842738432947	85.57323889290122	0.0	0.0	0.3456183697876449	13.933500289916992	0.32000732421875
304	2022-10-28 12:58:05.612060070	139.83399095160834	87.28910292226676	7.946291465759277	7.926291465759277	72.73223044424958	85.55835923177524	0.0	0.0	0.3200452372719447	13.930999755859377	0.3144738674163818
305	2022-10-28 12:58:05.713510036	139.83399095160834	87.28910292226676	7.968414802551269	7.948414802551269	72.77664063182502	85.54369869000153	0.0	0.0	0.3072125636325041	13.929800033569336	0.3042241632938385
306	2022-10-28 12:58:05.813358068	139.83399095160834	87.28910292226676	7.989650268554687	7.969650268554687	72.81307115696718	85.52911298373584	0.0	0.0	0.2817277736198512	13.927800178527832	0.29930579662323
307	2022-10-28 12:58:05.912323952	139.83399095160834	87.28910292226676	8.010801811218261	7.990801811218262	72.84924600981535	85.51528599064929	0.0	0.0	0.2690472728483203	13.927000045776367	0.2956722676753998
308	2022-10-28 12:58:06.013289928	139.83399095160834	87.28910292226676	8.032194633483886	8.012194633483887	72.88558938531297	85.50164971515454	0.0	0.0	0.2438241150939409	13.925999641418455	0.3000046908855438
309	2022-10-28 12:58:06.112165928	139.83399095160834	87.28910292226676	8.051335830688476	8.031335830688477	72.92208114988065	85.48758305320172	0.0	0.0	0.2189260167699741	13.925200462341309	0.3007824122905731
310	2022-10-28 12:58:06.213562012	139.83399095160834	87.28910292226676	8.07357265472412	8.053572654724121	72.95860862630623	85.47275388421367	0.0	0.0	0.2066213292608001	13.924699783325195	0.3012743890285492
311	2022-10-28 12:58:06.313455105	139.83399095160834	87.28910292226676	8.095849533081054	8.075849533081055	72.99472491075383	85.45748587066922	0.0	0.0	0.1822479151890069	13.92389965057373	0.293622076511383
312	2022-10-28 12:58:06.412517071	139.83399095160834	87.28910292226676	8.11786033630371	8.097860336303711	73.03053380352591	85.44246555331812	0.0	0.0	0.1701468764037468	13.92360019683838	0.2919990718364715
313	2022-10-28 12:58:06.512356997	139.83399095160834	87.28910292226676	8.139860649108886	8.119860649108887	73.06607890241037	85.42734963513513	0.0	0.0	0.1459823127238325	13.923199653625488	0.2891826629638672
314	2022-10-28 12:58:06.613105059	139.83399095160834	87.28910292226676	8.161759872436523	8.141759872436523	73.10142477702641	85.41218451661533	0.0	0.0	0.1222150971328306	13.92360019683838	0.279703140258789
315	2022-10-28 12:58:06.711782932	139.83399095160834	87.28910292226676	8.183259506225586	8.163259506225586	73.13573132276935	85.39636789610702	0.0	0.0	0.1107498045718052	13.923999786376951	0.2743096053600311
316	2022-10-28 12:58:06.812902927	139.83399095160834	87.28910292226676	8.205129165649414	8.185129165649414	73.1727222856244	85.38409575526131	0.0	0.0	0.0892228585425228	13.925100326538086	0.2702615857124328
317	2022-10-28 12:58:06.912731886	139.83399095160834	87.28910292226676	8.226594467163086	8.206594467163086	73.20965576569039	85.37247817408124	0.0	0.0	0.0792495638133605	13.925600051879885	0.2646467685699463
318	2022-10-28 12:58:07.013736963	139.83399095160834	87.28910292226676	8.24768211364746	8.227682113647461	73.24652348387242	85.36171419592195	0.0	0.0	0.0609601886647445	13.92710018157959	0.2529928088188171
319	2022-10-28 12:58:07.112648964	139.83399095160834	87.28910292226676	8.265817184448242	8.245817184448242	73.28346220234233	85.35201031474966	0.0	0.0	0.0448431969933795	13.928999900817873	0.2472403943538665
320	2022-10-28 12:58:07.213409901	139.83399095160834	87.28910292226676	8.286541481018066	8.266541481018066	73.32051729206619	85.34329276497954	0.0	0.0	0.0375750389850732	13.93019962310791	0.2497439086437225
321	2022-10-28 12:58:07.313209057	139.83399095160834	87.28910292226676	8.307236213684082	8.287236213684082	73.35771075112149	85.33531496506458	0.0	0.0	0.0245604530101929	13.933899879455566	0.24900983273983
322	2022-10-28 12:58:07.412491083	139.83399095160834	87.28910292226676	8.327908058166503	8.307908058166504	73.39501561000901	85.3281791162126	0.0	0.0	0.0188070734975029	13.935999870300291	0.2448142319917678
323	2022-10-28 12:58:07.513005018	139.83399095160834	87.28910292226676	8.34871913909912	8.328719139099121	73.43227197772472	85.3219847924171	0.0	0.0	0.0088278432070333	13.93910026550293	0.2446649521589279
324	2022-10-28 12:58:07.613447905	139.83399095160834	87.28910292226676	8.369533081054687	8.349533081054688	73.46950676617656	85.31673902953193	0.0	0.0	0.0011678122029001	13.94219970703125	0.24527408182621
325	2022-10-28 12:58:07.712328911	139.83399095160834	87.28910292226676	8.390118141174316	8.370118141174316	73.50612196381395	85.31233623700962	0.0	0.0	0.0017767031215337	13.944199562072754	0.2494161576032638
326	2022-10-28 12:58:07.812498093	139.83399095160834	87.28910292226676	8.411010284423828	8.391010284423828	73.54313672243454	85.3072493645317	0.0	0.0	0.006178531357181	13.948200225830078	0.2505039572715759
327	2022-10-28 12:58:07.913489103	139.83399095160834	87.28910292226676	8.432604331970214	8.412604331970215	73.58047503934708	85.3018914619371	0.0	0.0	0.0077204049214697	13.949999809265137	0.2605817019939422
328	2022-10-28 12:58:08.012546062	139.83399095160834	87.28910292226676	8.455196876525878	8.435196876525879	73.61844080466828	85.29508665945329	0.0	0.0	0.0095711843508919	13.953100204467772	0.2648232579231262
329	2022-10-28 12:58:08.113359928	139.83399095160834	87.28910292226676	8.476125259399414	8.456125259399414	73.6569606697644	85.2860957589361	0.0	0.0	0.0100000211585583	13.955900192260742	0.2702201008796692
330	2022-10-28 12:58:08.213042021	139.83399095160834	87.28910292226676	8.50091983795166	8.48091983795166	73.69574739209504	85.27512388243184	0.0	0.0	0.009762684302355	13.95740032196045	0.2676243782043457
331	2022-10-28 12:58:08.312014103	139.83399095160834	87.28910292226676	8.5260396194458	8.5060396194458	73.73481080356056	85.26297889332369	0.0	0.0	0.0084469312542933	13.960399627685549	0.2713333964347839
332	2022-10-28 12:58:08.412482023	139.83399095160834	87.28910292226676	8.550980110168457	8.530980110168457	73.77405663235947	85.24991858728686	0.0	0.0	0.0073313642652695	13.961899757385254	0.2640507519245147
333	2022-10-28 12:58:08.512193918	139.83399095160834	87.28910292226676	8.575590629577636	8.555590629577637	73.81320779479404	85.23648660160744	0.0	0.0	0.0041729273120938	13.964400291442873	0.2600809633731842
334	2022-10-28 12:58:08.612219095	139.83399095160834	87.28910292226676	8.600062866210937	8.580062866210938	73.85216819353079	85.2231468641609	0.0	0.0	9.948096495046798e-05	13.966699600219728	0.2664470672607422
335	2022-10-28 12:58:08.713556051	139.83399095160834	87.28910292226676	8.624188919067382	8.604188919067383	73.89054743434747	85.20978637844793	0.0	0.0	0.0025867332522416	13.96780014038086	0.2731850445270538
336	2022-10-28 12:58:08.812711000	139.83399095160834	87.28910292226676	8.648712654113769	8.62871265411377	73.92910681728777	85.19726121340236	0.0	0.0	0.0082536839666471	13.970199584960938	0.278903990983963
337	2022-10-28 12:58:08.912750006	139.83399095160834	87.28910292226676	8.673224945068359	8.65322494506836	73.96740998832392	85.18528004150522	0.0	0.0	0.0114262520069441	13.971199989318848	0.2840101420879364
338	2022-10-28 12:58:09.013071060	139.83399095160834	87.28910292226676	8.697523612976074	8.677523612976074	74.00556868817793	85.17379225606393	0.0	0.0	0.0183068722219554	13.973199844360352	0.2861895561218261
339	2022-10-28 12:58:09.112530947	139.83399095160834	87.28910292226676	8.717808265686035	8.697808265686035	74.04368888500832	85.16251628765941	0.0	0.0	0.0256141849583242	13.975299835205078	0.283505767583847
340	2022-10-28 12:58:09.212366104	139.83399095160834	87.28910292226676	8.74101879119873	8.72101879119873	74.08192296398457	85.15117102016336	0.0	0.0	0.029340197077218	13.976300239562988	0.2809532284736633
341	2022-10-28 12:58:09.313033104	139.83399095160834	87.28910292226676	8.76374771118164	8.74374771118164	74.12016587196727	85.13958660395205	0.0	0.0	0.036788237483183	13.977999687194824	0.2838598787784576
342	2022-10-28 12:58:09.412514925	139.83399095160834	87.28910292226676	8.786122817993164	8.766122817993164	74.15842116018354	85.12753021256526	0.0	0.0	0.0404660089917626	13.978699684143066	0.2839894294738769
343	2022-10-28 12:58:09.513225079	139.83399095160834	87.28910292226676	8.808290977478027	8.788290977478027	74.19671081851573	85.11483628065092	0.0	0.0	0.0476104559013844	13.980199813842772	0.2860059738159179
344	2022-10-28 12:58:09.613122940	139.83399095160834	87.28910292226676	8.830333251953125	8.810333251953125	74.23499460519209	85.1014559309209	0.0	0.0	0.0543624331713068	13.981300354003906	0.2870148420333862
345	2022-10-28 12:58:09.712827921	139.83399095160834	87.28910292226676	8.851981658935546	8.831981658935547	74.27296813775776	85.08759990009214	0.0	0.0	0.057525062676474	13.981800079345703	0.2903113961219787
346	2022-10-28 12:58:09.812877893	139.83399095160834	87.28910292226676	8.87400390625	8.85400390625	74.31230466419734	85.07700371288719	0.0	0.0	0.0632364687606721	13.98289966583252	0.2973390817642212
347	2022-10-28 12:58:09.912569046	139.83399095160834	87.28910292226676	8.895934600830078	8.875934600830078	74.35166738687184	85.06540972104055	0.0	0.0	0.0657463297583464	13.983400344848633	0.2949579656124115
348	2022-10-28 12:58:10.012423038	139.83399095160834	87.28910292226676	8.917659301757812	8.897659301757812	74.39108335465059	85.05285876681818	0.0	0.0	0.0701299943214156	13.984000205993652	0.2963590323925018
349	2022-10-28 12:58:10.112740040	139.83399095160834	87.28910292226676	8.936172981262207	8.916172981262207	74.43057210050861	85.03933531777189	0.0	0.0	0.0736238917559784	13.984299659729004	0.3013373911380768
350	2022-10-28 12:58:10.213154078	139.83399095160834	87.28910292226676	8.95742561340332	8.93742561340332	74.4700279050474	85.02475345875351	0.0	0.0	0.0750037311215555	13.984299659729004	0.2996397614479065
351	2022-10-28 12:58:10.312345028	139.83399095160834	87.28910292226676	8.978457946777343	8.958457946777344	74.5095722203451	85.00923827149957	0.0	0.0	0.077011499033193	13.984000205993652	0.2976709604263305
352	2022-10-28 12:58:10.412201881	139.83399095160834	87.28910292226676	8.999287147521972	8.979287147521973	74.54934270477536	84.99291726761047	0.0	0.0	0.077670282878913	13.983799934387209	0.2990629076957702
353	2022-10-28 12:58:10.513370991	139.83399095160834	87.28910292226676	9.01983024597168	8.99983024597168	74.58941869148043	84.97575042793181	0.0	0.0	0.0783793238777624	13.983599662780762	0.3025242388248443
354	2022-10-28 12:58:10.611738920	139.83399095160834	87.28910292226676	9.040020484924316	9.020020484924316	74.62957987888271	84.95766028353854	0.0	0.0	0.0783266592505205	13.98349952697754	0.2991543710231781
355	2022-10-28 12:58:10.713418961	139.83399095160834	87.28910292226676	9.059854049682617	9.039854049682615	74.66949214899604	84.93895063392823	0.0	0.0	0.0780241784164846	13.983599662780762	0.2939103841781616
356	2022-10-28 12:58:10.812978983	139.83399095160834	87.28910292226676	9.079722900390625	9.059722900390623	74.70755678242386	84.91519058202523	0.0	0.0	0.0769408740837588	13.983599662780762	0.2941043674945831
357	2022-10-28 12:58:10.912381887	139.83399095160834	87.28910292226676	9.099421043395996	9.079421043395996	74.74546108593029	84.890671109771	0.0	0.0	0.0762040592209531	13.983699798583984	0.2959360480308532
358	2022-10-28 12:58:11.012506008	139.83399095160834	87.28910292226676	9.118949432373046	9.098949432373049	74.78328077911277	84.86584516916153	0.0	0.0	0.0743715863360269	13.983599662780762	0.2944201827049255
359	2022-10-28 12:58:11.112771988	139.83399095160834	87.28910292226676	9.13580181121826	9.115801811218262	74.82112682299334	84.84146412646167	0.0	0.0	0.0720912563934354	13.983200073242188	0.2913118004798889
360	2022-10-28 12:58:11.212836027	139.83399095160834	87.28910292226676	9.155585784912107	9.13558578491211	74.85896179693293	84.8185761186476	0.0	0.0	0.0707861772241883	13.982999801635742	0.2918061912059784
361	2022-10-28 12:58:11.313064098	139.83399095160834	87.28910292226676	9.175454635620117	9.155454635620115	74.89668367677969	84.79828001320061	0.0	0.0	0.0678088804250819	13.98270034790039	0.2928011119365692
362	2022-10-28 12:58:11.411906958	139.83399095160834	87.28910292226676	9.195262451171876	9.175262451171877	74.93405672974902	84.7802356223754	0.0	0.0	0.0661704678231423	13.982600212097168	0.2825028002262115
363	2022-10-28 12:58:11.512368917	139.83399095160834	87.28910292226676	9.214913864135742	9.194913864135742	74.97119657574979	84.76398591344088	0.0	0.0	0.0626176520462201	13.982399940490724	0.2728797197341919
364	2022-10-28 12:58:11.613356113	139.83399095160834	87.28910292226676	9.23422004699707	9.21422004699707	75.00821615892725	84.74912383541509	0.0	0.0	0.0587263122490846	13.982099533081056	0.2722581923007965
365	2022-10-28 12:58:11.713251114	139.83399095160834	87.28910292226676	9.252831954956054	9.232831954956056	75.04452440588125	84.73461855002141	0.0	0.0	0.0566575643237304	13.982000350952148	0.2614741325378418
366	2022-10-28 12:58:11.812782049	139.83399095160834	87.28910292226676	9.271361846923828	9.251361846923828	75.08240272559468	84.72265698489802	0.0	0.0	0.0523571503600173	13.981800079345703	0.2519292831420898
367	2022-10-28 12:58:11.912486076	139.83399095160834	87.28910292226676	9.289733428955078	9.269733428955078	75.12018090988485	84.71185716384892	0.0	0.0	0.050144946020786	13.98169994354248	0.2526589334011078
368	2022-10-28 12:58:12.013669014	139.83399095160834	87.28910292226676	9.30823947906494	9.28823947906494	75.15810740068065	84.70175369985176	0.0	0.0	0.0455968054797168	13.981399536132812	0.2558391392230987
369	2022-10-28 12:58:12.112157106	139.83399095160834	87.28910292226676	9.325203437805175	9.305203437805176	75.19666890829333	84.69183098146577	0.0	0.0	0.0409977001135416	13.981399536132812	0.2565314173698425
370	2022-10-28 12:58:12.213331938	139.83399095160834	87.28910292226676	9.345050354003906	9.325050354003906	75.23579689198445	84.68173877808783	0.0	0.0	0.0387339470309187	13.981599807739258	0.2620116770267486
371	2022-10-28 12:58:12.312686920	139.83399095160834	87.28910292226676	9.365515251159668	9.345515251159668	75.27497159034138	84.67138227285088	0.0	0.0	0.0343309483784731	13.982000350952148	0.2645801305770874
372	2022-10-28 12:58:12.411808014	139.83399095160834	87.28910292226676	9.3862109375	9.3662109375	75.31411439206555	84.66097090139056	0.0	0.0	0.0321974588769966	13.982199668884276	0.2639915645122528
373	2022-10-28 12:58:12.513201951	139.83399095160834	87.28910292226676	9.406849403381347	9.386849403381348	75.35329369176614	84.65072727376969	0.0	0.0	0.0280380164121506	13.982600212097168	0.2593128085136413
374	2022-10-28 12:58:12.612795115	139.83399095160834	87.28910292226676	9.427354354858398	9.407354354858398	75.39248528606711	84.6410511006179	0.0	0.0	0.0241289947903543	13.982999801635742	0.2557140588760376
375	2022-10-28 12:58:12.712922096	139.83399095160834	87.28910292226676	9.447300453186037	9.427300453186035	75.43115248237126	84.63147952569005	0.0	0.0	0.0223217222472879	13.98330020904541	0.2482325732707977
376	2022-10-28 12:58:12.813000917	139.83399095160834	87.28910292226676	9.466834564208984	9.446834564208984	75.470543795867	84.62111420202518	0.0	0.0	0.0190378834323744	13.98390007019043	0.2424515932798385
377	2022-10-28 12:58:12.913763046	139.83399095160834	87.28910292226676	9.486187477111816	9.466187477111816	75.51012006033346	84.61179095254444	0.0	0.0	0.0175537182621033	13.984299659729004	0.2444919645786285
378	2022-10-28 12:58:13.012347937	139.83399095160834	87.28910292226676	9.50558235168457	9.48558235168457	75.54980110893118	84.6030894205459	0.0	0.0	0.0148490488330113	13.984999656677246	0.24362413585186
379	2022-10-28 12:58:13.112431049	139.83399095160834	87.28910292226676	9.522724647521972	9.502724647521973	75.5895678479138	84.59525421368605	0.0	0.0	0.0125156026518686	13.986300468444824	0.2381785213947296
380	2022-10-28 12:58:13.213524103	139.83399095160834	87.28910292226676	9.542050857543945	9.522050857543944	75.62937309798727	84.58866171756277	0.0	0.0	0.011499333522782	13.987099647521973	0.2360209375619888
381	2022-10-28 12:58:13.312377930	139.83399095160834	87.28910292226676	9.56160976409912	9.54160976409912	75.66912664256341	84.58340599392687	0.0	0.0	0.0097872490292786	13.988800048828123	0.2455313950777053
382	2022-10-28 12:58:13.411864996	139.83399095160834	87.28910292226676	9.581515808105468	9.561515808105469	75.70900077471697	84.57825854709128	0.0	0.0	0.0090845580838445	13.989700317382812	0.2466052770614624
383	2022-10-28 12:58:13.512949944	139.83399095160834	87.28910292226676	9.602261085510252	9.582261085510254	75.74919468536592	84.5723115517482	0.0	0.0	0.0080090752535694	13.991499900817873	0.2519812285900116
384	2022-10-28 12:58:13.613043070	139.83399095160834	87.28910292226676	9.623829383850095	9.603829383850098	75.78989100277192	84.56516853489518	0.0	0.0	0.0073904242572499	13.9931001663208	0.2539630532264709
385	2022-10-28 12:58:13.712802887	139.83399095160834	87.28910292226676	9.645865936279296	9.625865936279297	75.83102389490185	84.55545643709867	0.0	0.0	0.007263325866708	13.994000434875488	0.2524182796478271
386	2022-10-28 12:58:13.812772036	139.83399095160834	87.28910292226676	9.668685455322263	9.648685455322266	75.87451025199984	84.54764280652061	0.0	0.0	0.0073601684808173	13.995800018310549	0.2529857158660888
387	2022-10-28 12:58:13.912595034	139.83399095160834	87.28910292226676	9.691489715576171	9.671489715576172	75.91837796057865	84.5385908713394	0.0	0.0	0.0075692231333501	13.996700286865234	0.2486261427402496
388	2022-10-28 12:58:14.013360977	139.83399095160834	87.28910292226676	9.714057464599607	9.69405746459961	75.96247057433462	84.52893911339558	0.0	0.0	0.00830700721589	13.99839973449707	0.2429267019033432
389	2022-10-28 12:58:14.113085032	139.83399095160834	87.28910292226676	9.733668823242189	9.713668823242188	76.00686167155534	84.51915308849117	0.0	0.0	0.0094677229557397	13.999799728393556	0.2481322288513183
390	2022-10-28 12:58:14.212600946	139.83399095160834	87.28910292226676	9.756002922058103	9.736002922058104	76.05135608794342	84.5093962051544	0.0	0.0	0.01017893056606	14.000200271606444	0.2521478235721588
391	2022-10-28 12:58:14.312397957	139.83399095160834	87.28910292226676	9.778540153503418	9.758540153503418	76.09587670763723	84.49995548193145	0.0	0.0	0.0117994733050795	14.000800132751465	0.2560056447982788
392	2022-10-28 12:58:14.411803007	139.83399095160834	87.28910292226676	9.80128147125244	9.78128147125244	76.14048771607128	84.4913363419314	0.0	0.0	0.0126908193803632	14.00100040435791	0.2664282619953155
393	2022-10-28 12:58:14.512373924	139.83399095160834	87.28910292226676	9.824067611694336	9.804067611694336	76.18503950799574	84.48337568645769	0.0	0.0	0.0146514560261457	14.001399993896484	0.2734279930591583
394	2022-10-28 12:58:14.613228083	139.83399095160834	87.28910292226676	9.84682991027832	9.82682991027832	76.2295299624993	84.47595517629232	0.0	0.0	0.0167871060320733	14.002400398254396	0.274137943983078
395	2022-10-28 12:58:14.713105917	139.83399095160834	87.28910292226676	9.869292755126953	9.849292755126951	76.27409915597391	84.46912362157539	0.0	0.0	0.0179163043895228	14.003100395202637	0.2798426449298858
396	2022-10-28 12:58:14.812635899	139.83399095160834	87.28910292226676	9.891845245361328	9.871845245361328	76.3170799508676	84.46142556849469	0.0	0.0	0.0202663489227618	14.004400253295898	0.2818953990936279
397	2022-10-28 12:58:14.912554979	139.83399095160834	87.28910292226676	9.914021034240722	9.894021034240724	76.3599334982549	84.45336438821116	0.0	0.0	0.0214905799901316	14.00529956817627	0.2837324142456054
398	2022-10-28 12:58:15.013159990	139.83399095160834	87.28910292226676	9.935884971618652	9.915884971618652	76.40266478302522	84.44454439721363	0.0	0.0	0.0241009677024244	14.00790023803711	0.2806737422943115
399	2022-10-28 12:58:15.112315893	139.83399095160834	87.28910292226676	9.954487342834472	9.934487342834473	76.44539490341606	84.43503898867142	0.0	0.0	0.0268714418042028	14.010199546813965	0.2852390110492706
400	2022-10-28 12:58:15.213597059	139.83399095160834	87.28910292226676	9.976020355224607	9.95602035522461	76.48806622550711	84.42479679168096	0.0	0.0	0.0282699726263657	14.01099967956543	0.2891695499420166
401	2022-10-28 12:58:15.313020945	139.83399095160834	87.28910292226676	9.997389335632324	9.977389335632324	76.53071005374933	84.41365841671855	0.0	0.0	0.0310227094019104	14.012399673461914	0.2896751761436462
402	2022-10-28 12:58:15.412009001	139.83399095160834	87.28910292226676	10.018576164245603	9.998576164245604	76.57345132126417	84.4017083268808	0.0	0.0	0.0323744103512049	14.013099670410156	0.2902831435203552
403	2022-10-28 12:58:15.512974977	139.83399095160834	87.28910292226676	10.039434928894044	10.019434928894045	76.61621919951304	84.38892065410667	0.0	0.0	0.0350414118223873	14.014800071716309	0.2896998524665832
404	2022-10-28 12:58:15.613343000	139.83399095160834	87.28910292226676	10.05986358642578	10.03986358642578	76.65911250004156	84.37504769733368	0.0	0.0	0.0376019016580842	14.01669979095459	0.2892820835113525
405	2022-10-28 12:58:15.712130070	139.83399095160834	87.28910292226676	10.079739112854003	10.059739112854004	76.70200049307607	84.35964035312065	0.0	0.0	0.0388150247021199	14.017600059509276	0.2906077206134796
406	2022-10-28 12:58:15.812796116	139.83399095160834	87.28910292226676	10.099419136047365	10.079419136047363	76.74458060581969	84.34210157984111	0.0	0.0	0.0410430741200449	14.018600463867188	0.2884615957736969
407	2022-10-28 12:58:15.913117886	139.83399095160834	87.28910292226676	10.118828315734865	10.098828315734863	76.78731125087387	84.3235728209597	0.0	0.0	0.0420449640627938	14.019000053405762	0.29183030128479
408	2022-10-28 12:58:16.012320995	139.83399095160834	87.28910292226676	10.137871284484865	10.117871284484863	76.83008266641245	84.30387164731647	0.0	0.0	0.0438124835309184	14.019800186157228	0.2923230826854706
409	2022-10-28 12:58:16.112978935	139.83399095160834	87.28910292226676	10.154323120117189	10.134323120117188	76.87300405769159	84.28405595580064	0.0	0.0	0.0453350929544019	14.021100044250488	0.2935465574264526
410	2022-10-28 12:58:16.213567972	139.83399095160834	87.28910292226676	10.173675079345704	10.153675079345703	76.91608490482812	84.26497301260966	0.0	0.0	0.0460108934208529	14.021699905395508	0.2923794090747833
411	2022-10-28 12:58:16.312397003	139.83399095160834	87.28910292226676	10.19350673675537	10.173506736755373	76.95929339255775	84.24801136361882	0.0	0.0	0.0471842843026667	14.022899627685549	0.2956887185573578
412	2022-10-28 12:58:16.411686897	139.83399095160834	87.28910292226676	10.2136616897583	10.1936616897583	77.00225325286824	84.23346729051973	0.0	0.0	0.0476878087654909	14.023500442504885	0.2953689396381378
413	2022-10-28 12:58:16.513000965	139.83399095160834	87.28910292226676	10.234054107666015	10.214054107666016	77.04501414631473	84.22093036771352	0.0	0.0	0.0485394578486491	14.0246000289917	0.2917098999023437
414	2022-10-28 12:58:16.612308025	139.83399095160834	87.28910292226676	10.254354972839357	10.234354972839355	77.08742542663434	84.20987374060734	0.0	0.0	0.0492300806949139	14.025699615478516	0.2816132307052612
415	2022-10-28 12:58:16.713135958	139.83399095160834	87.28910292226676	10.274125595092771	10.254125595092772	77.12924638997956	84.1991747416441	0.0	0.0	0.0495436667910514	14.026300430297852	0.2755724787712097
416	2022-10-28 12:58:16.813512087	139.83399095160834	87.28910292226676	10.293383140563964	10.273383140563965	77.17087983201569	84.19035905024414	0.0	0.0	0.050212221188752	14.027799606323242	0.2698504030704498
417	2022-10-28 12:58:16.912336111	139.83399095160834	87.28910292226676	10.312405128479003	10.292405128479004	77.21237277880869	84.18256225326061	0.0	0.0	0.0505926406682421	14.02869987487793	0.2642618715763092
418	2022-10-28 12:58:17.012993097	139.83399095160834	87.28910292226676	10.33159210205078	10.31159210205078	77.25365998073411	84.17565502867313	0.0	0.0	0.0514318682276717	14.030699729919434	0.2640970051288605
419	2022-10-28 12:58:17.113581896	139.83399095160834	87.28910292226676	10.349629898071289	10.329629898071287	77.2951442988803	84.16910068572976	0.0	0.0	0.0523785197638595	14.033100128173828	0.2707207202911377
420	2022-10-28 12:58:17.213618040	139.83399095160834	87.28910292226676	10.37036277770996	10.35036277770996	77.33692644107975	84.16195650151522	0.0	0.0	0.0528836511801124	14.03439998626709	0.2774840593338012
421	2022-10-28 12:58:17.312927961	139.83399095160834	87.28910292226676	10.391742248535156	10.371742248535156	77.37853128508593	84.15406105007752	0.0	0.0	0.0539547583970856	14.03719997406006	0.2812769412994385
422	2022-10-28 12:58:17.412357092	139.83399095160834	87.28910292226676	10.41307689666748	10.39307689666748	77.41972111736686	84.14597466199311	0.0	0.0	0.0544766345744848	14.038700103759766	0.2758111953735351
423	2022-10-28 12:58:17.512835026	139.83399095160834	87.28910292226676	10.434411544799804	10.414411544799805	77.46072195092842	84.13770255942703	0.0	0.0	0.0553911098852309	14.041500091552734	0.2716774642467499
424	2022-10-28 12:58:17.613071918	139.83399095160834	87.28910292226676	10.455282707214357	10.435282707214355	77.50097325149136	84.12868199594867	0.0	0.0	0.0561590947500052	14.043899536132812	0.2685277760028839
425	2022-10-28 12:58:17.713407040	139.83399095160834	87.28910292226676	10.476138610839843	10.456138610839844	77.54091060252304	84.1204848456259	0.0	0.0	0.0565246529799696	14.045000076293944	0.269595742225647
426	2022-10-28 12:58:17.812882900	139.83399095160834	87.28910292226676	10.497734565734865	10.477734565734863	77.58191325514005	84.11417705290424	0.0	0.0	0.0572668745052035	14.047100067138672	0.2666898071765899
427	2022-10-28 12:58:17.912827015	139.83399095160834	87.28910292226676	10.519484062194824	10.499484062194824	77.62300766071534	84.1083048029613	0.0	0.0	0.0576422524708428	14.048199653625488	0.2614467442035675
428	2022-10-28 12:58:18.013143063	139.83399095160834	87.28910292226676	10.541163940429689	10.521163940429688	77.66415916974398	84.10338414844679	0.0	0.0	0.0584015204597329	14.050800323486328	0.2600009143352508
429	2022-10-28 12:58:18.112356901	139.83399095160834	87.28910292226676	10.56051685333252	10.54051685333252	77.70541120314108	84.09979437571022	0.0	0.0	0.0591871593508441	14.053099632263184	0.2631553411483764
430	2022-10-28 12:58:18.213483095	139.83399095160834	87.28910292226676	10.581538696289062	10.561538696289062	77.74677294193238	84.09758538536263	0.0	0.0	0.0595955290420995	14.053899765014648	0.2641310393810272
431	2022-10-28 12:58:18.313436031	139.83399095160834	87.28910292226676	10.602903861999511	10.582903861999512	77.78817130142096	84.09644855815849	0.0	0.0	0.0605133543623332	14.055299758911133	0.26247438788414
432	2022-10-28 12:58:18.412691116	139.83399095160834	87.28910292226676	10.624799270629882	10.604799270629885	77.82942345886983	84.09633875679513	0.0	0.0	0.0610235166601104	14.055899620056152	0.2685495018959045
433	2022-10-28 12:58:18.513077974	139.83399095160834	87.28910292226676	10.646846313476562	10.626846313476562	77.87051672848816	84.09707105591077	0.0	0.0	0.0621035114198492	14.05679988861084	0.2745674550533294
434	2022-10-28 12:58:18.612863064	139.83399095160834	87.28910292226676	10.668941993713378	10.64894199371338	77.91166919364365	84.09897067976371	0.0	0.0	0.0631134791202211	14.05720043182373	0.2714782655239105
435	2022-10-28 12:58:18.712641001	139.83399095160834	87.28910292226676	10.691038627624511	10.671038627624512	77.95300281642159	84.1026820340243	0.0	0.0	0.0635632935403583	14.057100296020508	0.2734797298908233
436	2022-10-28 12:58:18.813097000	139.83399095160834	87.28910292226676	10.712967414855957	10.692967414855955	77.99234470306259	84.1068437832712	0.0	0.0	0.064357611553006	14.056699752807615	0.2779349088668823
437	2022-10-28 12:58:18.912800074	139.83399095160834	87.28910292226676	10.735182304382324	10.715182304382324	78.03190937561033	84.1110756641036	0.0	0.0	0.0646888850778096	14.056300163269045	0.2819909155368805
438	2022-10-28 12:58:19.012615919	139.83399095160834	87.28910292226676	10.758102912902832	10.738102912902832	78.07213750471871	84.11441760825792	0.0	0.0	0.0652285462566218	14.0556001663208	0.2840673625469208
439	2022-10-28 12:58:19.112296104	139.83399095160834	87.28910292226676	10.77963306427002	10.75963306427002	78.11306085160247	84.11584491930792	0.0	0.0	0.0655733020984729	14.05500030517578	0.2895302474498749
440	2022-10-28 12:58:19.212847948	139.83399095160834	87.28910292226676	10.80439998626709	10.78439998626709	78.15454105197662	84.11537653795497	0.0	0.0	0.0656604259266056	14.054800033569336	0.2885974943637848
441	2022-10-28 12:58:19.312288046	139.83399095160834	87.28910292226676	10.829454917907714	10.809454917907717	78.19614922362098	84.1132470605968	0.0	0.0	0.0655428513424218	14.05430030822754	0.2879392206668854
442	2022-10-28 12:58:19.413502932	139.83399095160834	87.28910292226676	10.854287643432617	10.834287643432615	78.23777098100625	84.10966797397606	0.0	0.0	0.0653205242944434	14.054200172424316	0.2771491706371307
443	2022-10-28 12:58:19.513293028	139.83399095160834	87.28910292226676	10.878680725097656	10.858680725097656	78.27938992192004	84.10515648254682	0.0	0.0	0.0645340504118719	14.053899765014648	0.2768459022045135
444	2022-10-28 12:58:19.612215996	139.83399095160834	87.28910292226676	10.902744789123537	10.882744789123535	78.32084403959585	84.09989587741835	0.0	0.0	0.063278800818941	14.05370044708252	0.2769339084625244
445	2022-10-28 12:58:19.712963104	139.83399095160834	87.28910292226676	10.926950950622558	10.90695095062256	78.36251191731506	84.09467218894139	0.0	0.0	0.0624779886123616	14.05370044708252	0.2834643125534057
446	2022-10-28 12:58:19.813298941	139.83399095160834	87.28910292226676	10.951107521057128	10.931107521057127	78.40439871531852	84.08949885444342	0.0	0.0	0.0605377485478116	14.053400039672852	0.2917788922786712
447	2022-10-28 12:58:19.912411928	139.83399095160834	87.28910292226676	10.975461502075197	10.955461502075195	78.44684719779767	84.08508480695974	0.0	0.0	0.0594184582449847	14.053299903869627	0.2967699766159057
448	2022-10-28 12:58:20.013040066	139.83399095160834	87.28910292226676	10.999677200317382	10.979677200317385	78.4888211210488	84.0811722224885	0.0	0.0	0.0569626179376462	14.053099632263184	0.2987371385097503
449	2022-10-28 12:58:20.113480091	139.83399095160834	87.28910292226676	11.020411987304689	11.000411987304688	78.53026986913855	84.07745179442655	0.0	0.0	0.0542229147242008	14.052800178527832	0.2954369187355041
450	2022-10-28 12:58:20.212510109	139.83399095160834	87.28910292226676	11.043993492126464	11.023993492126465	78.57125119201623	84.07356835420808	0.0	0.0	0.0527566650725444	14.05270004272461	0.298574149608612
451	2022-10-28 12:58:20.311808109	139.83399095160834	87.28910292226676	11.067184944152832	11.047184944152832	78.6119200603742	84.06906095753365	0.0	0.0	0.0496086758928325	14.05239963531494	0.2960741221904754
452	2022-10-28 12:58:20.413532972	139.83399095160834	87.28910292226676	11.08999111175537	11.069991111755373	78.6526017478323	84.0638719344569	0.0	0.0	0.0479202187467361	14.052200317382812	0.2954024076461792
453	2022-10-28 12:58:20.513216972	139.83399095160834	87.28910292226676	11.112263221740722	11.092263221740724	78.6932520065088	84.05794293593715	0.0	0.0	0.0443072003899987	14.051799774169922	0.2896296679973602
454	2022-10-28 12:58:20.612071991	139.83399095160834	87.28910292226676	11.133855361938476	11.113855361938477	78.73405549254379	84.05111355589142	0.0	0.0	0.0404497043514457	14.051400184631348	0.2872597873210907
455	2022-10-28 12:58:20.713691950	139.83399095160834	87.28910292226676	11.154710311889648	11.134710311889648	78.77471483579362	84.04303680652669	0.0	0.0	0.0384570318709234	14.051199913024902	0.2864729762077331
456	2022-10-28 12:58:20.813417912	139.83399095160834	87.28910292226676	11.175362129211424	11.155362129211426	78.81642689970329	84.03578464966904	0.0	0.0	0.0343527637526807	14.050800323486328	0.2830109894275665
457	2022-10-28 12:58:20.911784887	139.83399095160834	87.28910292226676	11.195736427307128	11.175736427307127	78.85808404784481	84.02745224083382	0.0	0.0	0.0322619790195009	14.050700187683104	0.2835667729377746
458	2022-10-28 12:58:21.011751890	139.83399095160834	87.28910292226676	11.215985794067382	11.195985794067385	78.89984291202794	84.01792487807488	0.0	0.0	0.0280770204986805	14.050700187683104	0.2882106602191925
459	2022-10-28 12:58:21.113243103	139.83399095160834	87.28910292226676	11.233470458984376	11.213470458984377	78.94175070204128	84.007285853142	0.0	0.0	0.0240065696290344	14.050600051879885	0.2895693182945251
460	2022-10-28 12:58:21.213469982	139.83399095160834	87.28910292226676	11.25348331451416	11.23348331451416	78.98364364000929	83.99561588636138	0.0	0.0	0.0220442570866755	14.05049991607666	0.289837509393692
461	2022-10-28 12:58:21.312196016	139.83399095160834	87.28910292226676	11.273179550170898	11.253179550170898	79.02544717979397	83.98282860899212	0.0	0.0	0.018281729559226	14.050200462341309	0.2898021638393402
462	2022-10-28 12:58:21.412187099	139.83399095160834	87.28910292226676	11.292674560546876	11.272674560546877	79.06714991303934	83.96890557856567	0.0	0.0	0.0164893231612691	14.050000190734863	0.2913825809955597
463	2022-10-28 12:58:21.511842012	139.83399095160834	87.28910292226676	11.312017936706544	11.292017936706545	79.10869916320077	83.95385768574792	0.0	0.0	0.0130890303275311	14.04990005493164	0.2899744212627411
464	2022-10-28 12:58:21.612488031	139.83399095160834	87.28910292226676	11.331147689819336	11.311147689819336	79.15026224766723	83.93868420627338	0.0	0.0	0.0099195518750695	14.049799919128418	0.2944167256355285
465	2022-10-28 12:58:21.711767912	139.83399095160834	87.28910292226676	11.350159187316894	11.330159187316896	79.19148137039059	83.92349004641787	0.0	0.0	0.0084226537732396	14.049799919128418	0.2985405623912811
466	2022-10-28 12:58:21.813390017	139.83399095160834	87.28910292226676	11.370174903869628	11.350174903869627	79.2326430729836	83.90990309915368	0.0	0.0	0.0056170634486802	14.049799919128418	0.2959363758563995
467	2022-10-28 12:58:21.912560940	139.83399095160834	87.28910292226676	11.390560646057128	11.370560646057127	79.27371928616162	83.89874580549592	0.0	0.0	0.004301544084399	14.049799919128418	0.2930003404617309
468	2022-10-28 12:58:22.012345076	139.83399095160834	87.28910292226676	11.411039848327636	11.391039848327637	79.31457085542897	83.8896433729891	0.0	0.0	0.0018595733869603	14.049699783325195	0.2910552024841308
469	2022-10-28 12:58:22.113646030	139.83399095160834	87.28910292226676	11.428989906311037	11.408989906311035	79.35521039420237	83.88187676907602	0.0	0.0	0.0003341134551558	14.049699783325195	0.2796116471290588
470	2022-10-28 12:58:22.213454962	139.83399095160834	87.28910292226676	11.448641319274902	11.428641319274902	79.39575516413673	83.87526792207446	0.0	0.0	0.0013336192722636	14.049699783325195	0.2724111676216125
471	2022-10-28 12:58:22.312505007	139.83399095160834	87.28910292226676	11.467948455810546	11.447948455810549	79.4359726745683	83.86974910537067	0.0	0.0	0.0030987719303284	14.049799919128418	0.2672553956508636
472	2022-10-28 12:58:22.411837101	139.83399095160834	87.28910292226676	11.48706771850586	11.46706771850586	79.47586451487167	83.86508911548049	0.0	0.0	0.003860533822313	14.04990005493164	0.2691916823387146
473	2022-10-28 12:58:22.512682914	139.83399095160834	87.28910292226676	11.506196517944336	11.486196517944336	79.51568875034386	83.86096169011452	0.0	0.0	0.0051882191505997	14.04990005493164	0.2628482580184936
474	2022-10-28 12:58:22.612798929	139.83399095160834	87.28910292226676	11.52539779663086	11.50539779663086	79.55604195802309	83.85688903470275	0.0	0.0	0.0062732974111086	14.049799919128418	0.2666477262973785
475	2022-10-28 12:58:22.712198019	139.83399095160834	87.28910292226676	11.545769233703613	11.525769233703612	79.5976236935853	83.85397842190167	0.0	0.0	0.0067253807033668	14.04990005493164	0.2784336507320404
476	2022-10-28 12:58:22.813246012	139.83399095160834	87.28910292226676	11.566762466430664	11.546762466430664	79.63920971407035	83.849979772453	0.0	0.0	0.0074292659856974	14.050100326538086	0.2849271893501282
477	2022-10-28 12:58:22.911942005	139.83399095160834	87.28910292226676	11.587886352539062	11.567886352539062	79.6804219675644	83.8450006152955	0.0	0.0	0.0076659265731185	14.050200462341309	0.2750045359134674
478	2022-10-28 12:58:23.012419939	139.83399095160834	87.28910292226676	11.608541984558103	11.588541984558104	79.7212684263619	83.84005412875621	0.0	0.0	0.0079035063903591	14.050200462341309	0.2673306465148926
479	2022-10-28 12:58:23.111762047	139.83399095160834	87.28910292226676	11.62717487335205	11.60717487335205	79.76186090957316	83.83538926423195	0.0	0.0	0.007879703527016	14.050100326538086	0.2640843391418457
480	2022-10-28 12:58:23.213423014	139.83399095160834	87.28910292226676	11.646877784729003	11.626877784729004	79.80223625948389	83.83115904149426	0.0	0.0	0.0077852320256108	14.050200462341309	0.2578755021095276
481	2022-10-28 12:58:23.313127995	139.83399095160834	87.28910292226676	11.66603328704834	11.64603328704834	79.84249696119386	83.8277825714969	0.0	0.0	0.0074397357477601	14.050299644470217	0.2481981813907623
482	2022-10-28 12:58:23.412540913	139.83399095160834	87.28910292226676	11.6846671295166	11.664667129516602	79.88281094568433	83.82561194706808	0.0	0.0	0.0072166260608145	14.050200462341309	0.2418227940797805
483	2022-10-28 12:58:23.512818098	139.83399095160834	87.28910292226676	11.70325138092041	11.68325138092041	79.92315673673465	83.82451952411883	0.0	0.0	0.0067162447809015	14.050100326538086	0.2441662102937698
484	2022-10-28 12:58:23.612747908	139.83399095160834	87.28910292226676	11.722013969421386	11.702013969421388	79.96348691156683	83.82405955479592	0.0	0.0	0.0061720420037324	14.050100326538086	0.2444471269845962
485	2022-10-28 12:58:23.712836027	139.83399095160834	87.28910292226676	11.740995903015136	11.720995903015137	80.00345258908123	83.82442214931284	0.0	0.0	0.0058930439166988	14.050100326538086	0.244551420211792
486	2022-10-28 12:58:23.811768055	139.83399095160834	87.28910292226676	11.759713668823242	11.739713668823242	80.04155524055166	83.82626391482418	0.0	0.0	0.0053082117304803	14.050200462341309	0.2435511350631714
487	2022-10-28 12:58:23.913181067	139.83399095160834	87.28910292226676	11.778480072021484	11.758480072021484	80.0795147939831	83.82929099246876	0.0	0.0	0.0050122870565087	14.050200462341309	0.2443937212228775
488	2022-10-28 12:58:24.013345003	139.83399095160834	87.28910292226676	11.79758502960205	11.77758502960205	80.11743147860439	83.83355431858035	0.0	0.0	0.0044534711932512	14.050200462341309	0.24639293551445
489	2022-10-28 12:58:24.112687111	139.83399095160834	87.28910292226676	11.815381546020507	11.795381546020508	80.15532489460315	83.83897533071847	0.0	0.0	0.0039253263672643	14.050200462341309	0.2550121247768402
490	2022-10-28 12:58:24.212889910	139.83399095160834	87.28910292226676	11.83477642059326	11.814776420593262	80.19315430092232	83.84545874951812	0.0	0.0	0.0036786524991068	14.050200462341309	0.2547498047351837
491	2022-10-28 12:58:24.313340902	139.83399095160834	87.28910292226676	11.854308624267578	11.834308624267578	80.23105868540108	83.85252227890247	0.0	0.0	0.003204107568849	14.050200462341309	0.2572416067123413
492	2022-10-28 12:58:24.412360907	139.83399095160834	87.28910292226676	11.874655265808103	11.854655265808104	80.26937841371948	83.85921317171218	0.0	0.0	0.002971735832972	14.050200462341309	0.2638590037822723
493	2022-10-28 12:58:24.512202978	139.83399095160834	87.28910292226676	11.896152992248537	11.876152992248535	80.30828033378246	83.86470076159488	0.0	0.0	0.0024971848046661	14.050299644470217	0.2709682285785675
494	2022-10-28 12:58:24.613348007	139.83399095160834	87.28910292226676	11.91857006072998	11.89857006072998	80.34769109305573	83.86808541556913	0.0	0.0	0.0020313555603321	14.050200462341309	0.2733749449253082
495	2022-10-28 12:58:24.713469982	139.83399095160834	87.28910292226676	11.941748161315918	11.921748161315918	80.38756748160102	83.86953171174602	0.0	0.0	0.0018064570825178	14.050200462341309	0.2722471058368683
496	2022-10-28 12:58:24.812180996	139.83399095160834	87.28910292226676	11.964921493530271	11.944921493530272	80.42859028450545	83.87180905327071	0.0	0.0	0.0014157661594684	14.050000190734863	0.2688400149345398
497	2022-10-28 12:58:24.913566113	139.83399095160834	87.28910292226676	11.9882559967041	11.968255996704102	80.47063721166661	83.87238612137202	0.0	0.0	0.0012398410474462	14.050000190734863	0.2676343023777008
498	2022-10-28 12:58:25.013748884	139.83399095160834	87.28910292226676	12.011536140441894	11.991536140441896	80.51276670411873	83.87183745612857	0.0	0.0	0.0008967831592437	14.050100326538086	0.2678304016590118
499	2022-10-28 12:58:25.112668037	139.83399095160834	87.28910292226676	12.03252269744873	12.01252269744873	80.5549258741055	83.87060751382738	0.0	0.0	0.0005627656326148	14.050100326538086	0.2720304131507873
500	2022-10-28 12:58:25.212117910	139.83399095160834	87.28910292226676	12.056487579345704	12.036487579345703	80.59696093315819	83.86931160088184	0.0	0.0	0.0004218272102191	14.050100326538086	0.2821234166622162
501	2022-10-28 12:58:25.313627958	139.83399095160834	87.28910292226676	12.081027526855468	12.061027526855469	80.63884677238272	83.86846963506123	0.0	0.0	0.0001921756052615	14.050100326538086	0.296621710062027
502	2022-10-28 12:58:25.412925959	139.83399095160834	87.28910292226676	12.105906028747558	12.08590602874756	80.6804627471623	83.86823740219874	0.0	0.0	0.0001035328846437	14.050100326538086	0.3013202548027038
503	2022-10-28 12:58:25.512047052	139.83399095160834	87.28910292226676	12.130669136047365	12.110669136047363	80.72180290169527	83.86861789815885	0.0	0.0	4.212179264348391e-05	14.050100326538086	0.2996445000171661
504	2022-10-28 12:58:25.612921000	139.83399095160834	87.28910292226676	12.154900093078613	12.134900093078612	80.76289841041175	83.86919583843171	0.0	0.0	0.0001559471374825	14.050100326538086	0.3024010956287384
505	2022-10-28 12:58:25.713197947	139.83399095160834	87.28910292226676	12.1781449508667	12.1581449508667	80.80372178380955	83.87074457410417	0.0	0.0	0.000191818158953	14.050100326538086	0.2961189150810241
506	2022-10-28 12:58:25.812089920	139.83399095160834	87.28910292226676	12.201106567382812	12.181106567382812	80.84516421948538	83.87143940051634	0.0	0.0	0.0002219954289308	14.050000190734863	0.2944225370883941
507	2022-10-28 12:58:25.912403107	139.83399095160834	87.28910292226676	12.22357036590576	12.203570365905762	80.88649833622507	83.87146568899703	0.0	0.0	0.0002265761747356	14.049799919128418	0.2916373610496521
508	2022-10-28 12:58:26.012568951	139.83399095160834	87.28910292226676	12.24560977935791	12.22560977935791	80.92782676960766	83.87074434028914	0.0	0.0	0.0002355732131174	14.049599647521973	0.2921853959560394
509	2022-10-28 12:58:26.113239050	139.83399095160834	87.28910292226676	12.264393348693847	12.244393348693848	80.96919592408301	83.86907577525669	0.0	0.0	0.0002189865934727	14.049500465393066	0.2908935546875
510	2022-10-28 12:58:26.212460995	139.83399095160834	87.28910292226676	12.285588760375976	12.265588760375977	81.01061201490398	83.86641598553913	0.0	0.0	0.0001929959912355	14.049400329589844	0.2856955826282501
511	2022-10-28 12:58:26.313167095	139.83399095160834	87.28910292226676	12.30639793395996	12.28639793395996	81.05219996453562	83.86280586969774	0.0	0.0	8.59668700628403e-05	14.049200057983398	0.2876264452934265
512	2022-10-28 12:58:26.413409948	139.83399095160834	87.28910292226676	12.326819915771484	12.306819915771484	81.09398108133482	83.85805090933451	0.0	0.0	1.5290810853465664e-05	14.049099922180176	0.2883442640304565
513	2022-10-28 12:58:26.512623072	139.83399095160834	87.28910292226676	12.346854705810546	12.326854705810549	81.1360188446336	83.85219823332812	0.0	0.0	0.0001447642431609	14.04889965057373	0.2853148281574249
514	2022-10-28 12:58:26.611792088	139.83399095160834	87.28910292226676	12.366660614013671	12.346660614013672	81.17818526937933	83.8453623894865	0.0	0.0	0.0003225637432507	14.048800468444824	0.2848786115646362
515	2022-10-28 12:58:26.713418007	139.83399095160834	87.28910292226676	12.386125106811525	12.366125106811523	81.22052272593416	83.83829908768679	0.0	0.0	0.0004155205021637	14.048700332641602	0.2879625558853149
516	2022-10-28 12:58:26.813527107	139.83399095160834	87.28910292226676	12.405643005371092	12.385643005371094	81.26194170957496	83.8263666271488	0.0	0.0	0.0006094283590935	14.04860019683838	0.2889898121356964
517	2022-10-28 12:58:26.912619114	139.83399095160834	87.28910292226676	12.425104637145996	12.405104637145996	81.3033535034505	83.81349825907661	0.0	0.0	0.0007151804488749	14.04860019683838	0.2889371514320373
518	2022-10-28 12:58:27.011929989	139.83399095160834	87.28910292226676	12.444657821655271	12.424657821655272	81.34490287051487	83.80062247260811	0.0	0.0	0.0009440805273701	14.048500061035156	0.2960997223854065
519	2022-10-28 12:58:27.112977028	139.83399095160834	87.28910292226676	12.46227409362793	12.44227409362793	81.38666356999337	83.78824824323065	0.0	0.0	0.0011659995759968	14.048399925231934	0.2974381148815155
520	2022-10-28 12:58:27.212809086	139.83399095160834	87.28910292226676	12.482343215942382	12.462343215942385	81.42862651854209	83.77742177571643	0.0	0.0	0.0012740892420092	14.048299789428713	0.2960879504680633
521	2022-10-28 12:58:27.312832117	139.83399095160834	87.28910292226676	12.502773780822752	12.482773780822754	81.47051428555314	83.76928911445142	0.0	0.0	0.0014606508486296	14.048199653625488	0.2960946559906006
522	2022-10-28 12:58:27.411983967	139.83399095160834	87.28910292226676	12.523392219543457	12.503392219543455	81.51211140937897	83.76357170020395	0.0	0.0	0.0015538306826061	14.048100471496582	0.2926255762577057
523	2022-10-28 12:58:27.512613058	139.83399095160834	87.28910292226676	12.543877143859865	12.523877143859863	81.55338108104905	83.7594752979528	0.0	0.0	0.0017639466677004	14.04800033569336	0.2870285212993622
524	2022-10-28 12:58:27.613320112	139.83399095160834	87.28910292226676	12.563957710266113	12.543957710266112	81.59437334815331	83.7566619108905	0.0	0.0	0.0019981965209956	14.047800064086914	0.2797050178050995
525	2022-10-28 12:58:27.712877989	139.83399095160834	87.28910292226676	12.583446998596193	12.563446998596191	81.63513461452183	83.75482058465332	0.0	0.0	0.0021151601208025	14.047699928283691	0.2716233134269714
526	2022-10-28 12:58:27.812439919	139.83399095160834	87.28910292226676	12.602623481750488	12.582623481750488	81.67553035433305	83.75360049252323	0.0	0.0	0.0023451000480874	14.047599792480469	0.2672645151615143
527	2022-10-28 12:58:27.913592100	139.83399095160834	87.28910292226676	12.621572036743164	12.601572036743164	81.71575998047179	83.75312962631916	0.0	0.0	0.0024633824378868	14.047499656677246	0.26396644115448
528	2022-10-28 12:58:28.012658119	139.83399095160834	87.28910292226676	12.640672225952148	12.620672225952148	81.75622324642679	83.75306605667039	0.0	0.0	0.0027063709313262	14.04740047454834	0.2686806619167328
529	2022-10-28 12:58:28.112366915	139.83399095160834	87.28910292226676	12.658672828674316	12.638672828674316	81.79705623505461	83.75294863202971	0.0	0.0	0.0029771719115219	14.047200202941896	0.2720968425273895
530	2022-10-28 12:58:28.213336945	139.83399095160834	87.28910292226676	12.678608436584472	12.658608436584473	81.83803109693436	83.75228507506034	0.0	0.0	0.0031191430228907	14.047100067138672	0.2760556936264038
531	2022-10-28 12:58:28.312877893	139.83399095160834	87.28910292226676	12.698847312927246	12.678847312927246	81.87883257160867	83.75114265430791	0.0	0.0	0.0034013985585275	14.046799659729004	0.2752362787723541
532	2022-10-28 12:58:28.413109064	139.83399095160834	87.28910292226676	12.719147224426267	12.69914722442627	81.91944472260735	83.74979474979995	0.0	0.0	0.0035323812737849	14.04669952392578	0.2768782079219818
533	2022-10-28 12:58:28.512550116	139.83399095160834	87.28910292226676	12.739209671020507	12.719209671020508	81.95982867710154	83.748588722888	0.0	0.0	0.0037877786528508	14.046600341796877	0.2722795903682709
534	2022-10-28 12:58:28.613406897	139.83399095160834	87.28910292226676	12.758943099975586	12.738943099975586	82.00022063914338	83.74802153706851	0.0	0.0	0.0040380555318132	14.04640007019043	0.2645107805728912
535	2022-10-28 12:58:28.713211060	139.83399095160834	87.28910292226676	12.778516311645507	12.758516311645508	82.04070636666636	83.74777301652857	0.0	0.0	0.0041542639355502	14.046299934387209	0.2638215720653534
536	2022-10-28 12:58:28.813061953	139.83399095160834	87.28910292226676	12.79836799621582	12.77836799621582	82.08256564926016	83.74771846392287	0.0	0.0	0.0043702948920076	14.046099662780762	0.2668710052967071
537	2022-10-28 12:58:28.911869049	139.83399095160834	87.28910292226676	12.817983169555664	12.797983169555664	82.12441049725939	83.74848362573354	0.0	0.0	0.0044749643220739	14.04599952697754	0.2644420266151428
538	2022-10-28 12:58:29.012628078	139.83399095160834	87.28910292226676	12.837375183105468	12.817375183105469	82.16644782790294	83.75035694756548	0.0	0.0	0.0046867307395779	14.045599937438965	0.2588704824447632
539	2022-10-28 12:58:29.113326073	139.83399095160834	87.28910292226676	12.855190773010252	12.835190773010254	82.20856815727672	83.75365100932241	0.0	0.0	0.0049319512220706	14.045000076293944	0.2554936408996582
540	2022-10-28 12:58:29.212387085	139.83399095160834	87.28910292226676	12.874338645935058	12.85433864593506	82.25064764059903	83.75838222649327	0.0	0.0	0.0050712716512386	14.044599533081056	0.2631056010723114
541	2022-10-28 12:58:29.312412977	139.83399095160834	87.28910292226676	12.893907089233398	12.873907089233398	82.29267068946596	83.76414700288572	0.0	0.0	0.0053925237339519	14.043899536132812	0.2698057293891907
542	2022-10-28 12:58:29.412822962	139.83399095160834	87.28910292226676	12.91352798461914	12.89352798461914	82.33460885909236	83.77108868533561	0.0	0.0	0.0055746162342576	14.04360008239746	0.2692947089672088
543	2022-10-28 12:58:29.512716054	139.83399095160834	87.28910292226676	12.933265228271484	12.913265228271484	82.37655904998294	83.77912784197684	0.0	0.0	0.0059516747232931	14.04319953918457	0.2713154852390289
544	2022-10-28 12:58:29.612687111	139.83399095160834	87.28910292226676	12.953145523071289	12.933145523071287	82.41846107474495	83.78820663569846	0.0	0.0	0.0063504657777879	14.042799949645996	0.2746065855026245
545	2022-10-28 12:58:29.712763071	139.83399095160834	87.28910292226676	12.972934265136718	12.95293426513672	82.46025221357118	83.79859075379754	0.0	0.0	0.0065649975672588	14.042499542236328	0.2781629264354706
546	2022-10-28 12:58:29.813035011	139.83399095160834	87.28910292226676	12.992460746765136	12.972460746765137	82.50085319221118	83.80930253171346	0.0	0.0	0.007041377336872	14.041799545288086	0.2788132727146148
547	2022-10-28 12:58:29.912961006	139.83399095160834	87.28910292226676	13.01235439300537	12.992354393005373	82.54110938567649	83.82121655937655	0.0	0.0	0.0073037598028689	14.041399955749512	0.2850877344608307
548	2022-10-28 12:58:30.012717962	139.83399095160834	87.28910292226676	13.032784957885742	13.012784957885742	82.58157770978701	83.83274498290065	0.0	0.0	0.0078465289346104	14.040800094604492	0.2874817550182342
549	2022-10-28 12:58:30.112561941	139.83399095160834	87.28910292226676	13.052383918762208	13.032383918762209	82.62245427525055	83.84320508118529	0.0	0.0	0.0084327666638455	14.039899826049805	0.2941261827945709
550	2022-10-28 12:58:30.213721037	139.83399095160834	87.28910292226676	13.074619789123537	13.054619789123535	82.6636981106139	83.85147514648497	0.0	0.0	0.0087556928229241	14.039299964904783	0.2911489605903625
551	2022-10-28 12:58:30.313081980	139.83399095160834	87.28910292226676	13.097503204345704	13.077503204345703	82.70533451585858	83.8576835873301	0.0	0.0	0.0094765840111445	14.038100242614746	0.2962647974491119
552	2022-10-28 12:58:30.412487984	139.83399095160834	87.28910292226676	13.120626945495603	13.100626945495604	82.7471034516189	83.86170165806624	0.0	0.0	0.0098727346056769	14.037500381469728	0.2911044955253601
553	2022-10-28 12:58:30.511917113	139.83399095160834	87.28910292226676	13.143685836791992	13.123685836791992	82.78903356827396	83.8638553654326	0.0	0.0	0.0107170031445427	14.036499977111816	0.2851173281669616
554	2022-10-28 12:58:30.612823963	139.83399095160834	87.28910292226676	13.166405220031738	13.146405220031738	82.83096277152225	83.86442408213192	0.0	0.0	0.011615427967884	14.035400390625	0.2790145576000213
555	2022-10-28 12:58:30.713643074	139.83399095160834	87.28910292226676	13.1885152053833	13.1685152053833	82.8726724621327	83.86343174407908	0.0	0.0	0.0120854771811873	14.034799575805664	0.2771539688110351
556	2022-10-28 12:58:30.812659979	139.83399095160834	87.28910292226676	13.210892219543457	13.190892219543455	82.91542815470599	83.86438604940074	0.0	0.0	0.0130705988452156	14.033900260925291	0.2764564156532287
557	2022-10-28 12:58:30.912158012	139.83399095160834	87.28910292226676	13.233638305664062	13.213638305664062	82.95818526277169	83.86515124432596	0.0	0.0	0.0135796132651758	14.033599853515623	0.2833384871482849
558	2022-10-28 12:58:31.013199091	139.83399095160834	87.28910292226676	13.256797332763671	13.236797332763672	83.00083614199109	83.86593089491389	0.0	0.0	0.0146368004781639	14.032999992370604	0.2911651134490967
559	2022-10-28 12:58:31.113086939	139.83399095160834	87.28910292226676	13.277697105407714	13.257697105407717	83.04328653239351	83.86667015558255	0.0	0.0	0.0157329691233218	14.03219985961914	0.294344037771225
560	2022-10-28 12:58:31.212594032	139.83399095160834	87.28910292226676	13.30104019165039	13.28104019165039	83.08556083497191	83.8673085792228	0.0	0.0	0.0163065738338733	14.031800270080566	0.2952635586261749
561	2022-10-28 12:58:31.312258959	139.83399095160834	87.28910292226676	13.32417537689209	13.30417537689209	83.1276028852503	83.86774317569034	0.0	0.0	0.0174832000539824	14.031000137329102	0.2953116595745086
562	2022-10-28 12:58:31.412671089	139.83399095160834	87.28910292226676	13.346805114746092	13.326805114746094	83.16940184546851	83.8675962237931	0.0	0.0	0.0180795970354166	14.030599594116213	0.2925412356853485
563	2022-10-28 12:58:31.512376069	139.83399095160834	87.28910292226676	13.368814010620117	13.348814010620115	83.21104009163857	83.86649438947096	0.0	0.0	0.0192553009853133	14.029999732971191	0.285735547542572
564	2022-10-28 12:58:31.613257885	139.83399095160834	87.28910292226676	13.390335578918457	13.370335578918455	83.25265254514674	83.86433617974161	0.0	0.0	0.0203657998231229	14.02929973602295	0.2844085097312927
565	2022-10-28 12:58:31.712374926	139.83399095160834	87.28910292226676	13.41124584197998	13.39124584197998	83.29434938451062	83.86135356597363	0.0	0.0	0.0209021665802628	14.028800010681152	0.283439964056015
566	2022-10-28 12:58:31.811888933	139.83399095160834	87.28910292226676	13.431332130432128	13.411332130432127	83.33616258723336	83.8548606359999	0.0	0.0	0.0219692242008194	14.027299880981444	0.2792149484157562
567	2022-10-28 12:58:31.913037062	139.83399095160834	87.28910292226676	13.450826187133789	13.430826187133787	83.37799048925791	83.8471023222733	0.0	0.0	0.0225206743898604	14.026399612426758	0.2721587121486664
568	2022-10-28 12:58:32.013196945	139.83399095160834	87.28910292226676	13.469971199035644	13.449971199035645	83.41990741877945	83.83830810784367	0.0	0.0	0.0237766720019578	14.023599624633787	0.2714652419090271
569	2022-10-28 12:58:32.112353086	139.83399095160834	87.28910292226676	13.486906547546386	13.466906547546388	83.46202808968911	83.82922606248269	0.0	0.0	0.0253705317265092	14.01889991760254	0.2771214544773102
570	2022-10-28 12:58:32.211986065	139.83399095160834	87.28910292226676	13.506106872558592	13.486106872558594	83.50431179330637	83.8206421536341	0.0	0.0	0.0263291276834866	14.016200065612791	0.2743635177612304
571	2022-10-28 12:58:32.313285112	139.83399095160834	87.28910292226676	13.52571060180664	13.50571060180664	83.54674066955063	83.81364253883564	0.0	0.0	0.0284918933445138	14.01140022277832	0.2728937268257141
572	2022-10-28 12:58:32.413292885	139.83399095160834	87.28910292226676	13.545712013244628	13.525712013244627	83.58904489101351	83.80868069603369	0.0	0.0	0.0296692426008354	14.009400367736816	0.2751018404960632
573	2022-10-28 12:58:32.512108087	139.83399095160834	87.28910292226676	13.565902252197263	13.545902252197266	83.63135262399422	83.80522423338101	0.0	0.0	0.0322539430328503	14.004799842834473	0.2731014490127563
574	2022-10-28 12:58:32.612502098	139.83399095160834	87.28910292226676	13.585978050231931	13.565978050231934	83.67360203867165	83.80266769973943	0.0	0.0	0.0352645696980907	13.99820041656494	0.2672103941440582
575	2022-10-28 12:58:32.713330030	139.83399095160834	87.28910292226676	13.60560276031494	13.58560276031494	83.7157216367122	83.8005460756657	0.0	0.0	0.0369443218768827	13.994600296020508	0.2609969675540924
576	2022-10-28 12:58:32.812958002	139.83399095160834	87.28910292226676	13.625412483215332	13.605412483215332	83.75657041302394	83.79948918863553	0.0	0.0	0.0406791478701638	13.987099647521973	0.2567374408245086
577	2022-10-28 12:58:32.913013935	139.83399095160834	87.28910292226676	13.64522029876709	13.62522029876709	83.79704197782476	83.79895300070622	0.0	0.0	0.042769037242702	13.98289966583252	0.2574943006038666
578	2022-10-28 12:58:33.013900995	139.83399095160834	87.28910292226676	13.66521312713623	13.64521312713623	83.83733611736845	83.79870461473891	0.0	0.0	0.0475395637831811	13.972999572753906	0.2608987987041473
579	2022-10-28 12:58:33.113261938	139.83399095160834	87.28910292226676	13.684481163024902	13.664481163024902	83.8780495293177	83.79813205821056	0.0	0.0	0.053095423863885	13.963500022888184	0.269012451171875
580	2022-10-28 12:58:33.213232994	139.83399095160834	87.28910292226676	13.705622215270996	13.685622215270996	83.91897082212733	83.79655495920996	0.0	0.0	0.0561173103311061	13.959500312805176	0.2743886411190033
581	2022-10-28 12:58:33.312686920	139.83399095160834	87.28910292226676	13.72698070526123	13.70698070526123	83.95968755906253	83.79384994754541	0.0	0.0	0.0625632398817337	13.952699661254885	0.2721471190452575
582	2022-10-28 12:58:33.411909103	139.83399095160834	87.28910292226676	13.748055000305175	13.728055000305176	84.00001041366663	83.79063094927787	0.0	0.0	0.0660150194975735	13.949000358581545	0.27107834815979
583	2022-10-28 12:58:33.512108087	139.83399095160834	87.28910292226676	13.768799324035644	13.748799324035645	84.03996029793392	83.7873955104987	0.0	0.0	0.0734819346376571	13.940199851989746	0.2703532874584198
584	2022-10-28 12:58:33.612669945	139.83399095160834	87.28910292226676	13.789083023071289	13.769083023071287	84.0796212472863	83.78432956211797	0.0	0.0	0.0817313384166573	13.931599617004396	0.2603519558906555
585	2022-10-28 12:58:33.712528944	139.83399095160834	87.28910292226676	13.808947105407714	13.788947105407717	84.11902711611198	83.78126258436171	0.0	0.0	0.0861023968262214	13.92770004272461	0.2543545067310333
586	2022-10-28 12:58:33.812705040	139.83399095160834	87.28910292226676	13.828958053588869	13.808958053588867	84.15840712504775	83.77855659859743	0.0	0.0	0.0953993439919418	13.919699668884276	0.2570192217826843
587	2022-10-28 12:58:33.913537025	139.83399095160834	87.28910292226676	13.848910827636718	13.82891082763672	84.19776772206218	83.77639969942001	0.0	0.0	0.1003564125074593	13.915499687194824	0.2547334730625152
588	2022-10-28 12:58:34.013293028	139.83399095160834	87.28910292226676	13.868493576049804	13.848493576049805	84.23714455900274	83.77509202712629	0.0	0.0	0.1108125968922016	13.908699989318848	0.2481295615434646
589	2022-10-28 12:58:34.112689018	139.83399095160834	87.28910292226676	13.886952896118164	13.866952896118164	84.2765910468568	83.77462112006457	0.0	0.0	0.1217742045919848	13.904800415039062	0.2468797713518142
590	2022-10-28 12:58:34.211935997	139.83399095160834	87.28910292226676	13.90675308227539	13.88675308227539	84.31612028023837	83.7747123214246	0.0	0.0	0.1273776879010286	13.903300285339355	0.2516920268535614
591	2022-10-28 12:58:34.313406944	139.83399095160834	87.28910292226676	13.926549453735351	13.906549453735352	84.35568021682067	83.77555151871836	0.0	0.0	0.1387354429596559	13.900099754333496	0.2548438608646393
592	2022-10-28 12:58:34.412866116	139.83399095160834	87.28910292226676	13.946379203796386	13.926379203796388	84.39534197582557	83.77723263202382	0.0	0.0	0.1444347910775948	13.898699760437012	0.25485959649086
593	2022-10-28 12:58:34.512237072	139.83399095160834	87.28910292226676	13.966197509765625	13.946197509765623	84.43496467701671	83.77966685499615	0.0	0.0	0.1557143459368075	13.895099639892578	0.2544420659542084
594	2022-10-28 12:58:34.614119053	139.83399095160834	87.28910292226676	13.985933799743652	13.965933799743652	84.47448157370363	83.78294285993849	0.0	0.0	0.1667451772510639	13.88860034942627	0.2525573670864105
595	2022-10-28 12:58:34.712728024	139.83399095160834	87.28910292226676	14.005634803771972	13.985634803771973	84.51376645381073	83.78729517271296	0.0	0.0	0.1721950256592089	13.884200096130373	0.2567379772663116
596	2022-10-28 12:58:34.813301086	139.83399095160834	87.28910292226676	14.025742073059082	14.005742073059082	84.55311987544268	83.79421442797388	0.0	0.0	0.1831897234877183	13.875100135803224	0.2652649283409118
597	2022-10-28 12:58:34.912570953	139.83399095160834	87.28910292226676	14.0463614654541	14.026361465454102	84.59262414624438	83.8009294640341	0.0	0.0	0.1887451132941128	13.871000289916992	0.2674954831600189
598	2022-10-28 12:58:35.012069941	139.83399095160834	87.28910292226676	14.06768180847168	14.04768180847168	84.63260355548317	83.80680853235663	0.0	0.0	0.1997678814119769	13.86359977722168	0.273885577917099
599	2022-10-28 12:58:35.113481998	139.83399095160834	87.28910292226676	14.088240165710449	14.06824016571045	84.67323197005499	83.81071532574038	0.0	0.0	0.2103533441086902	13.856200218200684	0.2712993025779724
600	2022-10-28 12:58:35.212816000	139.83399095160834	87.28910292226676	14.111167449951171	14.091167449951172	84.71441652079811	83.81286083757365	0.0	0.0	0.2154406438530883	13.852499961853027	0.2769718766212463
601	2022-10-28 12:58:35.312073946	139.83399095160834	87.28910292226676	14.13460018157959	14.11460018157959	84.75599776165883	83.81318907569404	0.0	0.0	0.2249759671210261	13.845800399780272	0.2803179919719696
602	2022-10-28 12:58:35.411801100	139.83399095160834	87.28910292226676	14.15821506500244	14.13821506500244	84.79777792645805	83.81186167274606	0.0	0.0	0.2293294973776621	13.842000007629396	0.272140234708786
603	2022-10-28 12:58:35.511825085	139.83399095160834	87.28910292226676	14.18184425354004	14.16184425354004	84.83962880636564	83.80936049560754	0.0	0.0	0.2371781484521405	13.832799911499023	0.2728811204433441
604	2022-10-28 12:58:35.612749100	139.83399095160834	87.28910292226676	14.205478210449218	14.18547821044922	84.88145401269261	83.80601681399224	0.0	0.0	0.2438481466884825	13.825599670410156	0.2781707346439361
605	2022-10-28 12:58:35.712477922	139.83399095160834	87.28910292226676	14.22944595336914	14.20944595336914	84.92296841965288	83.8026608661516	0.0	0.0	0.2467336382644628	13.82349967956543	0.2847024202346802
606	2022-10-28 12:58:35.812195063	139.83399095160834	87.28910292226676	14.254063148498537	14.234063148498535	84.96265655020123	83.79996484734778	0.0	0.0	0.251751146206329	13.819199562072754	0.2941485643386841
607	2022-10-28 12:58:35.912688971	139.83399095160834	87.28910292226676	14.279135246276857	14.259135246276855	85.00198643950824	83.79775150989072	0.0	0.0	0.2538426738403358	13.81630039215088	0.3022290766239166
608	2022-10-28 12:58:36.012793064	139.83399095160834	87.28910292226676	14.30437328338623	14.28437328338623	85.04100761055345	83.7960699985781	0.0	0.0	0.2570676480036519	13.810199737548828	0.3066956698894501
609	2022-10-28 12:58:36.112251043	139.83399095160834	87.28910292226676	14.32673885345459	14.30673885345459	85.07974014460179	83.79472853837285	0.0	0.0	0.2589735649903653	13.804800033569336	0.3078794181346893
610	2022-10-28 12:58:36.212088108	139.83399095160834	87.28910292226676	14.350995559692382	14.330995559692385	85.11820583553262	83.79332569555632	0.0	0.0	0.2595060300442099	13.802300453186035	0.3024328351020813
611	2022-10-28 12:58:36.313235998	139.83399095160834	87.28910292226676	14.374555130004882	14.354555130004885	85.15649378500007	83.79155895165698	0.0	0.0	0.2595983330940754	13.79740047454834	0.2996392250061035
612	2022-10-28 12:58:36.413465023	139.83399095160834	87.28910292226676	14.397286911010742	14.377286911010742	85.19466313741935	83.78897042613237	0.0	0.0	0.259154173079654	13.7947998046875	0.2948713898658752
613	2022-10-28 12:58:36.511955976	139.83399095160834	87.28910292226676	14.419335861206054	14.399335861206056	85.23266910937002	83.78539764532425	0.0	0.0	0.2577432427594346	13.78849983215332	0.289170354604721
614	2022-10-28 12:58:36.612659931	139.83399095160834	87.28910292226676	14.44090606689453	14.420906066894531	85.27066723966615	83.7808870762736	0.0	0.0	0.2561438569007864	13.781299591064451	0.2863587439060211
615	2022-10-28 12:58:36.713682890	139.83399095160834	87.28910292226676	14.462104339599607	14.44210433959961	85.30784280112861	83.77593374058118	0.0	0.0	0.255372869346005	13.777600288391112	0.2869794070720672
616	2022-10-28 12:58:36.812660933	139.83399095160834	87.28910292226676	14.482273597717285	14.462273597717283	85.34746353537435	83.76899032242598	0.0	0.0	0.2539515579991335	13.771100044250488	0.2850518226623535
617	2022-10-28 12:58:36.913172007	139.83399095160834	87.28910292226676	14.502163429260252	14.482163429260254	85.38718508628362	83.76094108448018	0.0	0.0	0.253307005345341	13.768500328063965	0.2821933031082153
618	2022-10-28 12:58:37.012845993	139.83399095160834	87.28910292226676	14.521852989196775	14.501852989196776	85.42708029442929	83.75182362944729	0.0	0.0	0.251997242121967	13.76449966430664	0.2849060595035553
619	2022-10-28 12:58:37.111736059	139.83399095160834	87.28910292226676	14.539432067871092	14.519432067871094	85.46719338920374	83.74161853621291	0.0	0.0	0.2503494153215516	13.760700225830078	0.2884743511676788
620	2022-10-28 12:58:37.213551044	139.83399095160834	87.28910292226676	14.558933753967285	14.538933753967283	85.50753198794561	83.73033500901363	0.0	0.0	0.2492766065370719	13.758700370788574	0.2890214920043945
621	2022-10-28 12:58:37.312839985	139.83399095160834	87.28910292226676	14.578337211608886	14.558337211608888	85.54802716079922	83.71810323668517	0.0	0.0	0.2464886772894806	13.75450038909912	0.2906187176704407
622	2022-10-28 12:58:37.411813021	139.83399095160834	87.28910292226676	14.59762622833252	14.57762622833252	85.58858063545557	83.70493031194283	0.0	0.0	0.24484691378082	13.752099990844728	0.291526585817337
623	2022-10-28 12:58:37.511715889	139.83399095160834	87.28910292226676	14.616817016601562	14.596817016601562	85.62921141076448	83.69120413643635	0.0	0.0	0.241289341948876	13.747699737548828	0.2923201322555542
624	2022-10-28 12:58:37.612998009	139.83399095160834	87.28910292226676	14.63618995666504	14.61618995666504	85.67001272980372	83.67774407848705	0.0	0.0	0.2374137354297079	13.744999885559082	0.2955700159072876
625	2022-10-28 12:58:37.713073969	139.83399095160834	87.28910292226676	14.655753631591796	14.635753631591797	85.71060236015468	83.66579785606572	0.0	0.0	0.235338970849887	13.743900299072266	0.2968682944774627
626	2022-10-28 12:58:37.812367916	139.83399095160834	87.28910292226676	14.675831336975095	14.655831336975098	85.75259325219305	83.65483127637908	0.0	0.0	0.2311414672294581	13.741000175476074	0.2976270318031311
627	2022-10-28 12:58:37.912832975	139.83399095160834	87.28910292226676	14.6961474609375	14.6761474609375	85.79417109306411	83.6460931921593	0.0	0.0	0.2290269492596867	13.739299774169922	0.2924578189849853
628	2022-10-28 12:58:38.013274908	139.83399095160834	87.28910292226676	14.716444511413574	14.696444511413574	85.83555364732459	83.6391327628663	0.0	0.0	0.2246321358023284	13.735400199890137	0.2828341722488403
629	2022-10-28 12:58:38.112999916	139.83399095160834	87.28910292226676	14.73497344970703	14.714973449707031	85.876780186133	83.63352553055272	0.0	0.0	0.2203164451328096	13.731800079345703	0.2784663736820221
630	2022-10-28 12:58:38.212559938	139.83399095160834	87.28910292226676	14.754706878662107	14.73470687866211	85.91794301151656	83.62905603877928	0.0	0.0	0.2183050262563798	13.730299949645996	0.2802443206310272
631	2022-10-28 12:58:38.313133955	139.83399095160834	87.28910292226676	14.774021644592285	14.754021644592283	85.95878091063625	83.62553664794964	0.0	0.0	0.2144104488498652	13.727899551391602	0.2681699097156524
632	2022-10-28 12:58:38.413202047	139.83399095160834	87.28910292226676	14.792999763488767	14.77299976348877	85.99937202521748	83.62302435229293	0.0	0.0	0.2125204735281995	13.726799964904783	0.2605085670948028
633	2022-10-28 12:58:38.512105942	139.83399095160834	87.28910292226676	14.811886329650878	14.79188632965088	86.04007850499909	83.62125936013587	0.0	0.0	0.2088400552569703	13.724599838256836	0.2630939185619354
634	2022-10-28 12:58:38.612231970	139.83399095160834	87.28910292226676	14.830905456542968	14.810905456542969	86.08130104121307	83.61973083516159	0.0	0.0	0.2053708790026058	13.72249984741211	0.2654542624950409
635	2022-10-28 12:58:38.713546991	139.83399095160834	87.28910292226676	14.850105781555175	14.830105781555176	86.12308749335229	83.61773375567824	0.0	0.0	0.2036678383431376	13.721699714660645	0.2682088911533355
636	2022-10-28 12:58:38.812890053	139.83399095160834	87.28910292226676	14.87018253326416	14.85018253326416	86.16500887591508	83.6150503474451	0.0	0.0	0.2003495368088613	13.72070026397705	0.2707366645336151
637	2022-10-28 12:58:38.913244963	139.83399095160834	87.28910292226676	14.890513916015625	14.870513916015623	86.20669532724733	83.61193134697285	0.0	0.0	0.1986673028037471	13.720499992370604	0.2709169387817383
638	2022-10-28 12:58:39.011797905	139.83399095160834	87.28910292226676	14.911011238098144	14.891011238098145	86.24803827606802	83.60849212578741	0.0	0.0	0.1948273649158423	13.720199584960938	0.2685160040855407
639	2022-10-28 12:58:39.111788988	139.83399095160834	87.28910292226676	14.930329818725586	14.910329818725586	86.28914850001038	83.60505668395373	0.0	0.0	0.1900401333829715	13.720100402832031	0.2616162300109863
640	2022-10-28 12:58:39.212749958	139.83399095160834	87.28910292226676	14.950127143859865	14.930127143859863	86.33016977572788	83.60230961067717	0.0	0.0	0.1872508903926431	13.720199584960938	0.2588521540164947
641	2022-10-28 12:58:39.313066959	139.83399095160834	87.28910292226676	14.96974899291992	14.949748992919922	86.37115495004629	83.60020188394745	0.0	0.0	0.1809465772789499	13.720499992370604	0.2546035349369049
642	2022-10-28 12:58:39.412858009	139.83399095160834	87.28910292226676	14.989467163085935	14.969467163085938	86.41232178132829	83.59884305991307	0.0	0.0	0.1774926553970055	13.720800399780272	0.2506458759307861
643	2022-10-28 12:58:39.511807919	139.83399095160834	87.28910292226676	15.009228248596193	14.989228248596191	86.45375289924404	83.59851208350764	0.0	0.0	0.1702474753490473	13.72130012512207	0.2536402344703674
644	2022-10-28 12:58:39.613318920	139.83399095160834	87.28910292226676	15.029005546569824	15.009005546569824	86.495231877229	83.59933593114594	0.0	0.0	0.1627992068480072	13.721699714660645	0.2599315643310547
645	2022-10-28 12:58:39.713099003	139.83399095160834	87.28910292226676	15.049030799865722	15.029030799865724	86.53689343707221	83.60064038635375	0.0	0.0	0.1590464581993923	13.721799850463867	0.2613955736160278
646	2022-10-28 12:58:39.812675953	139.83399095160834	87.28910292226676	15.069773216247558	15.04977321624756	86.57902877886794	83.60133032355333	0.0	0.0	0.1514761252090119	13.721599578857422	0.2599271237850189
647	2022-10-28 12:58:39.911900997	139.83399095160834	87.28910292226676	15.09075023651123	15.07075023651123	86.62110566101578	83.60294671665501	0.0	0.0	0.1475871342878832	13.721500396728516	0.2638200521469116
648	2022-10-28 12:58:40.013263941	139.83399095160834	87.28910292226676	15.111736793518066	15.091736793518066	86.66311321336036	83.60559944390087	0.0	0.0	0.1396472828491464	13.721099853515623	0.2674992680549621
649	2022-10-28 12:58:40.113320112	139.83399095160834	87.28910292226676	15.13137294769287	15.111372947692873	86.70517932436624	83.608793977683	0.0	0.0	0.1318046943516802	13.720199584960938	0.2648705840110779
650	2022-10-28 12:58:40.212188959	139.83399095160834	87.28910292226676	15.152944107055664	15.132944107055664	86.74765949975453	83.61161353980009	0.0	0.0	0.1279721275690739	13.719499588012695	0.2731783390045166
651	2022-10-28 12:58:40.312576056	139.83399095160834	87.28910292226676	15.175410766601562	15.155410766601562	86.79065359376284	83.61308285872633	0.0	0.0	0.1204159380218412	13.717399597167969	0.2762182056903839
652	2022-10-28 12:58:40.413115025	139.83399095160834	87.28910292226676	15.19869472503662	15.17869472503662	86.83433915218191	83.61223327064596	0.0	0.0	0.1167242588598973	13.715999603271484	0.2726218104362488
653	2022-10-28 12:58:40.511746883	139.83399095160834	87.28910292226676	15.222463150024414	15.202463150024414	86.8784702084283	83.60967367287685	0.0	0.0	0.1095974381430485	13.71280002593994	0.2718928456306457
654	2022-10-28 12:58:40.612080097	139.83399095160834	87.28910292226676	15.246298332214357	15.226298332214355	86.92278723364214	83.60578251458956	0.0	0.0	0.1026200471544964	13.708600044250488	0.2677158117294311
655	2022-10-28 12:58:40.712565899	139.83399095160834	87.28910292226676	15.2699942779541	15.249994277954102	86.96719804878325	83.60111966490624	0.0	0.0	0.0991568144726615	13.706700325012209	0.2650018334388733
656	2022-10-28 12:58:40.812778950	139.83399095160834	87.28910292226676	15.293536682128906	15.273536682128906	87.01026810902911	83.59726978012554	0.0	0.0	0.0923655091292667	13.704299926757812	0.2641083002090454
657	2022-10-28 12:58:40.912431955	139.83399095160834	87.28910292226676	15.317093391418457	15.297093391418455	87.05308054194938	83.59364995815463	0.0	0.0	0.0890446967634878	13.703499794006348	0.2660782039165497
658	2022-10-28 12:58:41.012659073	139.83399095160834	87.28910292226676	15.341038246154785	15.321038246154783	87.09597645152603	83.59031681563079	0.0	0.0	0.0825993561592604	13.701499938964844	0.2741860449314117
659	2022-10-28 12:58:41.112307072	139.83399095160834	87.28910292226676	15.363233108520507	15.343233108520508	87.13882123216757	83.58784079616845	0.0	0.0	0.0764317008134006	13.69890022277832	0.2876904010772705
660	2022-10-28 12:58:41.213124037	139.83399095160834	87.28910292226676	15.38780548095703	15.367805480957031	87.18125561511418	83.58609586428454	0.0	0.0	0.0735170764362466	13.697400093078612	0.2925637662410736
661	2022-10-28 12:58:41.312568903	139.83399095160834	87.28910292226676	15.412351150512697	15.392351150512695	87.22326777915141	83.58514975664714	0.0	0.0	0.068184305250963	13.69379997253418	0.29432213306427
662	2022-10-28 12:58:41.412878990	139.83399095160834	87.28910292226676	15.43664981842041	15.41664981842041	87.26495315089511	83.58457764540192	0.0	0.0	0.065832566059117	13.691900253295898	0.2966417968273163
663	2022-10-28 12:58:41.511760950	139.83399095160834	87.28910292226676	15.460598487854003	15.440598487854004	87.30627466237877	83.58399491776953	0.0	0.0	0.061915688230988	13.687899589538574	0.2957326769828796
664	2022-10-28 12:58:41.613219976	139.83399095160834	87.28910292226676	15.48405792236328	15.46405792236328	87.3473554828408	83.58286823021312	0.0	0.0	0.0591279772954438	13.68369960784912	0.2896458208560943
665	2022-10-28 12:58:41.713637114	139.83399095160834	87.28910292226676	15.507096786499025	15.487096786499023	87.38789213645627	83.58115511154703	0.0	0.0	0.0581719320249753	13.681500434875488	0.2928600013256073
666	2022-10-28 12:58:41.812650919	139.83399095160834	87.28910292226676	15.529398460388183	15.509398460388184	87.4295977745028	83.57714018675168	0.0	0.0	0.0570668718880946	13.677300453186035	0.2926714718341827
667	2022-10-28 12:58:41.911843061	139.83399095160834	87.28910292226676	15.551342506408693	15.531342506408691	87.47128627115941	83.57228044061279	0.0	0.0	0.0568618547981071	13.67549991607666	0.2899762690067291
668	2022-10-28 12:58:42.013448954	139.83399095160834	87.28910292226676	15.572824020385742	15.552824020385742	87.51310869312752	83.56664766530159	0.0	0.0	0.0570729804805476	13.671799659729004	0.2898676097393036
669	2022-10-28 12:58:42.113054037	139.83399095160834	87.28910292226676	15.5917191696167	15.5717191696167	87.55507790528296	83.55999247824656	0.0	0.0	0.0581321427380979	13.667499542236328	0.2877078652381897
670	2022-10-28 12:58:42.212621927	139.83399095160834	87.28910292226676	15.612254638671876	15.592254638671877	87.5971983206538	83.55239308595893	0.0	0.0	0.0589742024646951	13.665300369262695	0.2855992019176483
671	2022-10-28 12:58:42.312942028	139.83399095160834	87.28910292226676	15.632412452697752	15.612412452697754	87.6395064032187	83.54385979473211	0.0	0.0	0.0612298175669877	13.661399841308594	0.2851274609565735
672	2022-10-28 12:58:42.412301064	139.83399095160834	87.28910292226676	15.652231712341308	15.632231712341309	87.68193023627735	83.53423511639545	0.0	0.0	0.062639064711676	13.659500122070312	0.2871380746364593
673	2022-10-28 12:58:42.511774062	139.83399095160834	87.28910292226676	15.671738166809082	15.651738166809082	87.72447774636001	83.52331630466841	0.0	0.0	0.065926930150648	13.655599594116213	0.2874675095081329
674	2022-10-28 12:58:42.613084078	139.83399095160834	87.28910292226676	15.691066284179689	15.671066284179688	87.76717454724009	83.51120639574769	0.0	0.0	0.0696822810151946	13.651100158691406	0.2867712676525116
675	2022-10-28 12:58:42.712836981	139.83399095160834	87.28910292226676	15.70991756439209	15.68991756439209	87.80955679086227	83.49751270590289	0.0	0.0	0.0716717747599525	13.649200439453123	0.2865042984485626
676	2022-10-28 12:58:42.812550068	139.83399095160834	87.28910292226676	15.728720207214357	15.708720207214355	87.85064548599199	83.48367231376486	0.0	0.0	0.075758550813132	13.646400451660156	0.2875925898551941
677	2022-10-28 12:58:42.913671970	139.83399095160834	87.28910292226676	15.747179527282714	15.727179527282717	87.89174512617895	83.46854868230123	0.0	0.0	0.0778392156333937	13.645099639892578	0.2853603959083557
678	2022-10-28 12:58:43.013451099	139.83399095160834	87.28910292226676	15.765572090148924	15.745572090148926	87.93288782524043	83.45307758085947	0.0	0.0	0.0819824494493105	13.642600059509276	0.2915767729282379
679	2022-10-28 12:58:43.112829924	139.83399095160834	87.28910292226676	15.78280403137207	15.76280403137207	87.97411689405027	83.43830863984313	0.0	0.0	0.0859825382903835	13.640199661254885	0.2931923866271972
680	2022-10-28 12:58:43.212493896	139.83399095160834	87.28910292226676	15.80217315673828	15.78217315673828	88.015301702112	83.42593438803986	0.0	0.0	0.0879363089426528	13.639100074768066	0.2962603867053985
681	2022-10-28 12:58:43.311980963	139.83399095160834	87.28910292226676	15.82198574066162	15.80198574066162	88.05625413913609	83.4160423146336	0.0	0.0	0.0919040222876925	13.636899948120115	0.2871367931365967
682	2022-10-28 12:58:43.413125992	139.83399095160834	87.28910292226676	15.841948051452636	15.821948051452637	88.09695837701392	83.40836508235112	0.0	0.0	0.0939558187914392	13.6358003616333	0.2819302678108215
683	2022-10-28 12:58:43.512413978	139.83399095160834	87.28910292226676	15.861739654541015	15.841739654541016	88.13748487502247	83.40238779444394	0.0	0.0	0.0981269816511653	13.633500099182127	0.2840180993080139
684	2022-10-28 12:58:43.612477064	139.83399095160834	87.28910292226676	15.8812699508667	15.8612699508667	88.17762507748466	83.39760376164207	0.0	0.0	0.102313714094202	13.631400108337402	0.2748744487762451
685	2022-10-28 12:58:43.713009119	139.83399095160834	87.28910292226676	15.900411148071289	15.880411148071287	88.21692465086272	83.39350234363273	0.0	0.0	0.104343526317779	13.63029956817627	0.2642391324043274
686	2022-10-28 12:58:43.813275099	139.83399095160834	87.28910292226676	15.91970016479492	15.899700164794922	88.25728669850626	83.39059124884314	0.0	0.0	0.1081948973638914	13.628000259399414	0.2659741938114166
687	2022-10-28 12:58:43.913680077	139.83399095160834	87.28910292226676	15.938977737426756	15.918977737426758	88.29739681112646	83.3883708373406	0.0	0.0	0.1100013905944257	13.626999855041504	0.2693193554878235
688	2022-10-28 12:58:44.012003899	139.83399095160834	87.28910292226676	15.958557624816894	15.938557624816896	88.33768938184828	83.38632734507424	0.0	0.0	0.1132701192201057	13.625399589538574	0.270409882068634
689	2022-10-28 12:58:44.112098932	139.83399095160834	87.28910292226676	15.97754051208496	15.95754051208496	88.37837238464904	83.38424828451545	0.0	0.0	0.1159946357624241	13.62440013885498	0.2709181606769562
690	2022-10-28 12:58:44.211889029	139.83399095160834	87.28910292226676	15.997900505065918	15.977900505065918	88.4194439002272	83.38192032554724	0.0	0.0	0.1171291232457778	13.623900413513184	0.2789694666862488
691	2022-10-28 12:58:44.313011885	139.83399095160834	87.28910292226676	16.018418807983398	15.998418807983398	88.4607296607051	83.37935877607109	0.0	0.0	0.1189254130396216	13.622900009155272	0.2786497473716736
692	2022-10-28 12:58:44.413075924	139.83399095160834	87.28910292226676	16.038999099731445	16.018999099731445	88.50194724740261	83.37661168620153	0.0	0.0	0.119608555962995	13.622400283813477	0.2750739157199859
693	2022-10-28 12:58:44.512931107	139.83399095160834	87.28910292226676	16.059566040039062	16.039566040039062	88.54294440872134	83.37388545958517	0.0	0.0	0.12049237905579	13.621600151062012	0.2682797908782959
694	2022-10-28 12:58:44.611963987	139.83399095160834	87.28910292226676	16.07978202819824	16.059782028198242	88.5838090189148	83.37152862365429	0.0	0.0	0.1206381246690672	13.620800018310549	0.2644435167312622
695	2022-10-28 12:58:44.713058949	139.83399095160834	87.28910292226676	16.099591751098632	16.079591751098633	88.62428243612506	83.36954946975536	0.0	0.0	0.1204156375262371	13.62049961090088	0.2610395848751068
696	2022-10-28 12:58:44.812549114	139.83399095160834	87.28910292226676	16.11931182861328	16.09931182861328	88.66489343753867	83.36869295563423	0.0	0.0	0.1194586838498853	13.61989974975586	0.2571329176425934
697	2022-10-28 12:58:44.913252115	139.83399095160834	87.28910292226676	16.139020462036132	16.119020462036133	88.70537943446324	83.36843399238327	0.0	0.0	0.1187218561782979	13.619799613952637	0.2563308775424957
698	2022-10-28 12:58:45.012979984	139.83399095160834	87.28910292226676	16.158811111450195	16.138811111450195	88.74574439357627	83.36881539128878	0.0	0.0	0.1166887055741021	13.61929988861084	0.2547740042209625
699	2022-10-28 12:58:45.113539934	139.83399095160834	87.28910292226676	16.17757369995117	16.157573699951172	88.78613922373769	83.37029165392597	0.0	0.0	0.1138811384155177	13.618800163269045	0.2546523809432983
700	2022-10-28 12:58:45.213243961	139.83399095160834	87.28910292226676	16.197446365356445	16.177446365356445	88.82647561263377	83.37286560305179	0.0	0.0	0.1122666095368145	13.618599891662598	0.2590442299842834
701	2022-10-28 12:58:45.313086987	139.83399095160834	87.28910292226676	16.21742774963379	16.19742774963379	88.86673183651749	83.37632376607223	0.0	0.0	0.1087388996387897	13.618499755859377	0.2637026011943817
702	2022-10-28 12:58:45.412759066	139.83399095160834	87.28910292226676	16.237405319213867	16.217405319213867	88.9069024990262	83.3804281998961	0.0	0.0	0.1068522726160132	13.618399620056152	0.2561994194984436
703	2022-10-28 12:58:45.512125968	139.83399095160834	87.28910292226676	16.257371444702148	16.23737144470215	88.94705926189688	83.38561468043905	0.0	0.0	0.1028985563060209	13.618200302124023	0.2551296055316925
704	2022-10-28 12:58:45.613142967	139.83399095160834	87.28910292226676	16.277307052612304	16.257307052612305	88.98713072255056	83.391917693813	0.0	0.0	0.098734111987145	13.6181001663208	0.2602181136608124
705	2022-10-28 12:58:45.712420940	139.83399095160834	87.28910292226676	16.297400970458984	16.277400970458984	89.02734417190807	83.39894163927232	0.0	0.0	0.0965528872387246	13.6181001663208	0.2649480104446411
706	2022-10-28 12:58:45.812767982	139.83399095160834	87.28910292226676	16.318236846923828	16.298236846923828	89.0671839672242	83.40667967514628	0.0	0.0	0.0919352553595793	13.618000030517578	0.2659382224082947
707	2022-10-28 12:58:45.913259983	139.83399095160834	87.28910292226676	16.340119857788086	16.320119857788086	89.10789383150038	83.41330725479555	0.0	0.0	0.0894881063852727	13.618000030517578	0.2724056243896484
708	2022-10-28 12:58:46.013387918	139.83399095160834	87.28910292226676	16.363252182006836	16.343252182006836	89.1491178289087	83.41786757800183	0.0	0.0	0.0843522058554987	13.6181001663208	0.2771393656730652
709	2022-10-28 12:58:46.112616062	139.83399095160834	87.28910292226676	16.385922927856445	16.365922927856445	89.19072187328916	83.42046077238727	0.0	0.0	0.0789364642013356	13.6181001663208	0.2806490063667297
710	2022-10-28 12:58:46.213246107	139.83399095160834	87.28910292226676	16.410487670898437	16.390487670898438	89.23258136607541	83.42124903260718	0.0	0.0	0.0761573812137908	13.6181001663208	0.2788048982620239
711	2022-10-28 12:58:46.312500000	139.83399095160834	87.28910292226676	16.43501808166504	16.41501808166504	89.27479705104386	83.4204775091348	0.0	0.0	0.0704683985615309	13.618000030517578	0.2741213142871856
712	2022-10-28 12:58:46.413041115	139.83399095160834	87.28910292226676	16.459289093017578	16.439289093017578	89.3171804713485	83.41842640659468	0.0	0.0	0.0675815921150101	13.618000030517578	0.2693551182746887
713	2022-10-28 12:58:46.513411045	139.83399095160834	87.28910292226676	16.483319778442382	16.463319778442383	89.35962376080133	83.41543872291685	0.0	0.0	0.0618531979307733	13.618000030517578	0.2722963392734527
714	2022-10-28 12:58:46.613454103	139.83399095160834	87.28910292226676	16.50770523071289	16.48770523071289	89.40211227023194	83.41220867802117	0.0	0.0	0.0563036099999561	13.618000030517578	0.2808972597122192
715	2022-10-28 12:58:46.712183952	139.83399095160834	87.28910292226676	16.532786865234375	16.512786865234375	89.44411335172347	83.4097151161184	0.0	0.0	0.0536068581006619	13.618000030517578	0.2900730073451996
716	2022-10-28 12:58:46.811723948	139.83399095160834	87.28910292226676	16.557927627563476	16.537927627563477	89.48710710480167	83.40465665012803	0.0	0.0	0.0483817207546823	13.617899894714355	0.2980276048183441
717	2022-10-28 12:58:46.913460016	139.83399095160834	87.28910292226676	16.58296920776367	16.562969207763672	89.52981027199596	83.40015336406663	0.0	0.0	0.0458408885717961	13.617799758911133	0.2987942099571228
718	2022-10-28 12:58:47.012893915	139.83399095160834	87.28910292226676	16.60755302429199	16.587553024291992	89.5723305926191	83.39567081887122	0.0	0.0	0.0409750785536515	13.617600440979004	0.2943623661994934
719	2022-10-28 12:58:47.112840891	139.83399095160834	87.28910292226676	16.629214782714843	16.609214782714844	89.61468953261752	83.39081808870318	0.0	0.0	0.0364535093171439	13.617300033569336	0.2975570559501648
720	2022-10-28 12:58:47.212410927	139.83399095160834	87.28910292226676	16.652646560668945	16.632646560668945	89.65694360536367	83.38519798696649	0.0	0.0	0.0343306056938808	13.617199897766112	0.2911939024925232
721	2022-10-28 12:58:47.313198090	139.83399095160834	87.28910292226676	16.67560531616211	16.65560531616211	89.69919901145622	83.3788431377508	0.0	0.0	0.030349863626753	13.61680030822754	0.2900994718074798
722	2022-10-28 12:58:47.413213015	139.83399095160834	87.28910292226676	16.69814254760742	16.678142547607422	89.74147858585187	83.37169888144331	0.0	0.0	0.028500046094288	13.616600036621094	0.2907323241233825
723	2022-10-28 12:58:47.513258934	139.83399095160834	87.28910292226676	16.72017623901367	16.700176239013672	89.7836606595867	83.3635096685633	0.0	0.0	0.0251064988230333	13.616299629211426	0.2884153723716736
724	2022-10-28 12:58:47.612658978	139.83399095160834	87.28910292226676	16.741847534179687	16.721847534179688	89.82585518531833	83.35439932411921	0.0	0.0	0.0221043958803481	13.616000175476074	0.2864797115325928
725	2022-10-28 12:58:47.711915016	139.83399095160834	87.28910292226676	16.76315643310547	16.74315643310547	89.86789608479467	83.3439875564944	0.0	0.0	0.0207247282684393	13.615900039672852	0.2858333885669708
726	2022-10-28 12:58:47.812669992	139.83399095160834	87.28910292226676	16.783967514038086	16.763967514038086	89.90958344780935	83.33705558160128	0.0	0.0	0.0181771900124714	13.615699768066406	0.2891541719436645
727	2022-10-28 12:58:47.913077116	139.83399095160834	87.28910292226676	16.804685134887695	16.784685134887695	89.95131910544123	83.32900195500643	0.0	0.0	0.0170076275174116	13.615500450134276	0.2908369898796081
728	2022-10-28 12:58:48.012701035	139.83399095160834	87.28910292226676	16.825259704589843	16.805259704589844	89.99314451554994	83.31982493441502	0.0	0.0	0.0148979062543585	13.61489963531494	0.290362685918808
729	2022-10-28 12:58:48.112268925	139.83399095160834	87.28910292226676	16.843781967163086	16.823781967163086	90.03506050048338	83.30953352124702	0.0	0.0	0.0130894164329253	13.6141996383667	0.2940696775913238
730	2022-10-28 12:58:48.212805986	139.83399095160834	87.28910292226676	16.86381866455078	16.84381866455078	90.07705253685698	83.29818922357649	0.0	0.0	0.0122965163582382	13.613800048828123	0.2963159084320068
731	2022-10-28 12:58:48.313096046	139.83399095160834	87.28675101580578	16.88384391784668	16.86384391784668	90.11921629133276	83.28675101580578	0.0	0.0	0.0109217226129719	13.613100051879885	0.2963798344135284
732	2022-10-28 12:58:48.413373947	139.83399095160834	87.276424570507	16.904315490722656	16.884315490722656	90.16174142383696	83.276424570507	0.0	0.0	0.0103484220782752	13.612700462341309	0.300996869802475
733	2022-10-28 12:58:48.512795925	139.83399095160834	87.26853501104456	16.925256271362304	16.905256271362305	90.20428858030604	83.26853501104456	0.0	0.0	0.0094311905317756	13.612199783325195	0.3040462136268616
734	2022-10-28 12:58:48.612433910	139.83399095160834	87.26292335196334	16.946427841186523	16.926427841186523	90.24645788247798	83.26292335196334	0.0	0.0	0.0087693684262951	13.61180019378662	0.297965258359909
735	2022-10-28 12:58:48.713478088	139.83399095160834	87.25961261989187	16.96749069213867	16.947490692138672	90.28794437974476	83.25961261989187	0.0	0.0	0.0085336115568513	13.611599922180176	0.2885680794715881
736	2022-10-28 12:58:48.812927961	139.83399095160834	87.25599190270144	16.988536376953125	16.968536376953125	90.32998131388752	83.25599190270144	0.0	0.0	0.0082430104581989	13.611200332641602	0.2883909046649933
737	2022-10-28 12:58:48.913062096	139.83399095160834	87.25341595124482	17.0091300201416	16.9891300201416	90.371712236363	83.25341595124482	0.0	0.0	0.0081785481149319	13.611000061035156	0.2819997370243072
738	2022-10-28 12:58:49.012816906	139.83399095160834	87.2517396175844	17.029414672851562	17.009414672851562	90.41312920400236	83.2517396175844	0.0	0.0	0.0081657160038516	13.610699653625488	0.2734103500843048
739	2022-10-28 12:58:49.111819983	139.83399095160834	87.2510653045929	17.048560638427734	17.028560638427734	90.45438757653488	83.2510653045929	0.0	0.0	0.0082814823736665	13.610400199890137	0.2741436064243316
740	2022-10-28 12:58:49.212788105	139.83399095160834	87.25102124816998	17.06917335510254	17.04917335510254	90.4958076004898	83.25102124816998	0.0	0.0	0.0083841813813744	13.610199928283691	0.2796204090118408
741	2022-10-28 12:58:49.313307047	139.83399095160834	87.25097169734104	17.090165634155273	17.070165634155273	90.537754126625	83.25097169734104	0.0	0.0	0.008664746046134	13.609999656677246	0.2862577736377716
742	2022-10-28 12:58:49.413036108	139.83399095160834	87.25042564179176	17.111711044311523	17.091711044311523	90.58001586711283	83.25042564179176	0.0	0.0	0.0088343495760899	13.60990047454834	0.2883697748184204
743	2022-10-28 12:58:49.512511968	139.83399095160834	87.24941371847606	17.133719940185546	17.113719940185547	90.6224053270024	83.24941371847606	0.0	0.0	0.0092298426123153	13.609600067138672	0.2917978465557098
744	2022-10-28 12:58:49.613408089	139.83399095160834	87.24762079103715	17.15579559326172	17.13579559326172	90.66454596531804	83.24762079103715	0.0	0.0	0.0096889973879017	13.609100341796877	0.29215869307518
745	2022-10-28 12:58:49.713459969	139.83399095160834	87.24544383331408	17.17763473510742	17.157634735107422	90.70612244060943	83.24544383331408	0.0	0.0	0.0099360432507775	13.60890007019043	0.2859156727790832
746	2022-10-28 12:58:49.812915087	139.83399095160834	87.24397867337443	17.199161071777343	17.179161071777344	90.74698900335493	83.24397867337443	0.0	0.0	0.0104411073678307	13.60849952697754	0.2742149829864502
747	2022-10-28 12:58:49.912252903	139.83399095160834	87.24303341682943	17.220241088867187	17.200241088867188	90.78769552076103	83.24303341682943	0.0	0.0	0.0106993705720655	13.608200073242188	0.2696012556552887
748	2022-10-28 12:58:50.012881041	139.83399095160834	87.24290793060356	17.240972061157226	17.220972061157227	90.828486426491	83.24290793060356	0.0	0.0	0.0112635691732776	13.607600212097168	0.2676050364971161
749	2022-10-28 12:58:50.113408089	139.83399095160834	87.24364883813026	17.260638732910156	17.240638732910156	90.8693713650914	83.24364883813026	0.0	0.0	0.0118797055335526	13.607099533081056	0.2701672911643982
750	2022-10-28 12:58:50.213752985	139.83399095160834	87.24528907637132	17.281306762695312	17.261306762695312	90.910298019738	83.24528907637132	0.0	0.0	0.0122058321372974	13.606800079345703	0.2678611874580383
751	2022-10-28 12:58:50.312858105	139.83399095160834	87.24785981827415	17.30214454650879	17.28214454650879	90.95131455825342	83.24785981827415	0.0	0.0	0.0128736852269725	13.606300354003906	0.2677836120128631
752	2022-10-28 12:58:50.412132978	139.83399095160834	87.25125718733447	17.323117752075195	17.303117752075195	90.99253821738014	83.25125718733447	0.0	0.0	0.0132009978823365	13.60610008239746	0.2670327723026275
753	2022-10-28 12:58:50.513117075	139.83399095160834	87.25567065331339	17.344203491210937	17.324203491210938	91.03404091398676	83.25567065331339	0.0	0.0	0.0138083464007977	13.605799674987791	0.2696791887283325
754	2022-10-28 12:58:50.612915993	139.83399095160834	87.26111149901317	17.365338821411132	17.345338821411133	91.07557207881858	83.26111149901317	0.0	0.0	0.0143296774460527	13.60540008544922	0.2725551724433899
755	2022-10-28 12:58:50.713244915	139.83399095160834	87.26771399852166	17.386363525390625	17.366363525390625	91.1165995221856	83.26771399852166	0.0	0.0	0.0145516188887913	13.605299949645996	0.2727154493331909
756	2022-10-28 12:58:50.812783957	139.83399095160834	87.27276940232618	17.40727569580078	17.38727569580078	91.15744329102058	83.27276940232618	0.0	0.0	0.0149102389828516	13.60509967803955	0.2677873373031616
757	2022-10-28 12:58:50.912216902	139.83399095160834	87.2789605078852	17.428029556274414	17.408029556274414	91.198281684317	83.2789605078852	0.0	0.0	0.0150410463821448	13.604999542236328	0.2716610431671142
758	2022-10-28 12:58:51.013485909	139.83399095160834	87.28532765368227	17.44904281616211	17.42904281616211	91.23937020449206	83.28532765368227	0.0	0.0	0.0152535424049511	13.604599952697754	0.2792174220085144
759	2022-10-28 12:58:51.113581896	139.83399095160834	87.28910292226676	17.469542999267578	17.449542999267578	91.28088712514312	83.29076857837808	0.0	0.0	0.0154336837460094	13.604100227355955	0.2822433412075043
760	2022-10-28 12:58:51.213290930	139.83399095160834	87.28910292226676	17.492537994384765	17.472537994384766	91.32307566095947	83.29428619232817	0.0	0.0	0.0155040804522734	13.604000091552734	0.2854945361614227
761	2022-10-28 12:58:51.312740088	139.83399095160834	87.28910292226676	17.516219635009765	17.496219635009766	91.36578159797672	83.29603152053916	0.0	0.0	0.0156187033242277	13.603599548339844	0.2817003428936004
762	2022-10-28 12:58:51.412543058	139.83399095160834	87.28910292226676	17.54017021179199	17.520170211791992	91.40881774593284	83.29633960261299	0.0	0.0	0.0156661962594308	13.60319995880127	0.2780303061008453
763	2022-10-28 12:58:51.511816978	139.83399095160834	87.28910292226676	17.56402732849121	17.54402732849121	91.45212172917871	83.29545460189973	0.0	0.0	0.0157680409131274	13.602399826049805	0.274594247341156
764	2022-10-28 12:58:51.613190889	139.83399095160834	87.28910292226676	17.587707061767578	17.567707061767578	91.4956293426751	83.29366350289087	0.0	0.0	0.0158437504367795	13.60200023651123	0.2698999643325805
765	2022-10-28 12:58:51.713169098	139.83399095160834	87.28910292226676	17.611413497924804	17.591413497924805	91.53932659060727	83.29150581353235	0.0	0.0	0.0158678169568076	13.601900100708008	0.2756089270114898
766	2022-10-28 12:58:51.812397003	139.83399095160834	87.28910292226676	17.63529541015625	17.61529541015625	91.58236944146344	83.29031270690236	0.0	0.0	0.0159104588683911	13.601499557495115	0.2829223573207855
767	2022-10-28 12:58:51.913933039	139.83399095160834	87.28910292226676	17.65965606689453	17.63965606689453	91.62592923152334	83.28960941479369	0.0	0.0	0.0159331541586651	13.601200103759766	0.2901360988616943
768	2022-10-28 12:58:52.012207985	139.83399095160834	87.28910292226676	17.68448974609375	17.66448974609375	91.66923738460112	83.28968764145753	0.0	0.0	0.015990962187299	13.600500106811523	0.3002675175666809
769	2022-10-28 12:58:52.112759113	139.83399095160834	87.28910292226676	17.707368392944336	17.687368392944336	91.71206621852508	83.29043470163634	0.0	0.0	0.016059168360911	13.59969997406006	0.3071861565113067
770	2022-10-28 12:58:52.213351965	139.83399095160834	87.28910292226676	17.73222686767578	17.71222686767578	91.75449038914284	83.29153892066938	0.0	0.0	0.0161021139047257	13.599300384521484	0.307462990283966
771	2022-10-28 12:58:52.313308001	139.83399095160834	87.28910292226676	17.75668098449707	17.73668098449707	91.7964722097804	83.29260787414034	0.0	0.0	0.0161962666457955	13.598600387573242	0.3058686256408691
772	2022-10-28 12:58:52.412517071	139.83399095160834	87.28910292226676	17.78076316833496	17.76076316833496	91.8381564710384	83.29323875903849	0.0	0.0	0.0162367333350918	13.598299980163574	0.3043670654296875
773	2022-10-28 12:58:52.512507915	139.83399095160834	87.28910292226676	17.80443717956543	17.78443717956543	91.87971743983022	83.29322115321197	0.0	0.0	0.0162928791072207	13.597599983215332	0.3049516379833221
774	2022-10-28 12:58:52.612417936	139.83399095160834	87.28910292226676	17.82770492553711	17.80770492553711	91.92122429815068	83.29242939539122	0.0	0.0	0.0163392728460128	13.59689998626709	0.3019362390041351
775	2022-10-28 12:58:52.713565111	139.83399095160834	87.28910292226676	17.85053207397461	17.83053207397461	91.9621810397498	83.29094448568367	0.0	0.0	0.0163443433235711	13.596599578857422	0.2985986471176147
776	2022-10-28 12:58:52.812994957	139.83399095160834	87.28713352273942	17.872733612060546	17.852733612060547	92.00575114616306	83.28713352273942	0.0	0.0	0.0163323309811176	13.596199989318848	0.3005445003509521
777	2022-10-28 12:58:52.912810087	139.83399095160834	87.28221865607406	17.89458610534668	17.87458610534668	92.0494292817582	83.28221865607406	0.0	0.0	0.0163250158628384	13.596099853515623	0.2994863390922546
778	2022-10-28 12:58:53.012713909	139.83399095160834	87.2761931346208	17.91609146118164	17.89609146118164	92.09329180318208	83.2761931346208	0.0	0.0	0.0163240269935067	13.59589958190918	0.2983680367469787
779	2022-10-28 12:58:53.112325907	139.83399095160834	87.26910538057905	17.935428161621093	17.915428161621094	92.13722789404414	83.26910538057905	0.0	0.0	0.0163532789017211	13.59570026397705	0.3006205260753631
780	2022-10-28 12:58:53.213690996	139.83399095160834	87.26083102441945	17.956521530151367	17.936521530151367	92.18122960025586	83.26083102441945	0.0	0.0	0.0163726989955955	13.59570026397705	0.3013045489788055
781	2022-10-28 12:58:53.313359022	139.83399095160834	87.25135202344534	17.977427978515625	17.957427978515625	92.22531239219867	83.25135202344534	0.0	0.0	0.0164545676079038	13.595600128173828	0.3004989326000213
782	2022-10-28 12:58:53.413177967	139.83399095160834	87.24085162593967	17.99820281982422	17.97820281982422	92.26955343357888	83.24085162593967	0.0	0.0	0.0165027584850993	13.595600128173828	0.3000705540180206
783	2022-10-28 12:58:53.513391018	139.83399095160834	87.22926509926758	18.01879646301269	17.998796463012695	92.31399246890652	83.22926509926758	0.0	0.0	0.0165661111899904	13.595600128173828	0.30353444814682
784	2022-10-28 12:58:53.611978054	139.83399095160834	87.21708869638132	18.03928329467773	18.01928329467773	92.35846589305028	83.21708869638132	0.0	0.0	0.016574157874923	13.595800399780272	0.305942952632904
785	2022-10-28 12:58:53.712647915	139.83399095160834	87.20511420800827	18.05976821899414	18.03976821899414	92.40309143875557	83.20511420800827	0.0	0.0	0.0165484016422669	13.596199989318848	0.3084258139133453
786	2022-10-28 12:58:53.812474012	139.83399095160834	87.19685572006142	18.08066131591797	18.06066131591797	92.4457395654458	83.19685572006142	0.0	0.0	0.0164025281712806	13.597200393676758	0.3087381720542907
787	2022-10-28 12:58:53.913283110	139.83399095160834	87.19091027967568	18.101886291503902	18.081886291503903	92.48839330957762	83.19091027967568	0.0	0.0	0.0162615599037093	13.597700119018556	0.3094236254692077
788	2022-10-28 12:58:54.012968063	139.83399095160834	87.18720323925601	18.123330612182617	18.103330612182617	92.53080573533632	83.18720323925601	0.0	0.0	0.0158370040750206	13.598699569702148	0.3049711287021637
789	2022-10-28 12:58:54.112674952	139.83399095160834	87.18527508923796	18.143306274414066	18.123306274414062	92.57281180833684	83.18527508923796	0.0	0.0	0.0152721182958072	13.599900245666504	0.2912414669990539
790	2022-10-28 12:58:54.212855101	139.83399095160834	87.1848639117132	18.164250869750976	18.144250869750977	92.6145153199701	83.1848639117132	0.0	0.0	0.0149335188658673	13.600700378417969	0.2888090312480926
791	2022-10-28 12:58:54.313620090	139.83399095160834	87.18554777444511	18.184669036865238	18.164669036865234	92.65612633563418	83.18554777444511	0.0	0.0	0.0141048158864327	13.602399826049805	0.2866540551185608
792	2022-10-28 12:58:54.413480997	139.83399095160834	87.18711077805852	18.204663772583007	18.184663772583008	92.69749000610246	83.18711077805852	0.0	0.0	0.0136020822145179	13.603400230407717	0.275296151638031
793	2022-10-28 12:58:54.512502908	139.83399095160834	87.18960856133005	18.224545974731445	18.204545974731445	92.7387138435438	83.18960856133005	0.0	0.0	0.0123707779140835	13.605600357055664	0.2726614773273468
794	2022-10-28 12:58:54.612564087	139.83399095160834	87.19266428720837	18.244782943725586	18.224782943725582	92.77995417688412	83.19266428720837	0.0	0.0	0.0108063875210202	13.608400344848633	0.2843412160873413
795	2022-10-28 12:58:54.712760925	139.83399095160834	87.19604334225312	18.26537467956543	18.24537467956543	92.82123797204656	83.19604334225312	0.0	0.0	0.0098832896616546	13.609999656677246	0.2901740968227386
796	2022-10-28 12:58:54.812458038	139.83399095160834	87.19755865993733	18.287309188842773	18.267309188842773	92.8650622094189	83.19755865993733	0.0	0.0	0.0077541769712657	13.613200187683104	0.2935561537742615
797	2022-10-28 12:58:54.913799047	139.83399095160834	87.19853170627897	18.30971481323242	18.289714813232425	92.90905538749014	83.19853170627897	0.0	0.0	0.0065510715243852	13.61489963531494	0.2951386272907257
798	2022-10-28 12:58:55.013082027	139.83399095160834	87.19900611054375	18.332227249145507	18.312227249145508	92.95281273358644	83.19900611054375	0.0	0.0	0.0038382925290807	13.618200302124023	0.2967831492424011
799	2022-10-28 12:58:55.112895012	139.83399095160834	87.19954456902322	18.35319473266601	18.333194732666016	92.99624568475508	83.19954456902322	0.0	0.0	0.0007969359972966	13.620599746704102	0.290403813123703
800	2022-10-28 12:58:55.212376118	139.83399095160834	87.20035621668697	18.374808807373046	18.354808807373047	93.03952516745036	83.20035621668697	0.0	0.0	0.0008265980896294	13.621700286865234	0.2843669354915619
801	2022-10-28 12:58:55.312959909	139.83399095160834	87.2017272309852	18.39599754333496	18.37599754333496	93.0826122439996	83.2017272309852	0.0	0.0	0.0042886670211958	13.624199867248535	0.2770721614360809
802	2022-10-28 12:58:55.412653923	139.83399095160834	87.20412851402854	18.41663124084473	18.396631240844727	93.12563943797949	83.20412851402854	0.0	0.0	0.0061149945828259	13.625300407409668	0.2733729183673858
803	2022-10-28 12:58:55.514024019	139.83399095160834	87.20760978141668	18.43701889038086	18.41701889038086	93.16889787852452	83.20760978141668	0.0	0.0	0.0099193711659589	13.62689971923828	0.2735264003276825
804	2022-10-28 12:58:55.612682104	139.83399095160834	87.21183999800249	18.457475204467773	18.437475204467773	93.2123812157686	83.21183999800249	0.0	0.0	0.013909949299962	13.628499984741213	0.2761599719524383
805	2022-10-28 12:58:55.712338924	139.83399095160834	87.21696899163783	18.47779609680176	18.45779609680176	93.25559416654224	83.21696899163783	0.0	0.0	0.015971901717329	13.629400253295898	0.2708995342254638
806	2022-10-28 12:58:55.812592983	139.83399095160834	87.22316577430425	18.49739791870117	18.47739791870117	93.29641587810283	83.22316577430425	0.0	0.0	0.0202619144223125	13.631199836730955	0.265999287366867
807	2022-10-28 12:58:55.911896944	139.83399095160834	87.23039641919928	18.516896743774414	18.49689674377441	93.33726119032744	83.23039641919928	0.0	0.0	0.0224589156818455	13.631799697875977	0.2663132846355438
808	2022-10-28 12:58:56.012531996	139.83399095160834	87.23873624389037	18.53663589477539	18.51663589477539	93.3779606162106	83.23873624389037	0.0	0.0	0.0269105206421566	13.63249969482422	0.2751753032207489
809	2022-10-28 12:58:56.113147020	139.83399095160834	87.24838982781728	18.55533744812012	18.53533744812012	93.4175161559392	83.24838982781728	0.0	0.0	0.0313449593788558	13.632699966430664	0.2749236524105072
810	2022-10-28 12:58:56.213653088	139.83399095160834	87.25849659969053	18.575194854736328	18.555194854736328	93.45780200667367	83.25849659969053	0.0	0.0	0.0335131488250416	13.63259983062744	0.2722200751304626
811	2022-10-28 12:58:56.313404083	139.83399095160834	87.26959388029559	18.59525634765625	18.57525634765625	93.49792174117536	83.26959388029559	0.0	0.0	0.0376573837015056	13.632200241088867	0.2723468542098999
812	2022-10-28 12:58:56.413263083	139.83399095160834	87.28194878104645	18.61541702270508	18.59541702270508	93.5380370233802	83.28194878104645	0.0	0.0	0.0396227535346719	13.631999969482422	0.2828402817249298
813	2022-10-28 12:58:56.512404918	139.83399095160834	87.28910292226676	18.63571311950684	18.61571311950684	93.5782079510414	83.29523190707584	0.0	0.0	0.0433337812128986	13.631400108337402	0.2869647443294525
814	2022-10-28 12:58:56.612325907	139.83399095160834	87.28910292226676	18.65627815246582	18.63627815246582	93.61844562463985	83.30942967159608	0.0	0.0	0.0467301055415836	13.63070011138916	0.2852748930454254
815	2022-10-28 12:58:56.712344885	139.83399095160834	87.28910292226676	18.677150268554687	18.657150268554688	93.65912274689636	83.32438110006846	0.0	0.0	0.0482782665697487	13.63029956817627	0.2902905344963074
816	2022-10-28 12:58:56.812381029	139.83399095160834	87.28910292226676	18.698621292114257	18.678621292114254	93.7016732977512	83.33836812656241	0.0	0.0	0.0510155289488079	13.629400253295898	0.2949948906898498
817	2022-10-28 12:58:56.913707972	139.83399095160834	87.28910292226676	18.72084571838379	18.70084571838379	93.74455401561411	83.3511425667729	0.0	0.0	0.0521731539697074	13.628899574279783	0.2981843948364258
818	2022-10-28 12:58:57.013287067	139.83399095160834	87.28910292226676	18.74390937805176	18.72390937805176	93.78800059679196	83.36165291314286	0.0	0.0	0.054010114945981	13.628000259399414	0.2958901226520538
819	2022-10-28 12:58:57.112369061	139.83399095160834	87.28910292226676	18.765925903320312	18.745925903320312	93.83201860378412	83.36992610844774	0.0	0.0	0.0550967532612807	13.627300262451172	0.3018779754638672
820	2022-10-28 12:58:57.212641954	139.83399095160834	87.28910292226676	18.7898917388916	18.7698917388916	93.876379379263	83.37574226981523	0.0	0.0	0.0553471309306389	13.62689971923828	0.2961670160293579
821	2022-10-28 12:58:57.313631058	139.83399095160834	87.28910292226676	18.813651580810543	18.793651580810547	93.92107037200827	83.37950872586252	0.0	0.0	0.0552390619158026	13.626299858093262	0.2905991971492767
822	2022-10-28 12:58:57.413561106	139.83399095160834	87.28910292226676	18.837079544067382	18.817079544067383	93.9659155682582	83.38146851528467	0.0	0.0	0.0548731457039176	13.62600040435791	0.2840844392776489
823	2022-10-28 12:58:57.513158083	139.83399095160834	87.28910292226676	18.86025192260742	18.840251922607425	94.01072189928962	83.38180520865414	0.0	0.0	0.0535631037967052	13.625300407409668	0.2816207110881805
824	2022-10-28 12:58:57.612236023	139.83399095160834	87.28910292226676	18.883496780395507	18.863496780395508	94.0554966533751	83.38091503224425	0.0	0.0	0.0516237871574934	13.624699592590332	0.2856899499893188
825	2022-10-28 12:58:57.712877035	139.83399095160834	87.28910292226676	18.907178421020507	18.887178421020508	94.1000396395549	83.3788331545732	0.0	0.0	0.0504453922176276	13.624600410461426	0.2903705537319183
826	2022-10-28 12:58:57.812997103	139.83399095160834	87.28910292226676	18.931258697509765	18.91125869750977	94.14397759340696	83.3756884827672	0.0	0.0	0.0476740007642056	13.62440013885498	0.2959420382976532
827	2022-10-28 12:58:57.913222075	139.83399095160834	87.28910292226676	18.95555450439453	18.93555450439453	94.18768182883028	83.37246330076886	0.0	0.0	0.0461070382844058	13.624199867248535	0.3028463125228882
828	2022-10-28 12:58:58.013287067	139.83399095160834	87.28910292226676	18.9798331451416	18.9598331451416	94.23107898782744	83.36908125691593	0.0	0.0	0.0426881856542861	13.623900413513184	0.3005472719669342
829	2022-10-28 12:58:58.113323927	139.83399095160834	87.28910292226676	19.001470108032223	18.981470108032227	94.27425986020523	83.36549447407162	0.0	0.0	0.0388866951557559	13.62339973449707	0.2965940237045288
830	2022-10-28 12:58:58.213115931	139.83399095160834	87.28910292226676	19.02484085083008	19.00484085083008	94.31726379525632	83.36145959725361	0.0	0.0	0.0368237633942048	13.623000144958496	0.2943978905677795
831	2022-10-28 12:58:58.313087940	139.83399095160834	87.28910292226676	19.047626037597656	19.027626037597656	94.36023889142189	83.35659229796937	0.0	0.0	0.032358227492854	13.621600151062012	0.2918378710746765
832	2022-10-28 12:58:58.413554907	139.83399095160834	87.28910292226676	19.07000877380371	19.05000877380371	94.40331220766164	83.3508339410229	0.0	0.0	0.0299697565863616	13.620599746704102	0.28951495885849
833	2022-10-28 12:58:58.513315916	139.83399095160834	87.28910292226676	19.092099685668945	19.072099685668945	94.44640311785838	83.344136918949	0.0	0.0	0.0249441728529213	13.6181001663208	0.2886690199375152
834	2022-10-28 12:58:58.612241030	139.83399095160834	87.28910292226676	19.113875885009765	19.09387588500977	94.48961638872224	83.33634734026404	0.0	0.0	0.0197242993844314	13.615900039672852	0.2895361185073852
835	2022-10-28 12:58:58.713172913	139.83399095160834	87.28910292226676	19.135392684936523	19.115392684936523	94.53261404290792	83.32791193882815	0.0	0.0	0.0170940537818155	13.61489963531494	0.2878690958023071
836	2022-10-28 12:58:58.813095093	139.83399095160834	87.28910292226676	19.15630485534668	19.13630485534668	94.57499934908596	83.32262916933485	0.0	0.0	0.011840000705893	13.612600326538086	0.2913355231285095
837	2022-10-28 12:58:58.913383961	139.83399095160834	87.28910292226676	19.177663345336917	19.157663345336918	94.61759004219576	83.31812673170695	0.0	0.0	0.0091929571390304	13.611000061035156	0.2966525554656982
838	2022-10-28 12:58:59.012747049	139.83399095160834	87.28910292226676	19.19964744567871	19.17964744567871	94.66017838875196	83.31582740560832	0.0	0.0	0.0038189870077457	13.607000350952148	0.2993102073669433
839	2022-10-28 12:58:59.113377094	139.83399095160834	87.28910292226676	19.22011520385742	19.200115203857425	94.70250169606771	83.31559107904934	0.0	0.0	0.0016761453099474	13.602499961853027	0.2919653356075287
840	2022-10-28 12:58:59.212302923	139.83399095160834	87.28910292226676	19.24258758544922	19.22258758544922	94.74454960472556	83.3170175908857	0.0	0.0	0.0044226606368291	13.600700378417969	0.2918390929698944
841	2022-10-28 12:58:59.313183069	139.83399095160834	87.28910292226676	19.264659423828125	19.244659423828125	94.7862539007794	83.3194758417536	0.0	0.0	0.0098470414062196	13.59749984741211	0.2825622260570526
842	2022-10-28 12:58:59.411818027	139.83399095160834	87.28910292226676	19.286376495361328	19.266376495361328	94.82793977393368	83.32267213412806	0.0	0.0	0.0125114496243059	13.59589958190918	0.2790285944938659
843	2022-10-28 12:58:59.513674973	139.83399095160834	87.28910292226676	19.307891387939453	19.287891387939453	94.86972726587884	83.32658130524018	0.0	0.0	0.0177118676013445	13.593099594116213	0.2752436995506286
844	2022-10-28 12:58:59.612059116	139.83399095160834	87.28910292226676	19.329398651123046	19.309398651123047	94.91154148232064	83.3310265234835	0.0	0.0	0.0227002062049811	13.590700149536133	0.2788454294204712
845	2022-10-28 12:58:59.713716984	139.83399095160834	87.28910292226676	19.3513102722168	19.3313102722168	94.95328972727997	83.33608821005615	0.0	0.0	0.025088553700916	13.589799880981444	0.2874327600002289
846	2022-10-28 12:58:59.812536955	139.83399095160834	87.28910292226676	19.37429573059082	19.35429573059082	94.9974290914532	83.33966056988118	0.0	0.0	0.0296591044172349	13.58810043334961	0.2906472682952881
847	2022-10-28 12:58:59.913213968	139.83399095160834	87.28910292226676	19.39773704528809	19.37773704528809	95.04188536634489	83.34217615446852	0.0	0.0	0.0318230790106366	13.587400436401367	0.2962958812713623
848	2022-10-28 12:59:00.012603998	139.83399095160834	87.28910292226676	19.42119171142578	19.40119171142578	95.08609597609887	83.34332963047659	0.0	0.0	0.035910668229344	13.586400032043455	0.2990119755268097
849	2022-10-28 12:59:00.112674952	139.83399095160834	87.28910292226676	19.442983169555664	19.422983169555664	95.1296978849448	83.34376233208397	0.0	0.0	0.0397207625073503	13.585800170898438	0.2908555567264557
850	2022-10-28 12:59:00.212888956	139.83399095160834	87.28910292226676	19.46532585144043	19.44532585144043	95.17282237533333	83.34395156669311	0.0	0.0	0.0415406354085693	13.585599899291992	0.2786562740802765
851	2022-10-28 12:59:00.313446045	139.83399095160834	87.28910292226676	19.48731185913086	19.46731185913086	95.21573485093576	83.34426297900417	0.0	0.0	0.0450061203902201	13.585200309753418	0.2745058536529541
852	2022-10-28 12:59:00.413252115	139.83399095160834	87.28910292226676	19.50892021179199	19.488920211791992	95.25855503103372	83.34488563128241	0.0	0.0	0.0466716230858785	13.585100173950195	0.2764912247657776
853	2022-10-28 12:59:00.513014078	139.83399095160834	87.28910292226676	19.530372161865238	19.510372161865234	95.30145112847944	83.34588229436784	0.0	0.0	0.0498740463531455	13.58489990234375	0.2745604813098907
854	2022-10-28 12:59:00.611955881	139.83399095160834	87.28910292226676	19.55189468383789	19.53189468383789	95.34443165753991	83.3472029135117	0.0	0.0	0.0528588524835823	13.585000038146973	0.2699300944805145
855	2022-10-28 12:59:00.712820053	139.83399095160834	87.28910292226676	19.573539276123046	19.553539276123047	95.38747803357812	83.34970338428144	0.0	0.0	0.0542181989809311	13.585100173950195	0.2705079615116119
856	2022-10-28 12:59:00.813239098	139.83399095160834	87.28910292226676	19.594939727783203	19.574939727783203	95.43071715593112	83.3518508133212	0.0	0.0	0.0566234480485761	13.585399627685549	0.2697894275188446
857	2022-10-28 12:59:00.912023067	139.83399095160834	87.28910292226676	19.616553802490238	19.596553802490234	95.4739880569362	83.35467781508633	0.0	0.0	0.0576530704636282	13.58549976348877	0.2750107645988464
858	2022-10-28 12:59:01.012700081	139.83399095160834	87.28910292226676	19.638322372436523	19.618322372436523	95.5172587362632	83.35832222531083	0.0	0.0	0.0592690495888665	13.5871000289917	0.2759549021720886
859	2022-10-28 12:59:01.113207102	139.83399095160834	87.28910292226676	19.65884925842285	19.63884925842285	95.56038754897644	83.3626910513915	0.0	0.0	0.0601850249378744	13.590900421142578	0.2744298577308655
860	2022-10-28 12:59:01.213057041	139.83399095160834	87.28910292226676	19.680558700561523	19.660558700561523	95.60343934231172	83.36749859873959	0.0	0.0	0.0603721617862944	13.593099594116213	0.2698177993297577
861	2022-10-28 12:59:01.313388109	139.83399095160834	87.28910292226676	19.70226623535156	19.68226623535156	95.64635979991202	83.37308180326205	0.0	0.0	0.0600762738394167	13.59850025177002	0.2726816833019256
862	2022-10-28 12:59:01.413702965	139.83399095160834	87.28910292226676	19.72368194580078	19.70368194580078	95.68908454185944	83.37963298830513	0.0	0.0	0.0594882868987471	13.60219955444336	0.2768471539020538
863	2022-10-28 12:59:01.513408899	139.83399095160834	87.28910292226676	19.74513771057129	19.72513771057129	95.73169471776276	83.38705263779924	0.0	0.0	0.0571568834274554	13.611300468444824	0.276486873626709
864	2022-10-28 12:59:01.611941099	139.83399095160834	87.28910292226676	19.766723175048828	19.746723175048828	95.77411453805436	83.39529933198133	0.0	0.0	0.0533043664246919	13.61929988861084	0.271607369184494
865	2022-10-28 12:59:01.712968111	139.83399095160834	87.28910292226676	19.788356323242187	19.768356323242188	95.8161418073501	83.40526681852631	0.0	0.0	0.0509249140593113	13.622300148010254	0.2786112129688263
866	2022-10-28 12:59:01.812074900	139.83399095160834	87.28910292226676	19.81018211364746	19.79018211364746	95.85696598300498	83.41466606168106	0.0	0.0	0.0454705818029822	13.62660026550293	0.2853491008281708
867	2022-10-28 12:59:01.913587093	139.83399095160834	87.28910292226676	19.832618255615238	19.812618255615234	95.8981842371854	83.42351916188709	0.0	0.0	0.0424240662635244	13.628399848937988	0.2926399707794189
868	2022-10-28 12:59:02.012499094	139.83399095160834	87.28910292226676	19.855994720458984	19.835994720458984	95.9400169369492	83.43111885204557	0.0	0.0	0.0357657953045951	13.631699562072754	0.2942335307598114
869	2022-10-28 12:59:02.113040924	139.83399095160834	87.28910292226676	19.878644485473632	19.858644485473636	95.98249188616516	83.43660691403133	0.0	0.0	0.0283972939614772	13.634900093078612	0.2974568903446197
870	2022-10-28 12:59:02.212821007	139.83399095160834	87.28910292226676	19.903617401123046	19.883617401123047	96.02546022921028	83.4399737972789	0.0	0.0	0.0244890859217441	13.63640022277832	0.3025879561901092
871	2022-10-28 12:59:02.312829018	139.83399095160834	87.28910292226676	19.928771514892578	19.908771514892575	96.06883490913698	83.44135585870428	0.0	0.0	0.0162846017896723	13.638999938964844	0.2986799478530884
872	2022-10-28 12:59:02.413363934	139.83399095160834	87.28910292226676	19.95363380432129	19.93363380432129	96.11245660732553	83.44112633171488	0.0	0.0	0.0120234833840464	13.64009952545166	0.2902738451957702
873	2022-10-28 12:59:02.512543917	139.83399095160834	87.28910292226676	19.977971572875976	19.957971572875977	96.15638157509582	83.43936297068143	0.0	0.0	0.0032837006903335	13.641900062561035	0.2841793298721313
874	2022-10-28 12:59:02.611850977	139.83399095160834	87.28910292226676	20.00209571838379	19.98209571838379	96.20049397840944	83.43657574337834	0.0	0.0	0.0056688369746917	13.64330005645752	0.2890746295452118
875	2022-10-28 12:59:02.711803913	139.83399095160834	87.28910292226676	20.02644874572754	20.00644874572754	96.24438088906072	83.43397917143628	0.0	0.0	0.0102132341280668	13.64389991760254	0.2944507300853729
876	2022-10-28 12:59:02.812895060	139.83399095160834	87.28910292226676	20.05128433227539	20.03128433227539	96.28966943040588	83.43193344903399	0.0	0.0	0.0194123815316526	13.645099639892578	0.303945928812027
877	2022-10-28 12:59:02.913482904	139.83399095160834	87.28910292226676	20.07652618408203	20.05652618408203	96.33467280035018	83.43041731605186	0.0	0.0	0.0240476216306638	13.645600318908691	0.3152092695236206
878	2022-10-28 12:59:03.013550043	139.83399095160834	87.28910292226676	20.101676483154296	20.081676483154297	96.37929504550917	83.4291668824363	0.0	0.0	0.0333611926449599	13.646699905395508	0.3124801218509674
879	2022-10-28 12:59:03.120167017	139.83399095160834	87.28910292226676	20.08409927368164	20.10409927368164	96.42362886208826	83.42790065070264	0.0	0.0	0.0426769608997502	13.648099899291992	0.3100710809230804
880	2022-10-28 12:59:03.212806940	139.83399095160834	87.28910292226676	20.10801551818848	20.12801551818848	96.4676324309936	83.42624013385937	0.0	0.0	0.0	13.648900032043455	0.3059062361717224
881	2022-10-28 12:59:03.312926054	139.83399095160834	87.28910292226676	20.13126419067383	20.151264190673828	96.5114703468884	83.42387657842917	0.0	0.0	0.0	13.649999618530272	0.3022166192531585
882	2022-10-28 12:59:03.413203955	139.83399095160834	87.28910292226676	20.15206573486328	20.17206573486328	96.55611923938498	83.42075150455165	0.0	0.0	0.0	13.650500297546388	0.2653740048408508
883	2022-10-28 12:59:03.512679100	139.83399095160834	87.28910292226676	20.16798065185547	20.18798065185547	96.60202002108532	83.41718884779797	0.0	0.0	0.0	13.651100158691406	0.2121653705835342
884	2022-10-28 12:59:03.611984015	139.83399095160834	87.28910292226676	20.177076797485352	20.19707679748535	96.64852092160538	83.41342817174427	0.0	0.0	0.0	13.651900291442873	0.1417223811149597
885	2022-10-28 12:59:03.712322950	139.83399095160834	87.28910292226676	20.179308395385743	20.199308395385746	96.69524960326996	83.4103470026819	0.0	0.0	0.0	13.652299880981444	0.0850070044398307
886	2022-10-28 12:59:03.812700033	139.83399095160834	87.28910292226676	20.17506454467773	20.19506454467773	96.74234295589666	83.40637349025975	0.0	0.0	0.0	13.65310001373291	0.0296088326722383
887	2022-10-28 12:59:03.913191080	139.83399095160834	87.28910292226676	20.165598373413086	20.18559837341309	96.78996457859688	83.4028363455102	0.0	0.0	0.0	13.653400421142578	-0.0176682136952877
888	2022-10-28 12:59:04.012346029	139.83399095160834	87.28910292226676	20.15182159423828	20.17182159423828	96.8380106812754	83.3996045499306	0.0	0.0	0.0	13.653499603271484	-0.0497105307877063
889	2022-10-28 12:59:04.113162994	139.83399095160834	87.28910292226676	20.134693603515625	20.154693603515625	96.88612480394664	83.39654856634057	0.0	0.0	0.0	13.653499603271484	-0.0732106938958168
890	2022-10-28 12:59:04.212861061	139.83399095160834	87.28910292226676	20.11533401489258	20.135334014892575	96.93436333388412	83.3933477360605	0.0	0.0	0.0	13.653499603271484	-0.0930076241493225
891	2022-10-28 12:59:04.312696934	139.83399095160834	87.28910292226676	20.093948822021485	20.113948822021484	96.98277656364836	83.38992290053667	0.0	0.0	0.0	13.653400421142578	-0.1128729805350303
892	2022-10-28 12:59:04.413487911	139.83399095160834	87.28910292226676	20.07096908569336	20.09096908569336	97.03127702288288	83.38625403606929	0.0	0.0	0.0	13.653200149536133	-0.1291402280330658
893	2022-10-28 12:59:04.513039111	139.83399095160834	87.28910292226676	20.046722869873047	20.066722869873047	97.08017242761836	83.38219343020052	0.0	0.0	0.0	13.652600288391112	-0.1389168798923492
894	2022-10-28 12:59:04.611803055	139.83399095160834	87.28910292226676	20.021467666625977	20.041467666625977	97.12928701415996	83.37757536118002	0.0	0.0	0.0	13.651599884033203	-0.1493066102266311
895	2022-10-28 12:59:04.712750912	139.83399095160834	87.28910292226676	19.99531219482422	20.01531219482422	97.1778514771772	83.37254704498412	0.0	0.0	0.0	13.650699615478516	-0.1585070192813873
896	2022-10-28 12:59:04.812685013	139.83399095160834	87.28910292226676	19.96899269104004	19.98899269104004	97.22425280266582	83.36801367075338	0.0	0.0	0.0	13.64799976348877	-0.1688265204429626
897	2022-10-28 12:59:04.912694931	139.83399095160834	87.28910292226676	19.94248245239258	19.962482452392575	97.27073929033595	83.36431085334794	0.0	0.0	0.0	13.646599769592283	-0.1722754687070846
898	2022-10-28 12:59:05.012754917	139.83399095160834	87.28910292226676	19.915733795166016	19.935733795166016	97.31700626811453	83.36214605859338	0.0	0.0	0.0	13.64459991455078	-0.1835351139307022
899	2022-10-28 12:59:05.113424063	139.83399095160834	87.28910292226676	19.890463333129883	19.910463333129883	97.36311145522868	83.3626196586194	0.0	0.0	0.0	13.643699645996094	-0.1867254972457885
900	2022-10-28 12:59:05.213047028	139.83399095160834	87.28910292226676	19.864498596191407	19.884498596191406	97.4086188717276	83.36539359768938	0.0	0.0	0.0	13.643500328063965	-0.1911485940217971
901	2022-10-28 12:59:05.312913895	139.83399095160834	87.28910292226676	19.838610153198243	19.85861015319824	97.45325148112704	83.36954818313662	0.0	0.0	0.0	13.643099784851074	-0.2011026591062545
902	2022-10-28 12:59:05.413237095	139.83399095160834	87.28910292226676	19.812269668579106	19.8322696685791	97.49715062005784	83.37460326582232	0.0	0.0	0.0	13.642800331115724	-0.2068222463130951
903	2022-10-28 12:59:05.512803078	139.83399095160834	87.28910292226676	19.785400848388672	19.805400848388672	97.54037712926984	83.38040634154675	0.0	0.0	0.0	13.642399787902832	-0.2176824510097503
904	2022-10-28 12:59:05.611692905	139.83399095160834	87.28910292226676	19.75804946899414	19.77804946899414	97.58321527455092	83.38704804409326	0.0	0.0	0.0	13.642200469970703	-0.2303845286369323
905	2022-10-28 12:59:05.712326050	139.83399095160834	87.28910292226676	19.73017738342285	19.75017738342285	97.62490551897152	83.39529968208576	0.0	0.0	0.0	13.642200469970703	-0.2311180979013443
906	2022-10-28 12:59:05.812807083	139.83399095160834	87.28910292226676	19.702883224487305	19.722883224487305	97.66806296048225	83.40498910856113	0.0	0.0	0.0	13.642900466918944	-0.233784943819046
907	2022-10-28 12:59:05.912194014	139.83399095160834	87.28910292226676	19.675972442626957	19.695972442626957	97.7117366616925	83.41509527638905	0.0	0.0	0.0	13.643600463867188	-0.2309495657682418
908	2022-10-28 12:59:06.012881994	139.83399095160834	87.28910292226676	19.64957664489746	19.66957664489746	97.75574558713464	83.4250398506789	0.0	0.0	0.0	13.645299911499023	-0.2313353568315506
909	2022-10-28 12:59:06.113074064	139.83399095160834	87.28910292226676	19.624939422607422	19.644939422607425	97.80001975574208	83.4347888901817	0.0	0.0	0.0	13.646599769592283	-0.2248130887746811
910	2022-10-28 12:59:06.212985992	139.83399095160834	87.28910292226676	19.59939239501953	19.61939239501953	97.84428344454888	83.44419103221169	0.0	0.0	0.0	13.647100448608398	-0.2248105853796005
911	2022-10-28 12:59:06.313621044	139.83399095160834	87.28910292226676	19.573860626220704	19.593860626220703	97.88829663445102	83.45321543643604	0.0	0.0	0.0	13.648300170898438	-0.2270046025514602
912	2022-10-28 12:59:06.412524939	139.83399095160834	87.28910292226676	19.548008422851563	19.56800842285156	97.93180689876604	83.46199362973738	0.0	0.0	0.0	13.648900032043455	-0.2340845465660095
913	2022-10-28 12:59:06.513518095	139.83399095160834	87.28910292226676	19.52168701171875	19.54168701171875	97.97492846598745	83.47068197289352	0.0	0.0	0.0	13.649700164794922	-0.2408434152603149
914	2022-10-28 12:59:06.611876011	139.83399095160834	87.28910292226676	19.49485824584961	19.51485824584961	98.0175858862344	83.47965739393493	0.0	0.0	0.0	13.649800300598145	-0.2434241026639938
915	2022-10-28 12:59:06.713371992	139.83399095160834	87.28910292226676	19.46752212524414	19.48752212524414	98.0592816512788	83.48947773878226	0.0	0.0	0.0	13.649399757385254	-0.2508262693881988
916	2022-10-28 12:59:06.812239885	139.83399095160834	87.28910292226676	19.439678649902344	19.459678649902344	98.10214938093807	83.49752517942443	0.0	0.0	0.0	13.648599624633787	-0.2587915062904358
917	2022-10-28 12:59:06.912118912	139.83399095160834	87.28910292226676	19.41130111694336	19.43130111694336	98.14496126569104	83.5059812538122	0.0	0.0	0.0	13.648699760437012	-0.2650671005249023
918	2022-10-28 12:59:07.013351917	139.83399095160834	87.28910292226676	19.38256118774414	19.40256118774414	98.18797434913088	83.51342003512025	0.0	0.0	0.0	13.650099754333496	-0.2698594331741333
919	2022-10-28 12:59:07.112696886	139.83399095160834	87.28910292226676	19.354513626098637	19.374513626098636	98.2312730472529	83.51895799921482	0.0	0.0	0.0	13.652400016784668	-0.2746746838092804
920	2022-10-28 12:59:07.213226080	139.83399095160834	87.28910292226676	19.325460891723637	19.345460891723636	98.2748671243952	83.52180253636872	0.0	0.0	0.0	13.65369987487793	-0.2801381945610046
921	2022-10-28 12:59:07.311956882	139.83399095160834	87.28910292226676	19.29633758544922	19.31633758544922	98.31877201076492	83.52234823905472	0.0	0.0	0.0	13.656900405883787	-0.2805847823619842
922	2022-10-28 12:59:07.413530111	139.83399095160834	87.28910292226676	19.266964416503907	19.286964416503903	98.3628673869315	83.52108623041735	0.0	0.0	0.0	13.65880012512207	-0.28848797082901
923	2022-10-28 12:59:07.512058973	139.83399095160834	87.28910292226676	19.23729560852051	19.257295608520508	98.40718160850852	83.51805827754859	0.0	0.0	0.025682410232632	13.662099838256836	-0.2928136587142944
924	2022-10-28 12:59:07.611886978	139.83399095160834	87.28910292226676	19.20766494750977	19.22766494750977	98.45184527417958	83.51297959320186	0.0	0.0	0.0269063777492309	13.662599563598633	-0.2935311496257782
925	2022-10-28 12:59:07.712522030	139.83399095160834	87.28910292226676	19.178503494262696	19.19850349426269	98.49639045899733	83.50639702469735	0.0	0.0	0.0272587368681966	13.66189956665039	-0.2896168529987335
926	2022-10-28 12:59:07.813191891	139.83399095160834	87.28910292226676	19.14983222961426	19.169832229614254	98.54064790474028	83.49927744487424	0.0	0.0	0.0274489810232477	13.659500122070312	-0.2848498523235321
927	2022-10-28 12:59:07.912548065	139.83399095160834	87.28910292226676	19.121775131225583	19.141775131225582	98.5853110312868	83.49157839328177	0.0	0.0	0.0271908560246554	13.657099723815918	-0.2805750072002411
928	2022-10-28 12:59:08.013693094	139.83399095160834	87.28910292226676	19.0942692565918	19.1142692565918	98.63030562565235	83.48363351583191	0.0	0.0	0.0255994850321213	13.646900177001951	-0.2745613753795624
929	2022-10-28 12:59:08.112479925	139.83399095160834	87.28910292226676	19.06805084228516	19.08805084228516	98.6758043434788	83.47579511412955	0.0	0.0	0.02247261307744	13.632100105285645	-0.2747241556644439
930	2022-10-28 12:59:08.213359118	139.83399095160834	87.28910292226676	19.040779571533204	19.060779571533203	98.7216963118498	83.46818553846043	0.0	0.0	0.0204233454933293	13625	-0.2791867554187774
931	2022-10-28 12:59:08.312644958	139.83399095160834	87.28910292226676	19.01318977355957	19.03318977355957	98.76783881102014	83.46057891785458	0.0	0.0	0.0156386742814906	13.613699913024902	-0.2825808823108673
932	2022-10-28 12:59:08.413362026	139.83399095160834	87.28910292226676	18.98521469116211	19.00521469116211	98.81396341744968	83.45296481398283	0.0	0.0	0.013011225161442	13.609700202941896	-0.2892548143863678
933	2022-10-28 12:59:08.512737036	139.83399095160834	87.28910292226676	18.957001190185547	18.977001190185547	98.86000043978532	83.44534087426638	0.0	0.0	0.007529039163318	13.604100227355955	-0.2944783270359039
934	2022-10-28 12:59:08.612497091	139.83399095160834	87.28910292226676	18.92862937927246	18.94862937927246	98.90584368535312	83.43742319715292	0.0	0.0	0.0019717645410062	13.600000381469728	-0.2953262329101562
935	2022-10-28 12:59:08.712507963	139.83399095160834	87.28910292226676	18.90024803161621	18.92024803161621	98.95085030261455	83.4297003406053	0.0	0.0	0.0008114362850129	13.598199844360352	-0.298987478017807
936	2022-10-28 12:59:08.812545061	139.83399095160834	87.28910292226676	18.871645431518555	18.891645431518555	98.99711777157316	83.42217012212883	0.0	0.0	0.0063532405018999	13.595600128173828	-0.3010500967502594
937	2022-10-28 12:59:08.913388968	139.83399095160834	87.28910292226676	18.84299324035645	18.862993240356445	99.04303320642552	83.4143257964424	0.0	0.0	0.0090915897269415	13.59469985961914	-0.3023525476455688
938	2022-10-28 12:59:09.012866974	139.83399095160834	87.28910292226676	18.81450508117676	18.83450508117676	99.088904819414	83.40609088091057	0.0	0.0	0.0144410201780244	13.593299865722656	-0.3015903532505035
939	2022-10-28 12:59:09.112875938	139.83399095160834	87.28910292226676	18.78740737915039	18.80740737915039	99.13475295751311	83.39766824144736	0.0	0.0	0.0195470931497009	13.59220027923584	-0.3022237718105316
940	2022-10-28 12:59:09.213052034	139.83399095160834	87.28910292226676	18.75923583984375	18.77923583984375	99.1805463212816	83.38871617428963	0.0	0.0	0.0219590784900346	13.591899871826172	-0.3028584122657776
941	2022-10-28 12:59:09.313179016	139.83399095160834	87.28910292226676	18.73116729736328	18.75116729736328	99.22644019346544	83.37937325503029	0.0	0.0	0.0265715328554901	13.591300010681152	-0.3006037771701813
942	2022-10-28 12:59:09.412625074	139.83399095160834	87.28910292226676	18.703180770874024	18.723180770874023	99.27200627119092	83.3697086785584	0.0	0.0	0.0288507237970625	13.590900421142578	-0.3031442165374756
943	2022-10-28 12:59:09.512377023	139.83399095160834	87.28910292226676	18.67529914855957	18.69529914855957	99.3174411370952	83.35967332854734	0.0	0.0	0.0335234670205067	13.590100288391112	-0.3028500974178314
944	2022-10-28 12:59:09.613128901	139.83399095160834	87.28910292226676	18.64757583618164	18.66757583618164	99.3629664618827	83.34910066260677	0.0	0.0	0.0385004011773777	13.589599609375	-0.2989042699337005
945	2022-10-28 12:59:09.712856054	139.83399095160834	87.28910292226676	18.6201481628418	18.6401481628418	99.40804579243218	83.33899824633147	0.0	0.0	0.04111350663762	13.589300155639648	-0.3011783361434936
946	2022-10-28 12:59:09.812813044	139.83399095160834	87.28910292226676	18.59289405822754	18.61289405822754	99.45340355665208	83.32821316635227	0.0	0.0	0.046728541000334	13.588500022888184	-0.3008601665496826
947	2022-10-28 12:59:09.913358927	139.83399095160834	87.28910292226676	18.565582733154297	18.585582733154297	99.49865373494252	83.31705598952178	0.0	0.0	0.0497618274269033	13.58810043334961	-0.3005429208278656
948	2022-10-28 12:59:10.011842012	139.83399095160834	87.28910292226676	18.538338165283204	18.558338165283203	99.54372951890456	83.30632177773026	0.0	0.0	0.0561810980523524	13.5871000289917	-0.2998463213443756
949	2022-10-28 12:59:10.112607002	139.83399095160834	87.28910292226676	18.51202438354492	18.53202438354492	99.58862223821632	83.29664309608167	0.0	0.0	0.0628097994270658	13.586299896240234	-0.3008066415786743
950	2022-10-28 12:59:10.213309050	139.83399095160834	87.2885069785338	18.48412940979004	18.50412940979004	99.63324267815332	83.2885069785338	0.0	0.0	0.066086874808594	13.58590030670166	-0.3059009611606598
951	2022-10-28 12:59:10.312572002	139.83399095160834	87.28262840099686	18.45576141357422	18.47576141357422	99.67754674225212	83.28262840099686	0.0	0.0	0.0724637051925401	13.585100173950195	-0.3087095320224762
952	2022-10-28 12:59:10.413505077	139.83399095160834	87.27891110345519	18.4272713470459	18.4472713470459	99.72162931559562	83.27891110345519	0.0	0.0	0.0754216686615868	13.584699630737305	-0.3041330575942993
953	2022-10-28 12:59:10.512604952	139.83399095160834	87.27731310620527	18.39871452331543	18.41871452331543	99.76521550706444	83.27731310620527	0.0	0.0	0.0802419700086899	13.584099769592283	-0.3028404414653778
954	2022-10-28 12:59:10.612025023	139.83399095160834	87.27775281597673	18.36980293273926	18.389802932739254	99.80817741407742	83.27775281597673	0.0	0.0	0.0830326748541143	13.583499908447266	-0.3012847006320953
955	2022-10-28 12:59:10.712701082	139.83399095160834	87.28066012813014	18.340275268554688	18.360275268554688	99.85001344442784	83.28066012813014	0.0	0.0	0.0836732628392114	13.583200454711914	-0.3083036243915558
956	2022-10-28 12:59:10.813052893	139.83399095160834	87.28328363677053	18.309748153686524	18.329748153686523	99.89153531640876	83.28328363677053	0.0	0.0	0.0837634409952965	13.58240032196045	-0.3180321753025055
957	2022-10-28 12:59:10.912614107	139.83399095160834	87.28759660741969	18.27867172241211	18.29867172241211	99.93292783287283	83.28759660741969	0.0	0.0	0.0833458611185614	13.58209991455078	-0.3161987066268921
958	2022-10-28 12:59:11.013312101	139.83399095160834	87.28910292226676	18.247667770385743	18.267667770385746	99.97449231751588	83.29361627437346	0.0	0.0	0.0818649822196418	13.581700325012209	-0.3080236613750458
959	2022-10-28 12:59:11.112183094	139.83399095160834	87.28910292226676	18.21814582824707	18.23814582824707	100.01647662803728	83.30099284044164	0.0	0.0	0.0797105928754805	13.581600189208984	-0.3023020923137665
960	2022-10-28 12:59:11.212836027	139.83399095160834	87.28910292226676	18.18835494995117	18.20835494995117	100.05923882523284	83.30946954752068	0.0	0.0	0.078411085591111	13.58180046081543	-0.2963173687458038
961	2022-10-28 12:59:11.313776016	139.83399095160834	87.28910292226676	18.15933464050293	18.17933464050293	100.10260439893722	83.31855584914486	0.0	0.0	0.0753850758575669	13.584099769592283	-0.2875839173793793
962	2022-10-28 12:59:11.413187027	139.83399095160834	87.28910292226676	18.130690078735352	18.15069007873535	100.14620446708344	83.32781469433802	0.0	0.0	0.0736377096689988	13.58650016784668	-0.2803206741809845
963	2022-10-28 12:59:11.513695001	139.83399095160834	87.28910292226676	18.1022095489502	18.122209548950195	100.18970799778904	83.33714693071147	0.0	0.0	0.0695988890409444	13.593700408935549	-0.2763572335243225
964	2022-10-28 12:59:11.612123966	139.83399095160834	87.28910292226676	18.07364891052246	18.09364891052246	100.23288803691815	83.34666234343068	0.0	0.0	0.064871295214731	13.601300239562988	-0.27842578291893
965	2022-10-28 12:59:11.712750912	139.83399095160834	87.28910292226676	18.04481170654297	18.06481170654297	100.27499442391398	83.35717532394261	0.0	0.0	0.0623130252364818	13.604499816894531	-0.2827056050300598
966	2022-10-28 12:59:11.813066006	139.83399095160834	87.28910292226676	18.015722732543946	18.035722732543945	100.31721016304616	83.36801819177296	0.0	0.0	0.0568395947333482	13.610099792480469	-0.2837335765361786
967	2022-10-28 12:59:11.912621021	139.83399095160834	87.28910292226676	17.986383895874024	18.006383895874023	100.35930925713848	83.37835957780527	0.0	0.0	0.0539001347093092	13.612600326538086	-0.2807569801807403
968	2022-10-28 12:59:12.012523890	139.83399095160834	87.28910292226676	17.956739883422852	17.97673988342285	100.40153453794666	83.38751843087857	0.0	0.0	0.0475883344275341	13.616999626159668	-0.2839479148387909
969	2022-10-28 12:59:12.112448931	139.83399095160834	87.28910292226676	17.927683334350586	17.947683334350586	100.44399003689658	83.39412413214906	0.0	0.0	0.0406970814930272	13.621600151062012	-0.2917689085006714
970	2022-10-28 12:59:12.213241100	139.83399095160834	87.28910292226676	17.897224884033204	17.917224884033203	100.48650990791388	83.39833192447738	0.0	0.0	0.0370171604349302	13.623900413513184	-0.2950027287006378
971	2022-10-28 12:59:12.312598944	139.83399095160834	87.28910292226676	17.86627815246582	17.88627815246582	100.5290124327848	83.40061131339631	0.0	0.0	0.0291629692840445	13.627599716186523	-0.2999071776866913
972	2022-10-28 12:59:12.412169933	139.83399095160834	87.28910292226676	17.834923248291016	17.854923248291016	100.5714022098495	83.40111346626135	0.0	0.0	0.0250183782870939	13.628700256347656	-0.3028425574302673
973	2022-10-28 12:59:12.512330054	139.83399095160834	87.28910292226676	17.80322883605957	17.82322883605957	100.61394120542698	83.39979669419752	0.0	0.0	0.0164416763345565	13.630000114440918	-0.3062923550605774
974	2022-10-28 12:59:12.611718893	139.83399095160834	87.28910292226676	17.771460037231446	17.791460037231445	100.6567879597612	83.39657664361846	0.0	0.0	0.0077221914432597	13.630800247192385	-0.3064631223678589
975	2022-10-28 12:59:12.713339090	139.83399095160834	87.28910292226676	17.740187149047852	17.76018714904785	100.69924569055829	83.39253504440836	0.0	0.0	0.0033904256644642	13.630499839782717	-0.2991234064102173
976	2022-10-28 12:59:12.812594891	139.83399095160834	87.28910292226676	17.70954559326172	17.72954559326172	100.74035680690513	83.38828233408843	0.0	0.0	0.0050140319423735	13.628199577331545	-0.2911392450332641
977	2022-10-28 12:59:12.912677050	139.83399095160834	87.28910292226676	17.67980812072754	17.69980812072754	100.78199537556074	83.38354950652236	0.0	0.0	0.0089497434541663	13.626399993896484	-0.2871933579444885
978	2022-10-28 12:59:13.012532949	139.83399095160834	87.28910292226676	17.650682907104493	17.670682907104492	100.8241583275086	83.37866547626568	0.0	0.0	0.0159743312496043	13.62320041656494	-0.2848481237888336
979	2022-10-28 12:59:13.113446951	139.83399095160834	87.28910292226676	17.623075942993164	17.643075942993164	100.86681550536926	83.37363578652858	0.0	0.0	0.0218194431547364	13.621100425720217	-0.2812241911888122
980	2022-10-28 12:59:13.213363886	139.83399095160834	87.28910292226676	17.59452102661133	17.614521026611328	100.90974221398372	83.36827332109921	0.0	0.0	0.0243831743866057	13.62049961090088	-0.2785736918449402
981	2022-10-28 12:59:13.312987089	139.83399095160834	87.28910292226676	17.56601760864258	17.586017608642578	100.95290674723724	83.36263095581789	0.0	0.0	0.0290214523192065	13.619600296020508	-0.2817860841751098
982	2022-10-28 12:59:13.412266016	139.83399095160834	87.28910292226676	17.53757522583008	17.557575225830078	100.99626317522124	83.35667237059576	0.0	0.0	0.0311644168511915	13.619199752807615	-0.2806990146636963
983	2022-10-28 12:59:13.511715889	139.83399095160834	87.28910292226676	17.50925491333008	17.529254913330078	101.03961736625716	83.35033491481747	0.0	0.0	0.0351931431127421	13.618399620056152	-0.2810661792755127
984	2022-10-28 12:59:13.612629890	139.83399095160834	87.28910292226676	17.480919342041016	17.500919342041016	101.0829955324983	83.34365993372596	0.0	0.0	0.0388758278487784	13.617199897766112	-0.2841963171958923
985	2022-10-28 12:59:13.713279009	139.83399095160834	87.28910292226676	17.452606658935547	17.472606658935547	101.12482776696253	83.33786981562818	0.0	0.0	0.040558355240032	13.616600036621094	-0.2849588990211487
986	2022-10-28 12:59:13.812604904	139.83399095160834	87.28910292226676	17.42460678100586	17.44460678100586	101.16968063931688	83.33101599300983	0.0	0.0	0.0434573404718307	13.615599632263184	-0.2837808132171631
987	2022-10-28 12:59:13.912013054	139.83399095160834	87.28910292226676	17.3966316986084	17.4166316986084	101.2144500908152	83.32370464296542	0.0	0.0	0.0445761713432757	13.615300178527832	-0.2862143516540527
988	2022-10-28 12:59:14.012507915	139.83399095160834	87.28910292226676	17.368792037963868	17.388792037963867	101.25920955938096	83.31565104079263	0.0	0.0	0.0459458416887858	13.61489963531494	-0.2869853377342224
989	2022-10-28 12:59:14.111964941	139.83399095160834	87.28910292226676	17.34241340637207	17.36241340637207	101.3038771345404	83.30695877666302	0.0	0.0	0.0461706846222634	13.614299774169922	-0.2875039279460907
990	2022-10-28 12:59:14.212510109	139.83399095160834	87.28910292226676	17.31487892150879	17.33487892150879	101.3483555095512	83.29776672954107	0.0	0.0	0.0459194707355728	13.613900184631348	-0.2889229655265808
991	2022-10-28 12:59:14.312752008	139.83399095160834	87.28801320674074	17.28751609802246	17.30751609802246	101.392766258747	83.28801320674074	0.0	0.0	0.0447401146509162	13.61240005493164	-0.290406197309494
992	2022-10-28 12:59:14.412919044	139.83399095160834	87.27768400283303	17.260424118041993	17.280424118041992	101.43710901048917	83.27768400283303	0.0	0.0	0.0438390903621271	13.611700057983398	-0.2892233431339264
993	2022-10-28 12:59:14.512897014	139.83399095160834	87.26695670286429	17.233435134887696	17.253435134887695	101.48137760213838	83.26695670286429	0.0	0.0	0.0414829447680626	13.610400199890137	-0.2880809307098388
994	2022-10-28 12:59:14.612876892	139.83399095160834	87.25572977774807	17.20659492492676	17.226594924926758	101.5254647180294	83.25572977774807	0.0	0.0	0.0384035957451285	13.609399795532228	-0.2896373569965362
995	2022-10-28 12:59:14.713037014	139.83399095160834	87.24512048152363	17.180159072875977	17.200159072875977	101.56857483508956	83.24512048152363	0.0	0.0	0.0365923556129283	13.609000205993652	-0.2861821055412292
996	2022-10-28 12:59:14.812849045	139.83399095160834	87.23247950147234	17.15327117919922	17.17327117919922	101.6120554579022	83.23247950147234	0.0	0.0	0.0325524522429974	13.60830020904541	-0.2893396914005279
997	2022-10-28 12:59:14.912359953	139.83399095160834	87.22028778458429	17.126459579467774	17.146459579467773	101.65563204817872	83.22028778458429	0.0	0.0	0.0303871243404363	13.60789966583252	-0.2864577174186706
998	2022-10-28 12:59:15.012499094	139.83399095160834	87.20899124223027	17.099415283203125	17.119415283203125	101.69909672193629	83.20899124223027	0.0	0.0	0.0258414256200845	13.607099533081056	-0.2890537679195404
999	2022-10-28 12:59:15.113025904	139.83399095160834	87.19936621468469	17.073210220336914	17.093210220336914	101.7424117451546	83.19936621468469	0.0	0.0	0.0210874222795497	13.606200218200684	-0.2890109717845917
1000	2022-10-28 12:59:15.213232994	139.83399095160834	87.19198106240404	17.045500259399414	17.065500259399414	101.78544042731502	83.19198106240404	0.0	0.0	0.0187040193039977	13.60569953918457	-0.2891966700553894
1001	2022-10-28 12:59:15.312369108	139.83399095160834	87.18699017014364	17.017504196166993	17.037504196166992	101.8281302187158	83.18699017014364	0.0	0.0	0.0141103793372805	13.604900360107422	-0.2928656339645386
1002	2022-10-28 12:59:15.412628889	139.83399095160834	87.18450051840763	16.989252548217774	17.009252548217773	101.87016489728624	83.18450051840763	0.0	0.0	0.0119482988717928	13.604599952697754	-0.293557345867157
1003	2022-10-28 12:59:15.513045073	139.83399095160834	87.18433108289166	16.960758666992188	16.980758666992188	101.91172073177748	83.18433108289166	0.0	0.0	0.007861831187177	13.604000091552734	-0.2882850766181946
1004	2022-10-28 12:59:15.612349987	139.83399095160834	87.18552717254639	16.931772689819336	16.951772689819336	101.9528980695034	83.18552717254639	0.0	0.0	0.0039558101718249	13.603500366210938	-0.2922855913639068
1005	2022-10-28 12:59:15.712893963	139.83399095160834	87.18886156268994	16.90166519165039	16.92166519165039	101.9925731335942	83.18886156268994	0.0	0.0	0.0020262905966273	13.603300094604492	-0.3067830204963684
1006	2022-10-28 12:59:15.812048912	139.83399095160834	87.19257021213764	16.871565322875977	16.891565322875977	102.03463644706514	83.19257021213764	0.0	0.0	0.0018159122029676	13.602999687194824	-0.3088133037090301
1007	2022-10-28 12:59:15.911926031	139.83399095160834	87.19775336500692	16.841291885375977	16.861291885375977	102.07672631867077	83.19775336500692	0.0	0.0	0.0037311215759027	13.602800369262695	-0.3039433658123016
1008	2022-10-28 12:59:16.012734890	139.83399095160834	87.20421424206768	16.81106231689453	16.83106231689453	102.11906724090892	83.20421424206768	0.0	0.0	0.007529169012446	13.602299690246582	-0.3021921217441559
1009	2022-10-28 12:59:16.113143921	139.83399095160834	87.21171637601714	16.782629470825196	16.802629470825195	102.1618403428057	83.21171637601714	0.0	0.0	0.0112210666696903	13.60159969329834	-0.2962481081485748
1010	2022-10-28 12:59:16.212902069	139.83399095160834	87.21949780699711	16.7533211517334	16.7733211517334	102.20488390748478	83.21949780699711	0.0	0.0	0.0130040276804975	13.60099983215332	-0.2914893329143524
1011	2022-10-28 12:59:16.312349081	139.83399095160834	87.22719895739625	16.724487762451172	16.744487762451172	102.2479981708622	83.22719895739625	0.0	0.0	0.0163725958868699	13.59939956665039	-0.2873872518539428
1012	2022-10-28 12:59:16.413680077	139.83399095160834	87.23499662547762	16.69588897705078	16.71588897705078	102.29101576372372	83.23499662547762	0.0	0.0	0.0179137672352272	13.598600387573242	-0.2825667858123779
1013	2022-10-28 12:59:16.513521910	139.83399095160834	87.24323363170386	16.667250137329102	16.6872501373291	102.33362543860515	83.24323363170386	0.0	0.0	0.0206141146165307	13.597200393676758	-0.2805070877075195
1014	2022-10-28 12:59:16.612823963	139.83399095160834	87.25190291889746	16.63829658508301	16.658296585083008	102.37555601663422	83.25190291889746	0.0	0.0	0.0227771250651884	13.596400260925291	-0.2862351834774017
1015	2022-10-28 12:59:16.713099003	139.83399095160834	87.26184911189462	16.608929138183594	16.628929138183594	102.41631322313631	83.26184911189462	0.0	0.0	0.0236475969634674	13.596400260925291	-0.2921005487442016
1016	2022-10-28 12:59:16.812648058	139.83399095160834	87.27019770053157	16.57933662414551	16.599336624145508	102.45714686824104	83.27019770053157	0.0	0.0	0.0248738778415328	13.597700119018556	-0.2943269610404968
1017	2022-10-28 12:59:16.912250042	139.83399095160834	87.27924214689402	16.5493416595459	16.5693416595459	102.49741791701578	83.27924214689402	0.0	0.0	0.0252159674809861	13.598899841308594	-0.2966781556606293
1018	2022-10-28 12:59:17.013083935	139.83399095160834	87.28799227018817	16.51910255432129	16.53910255432129	102.53762667984888	83.28799227018817	0.0	0.0	0.0253861431408722	13.601400375366213	-0.2969698011875152
1019	2022-10-28 12:59:17.112669945	139.83399095160834	87.28910292226676	16.489946823120118	16.509946823120117	102.57819415962696	83.29533471925217	0.0	0.0	0.0248874607981763	13.603599548339844	-0.2973948717117309
1020	2022-10-28 12:59:17.212589979	139.83399095160834	87.28910292226676	16.459312896728516	16.479312896728516	102.61891661782632	83.30013331530827	0.0	0.0	0.0244180641507758	13.604499816894531	-0.2970964312553406
1021	2022-10-28 12:59:17.313570976	139.83399095160834	87.28910292226676	16.428543548583985	16.448543548583984	102.65960934460504	83.30260878787885	0.0	0.0	0.0231522075973643	13.605899810791016	-0.3014387190341949
1022	2022-10-28 12:59:17.413537025	139.83399095160834	87.28910292226676	16.397442321777344	16.417442321777344	102.70024968129188	83.30312327706837	0.0	0.0	0.0223987351276341	13.606300354003906	-0.3002461194992065
1023	2022-10-28 12:59:17.512995958	139.83399095160834	87.28910292226676	16.366106491088868	16.386106491088867	102.74090738730165	83.30187487249721	0.0	0.0	0.0206942151198462	13.606900215148926	-0.2991400361061096
1024	2022-10-28 12:59:17.613050938	139.83399095160834	87.28910292226676	16.33470199584961	16.35470199584961	102.78163314530671	83.29857391027379	0.0	0.0	0.01878806648444	13.6072998046875	-0.2982511222362518
1025	2022-10-28 12:59:17.712610006	139.83399095160834	87.28910292226676	16.30344627380371	16.32344627380371	102.82201690108737	83.29338345350445	0.0	0.0	0.0178146149865637	13.607399940490724	-0.2987872064113617
1026	2022-10-28 12:59:17.812671900	139.83399095160834	87.28726474652727	16.27241943359375	16.29241943359375	102.86341352257637	83.28726474652727	0.0	0.0	0.0159207786743908	13.607999801635742	-0.293413370847702
1027	2022-10-28 12:59:17.913340092	139.83399095160834	87.28014887906194	16.242025833129883	16.262025833129883	102.90564277754405	83.28014887906194	0.0	0.0	0.0150116159529269	13.60849952697754	-0.2873128354549408
1028	2022-10-28 12:59:18.012818098	139.83399095160834	87.2724368919653	16.212345581054688	16.232345581054688	102.94838598055526	83.2724368919653	0.0	0.0	0.013255457051217	13.609100341796877	-0.2797473669052124
1029	2022-10-28 12:59:18.112272978	139.83399095160834	87.26438180177755	16.18464324951172	16.20464324951172	102.99134428634108	83.26438180177755	0.0	0.0	0.0115340310521172	13.60949993133545	-0.2726409435272217
1030	2022-10-28 12:59:18.212327003	139.83399095160834	87.256142052722	16.15586135864258	16.175861358642578	103.03442273484364	83.256142052722	0.0	0.0	0.0106813245804574	13.609700202941896	-0.2726717293262481
1031	2022-10-28 12:59:18.313610077	139.83399095160834	87.24761359694728	16.127153854370118	16.147153854370117	103.07772980201572	83.24761359694728	0.0	0.0	0.0089769982263297	13.609999656677246	-0.2776263356208801
1032	2022-10-28 12:59:18.413460016	139.83399095160834	87.23891950819939	16.09842727661133	16.118427276611328	103.12123937270545	83.23891950819939	0.0	0.0	0.0081217804989378	13.610099792480469	-0.2794757187366485
1033	2022-10-28 12:59:18.512929916	139.83399095160834	87.23013046833078	16.06978271484375	16.08978271484375	103.16478761792668	83.23013046833078	0.0	0.0	0.0064178904109905	13.610099792480469	-0.2744298875331878
1034	2022-10-28 12:59:18.612082005	139.83399095160834	87.22131927312118	16.04125259399414	16.06125259399414	103.20843902019364	83.22131927312118	0.0	0.0	0.0047087313015024	13.610099792480469	-0.2755328118801117
1035	2022-10-28 12:59:18.712647915	139.83399095160834	87.21310464611182	16.012670974731446	16.032670974731445	103.2513979036498	83.21310464611182	0.0	0.0	0.0038262764263803	13.610099792480469	-0.2787052690982818
1036	2022-10-28 12:59:18.812684059	139.83399095160834	87.20501800749638	15.983700256347657	16.003700256347656	103.2944221273635	83.20501800749638	0.0	0.0	0.0019287180553404	13.610199928283691	-0.2799530327320099
1037	2022-10-28 12:59:18.912923098	139.83399095160834	87.19659125177941	15.954762916564942	15.97476291656494	103.33765683858016	83.19659125177941	0.0	0.0	0.0009067819811154	13.610300064086914	-0.2807985544204712
1038	2022-10-28 12:59:19.012311935	139.83399095160834	87.18811703775685	15.925816040039065	15.945816040039062	103.3809620964636	83.18811703775685	0.0	0.0	0.0012476213958319	13.61050033569336	-0.2825625240802765
1039	2022-10-28 12:59:19.112648964	139.83399095160834	87.17949399463625	15.898262481689454	15.918262481689451	103.42404807874048	83.17949399463625	0.0	0.0	0.0034637888694083	13.610699653625488	-0.2849137187004089
1040	2022-10-28 12:59:19.213378906	139.83399095160834	87.17048371509782	15.869391899108887	15.889391899108888	103.46698044977887	83.17048371509782	0.0	0.0	0.0045347770167633	13.610799789428713	-0.2859659790992737
1041	2022-10-28 12:59:19.312865019	139.83399095160834	87.16098403738911	15.840556602478028	15.860556602478027	103.5099967453281	83.16098403738911	0.0	0.0	0.0064331963695024	13.610899925231934	-0.2871648371219635
1042	2022-10-28 12:59:19.412482977	139.83399095160834	87.15084610962774	15.811833839416504	15.831833839416504	103.55322306696132	83.15084610962774	0.0	0.0	0.0072200177445834	13.610899925231934	-0.2921548783779144
1043	2022-10-28 12:59:19.511734009	139.83399095160834	87.14023020676957	15.783312301635744	15.803312301635742	103.59651126102436	83.14023020676957	0.0	0.0	0.0084851640633054	13.61110019683838	-0.2887040376663208
1044	2022-10-28 12:59:19.612478971	139.83399095160834	87.12888269035595	15.75501106262207	15.77501106262207	103.63982784581069	83.12888269035595	0.0	0.0	0.0093998963829443	13.61139965057373	-0.2920068502426147
1045	2022-10-28 12:59:19.712826967	139.83399095160834	87.11760397365629	15.726954917907715	15.746954917907717	103.68270083252878	83.11760397365629	0.0	0.0	0.0097551326777863	13.611599922180176	-0.2893185615539551
1046	2022-10-28 12:59:19.812571049	139.83399095160834	87.10487230064707	15.69965503692627	15.71965503692627	103.72806273166889	83.10487230064707	0.0	0.0	0.0103198393312156	13.611900329589844	-0.2845450937747955
1047	2022-10-28 12:59:19.912193060	139.83399095160834	87.09177361321589	15.672666053771971	15.692666053771973	103.77358234641991	83.09177361321589	0.0	0.0	0.0105442801161118	13.612000465393066	-0.2812572419643402
1048	2022-10-28 12:59:20.013142109	139.83399095160834	87.07855676763651	15.645815353393555	15.665815353393556	103.81903520548713	83.07855676763651	0.0	0.0	0.0109076978723895	13.612199783325195	-0.2803393900394439
1049	2022-10-28 12:59:20.112929106	139.83399095160834	87.06602593424523	15.620589714050292	15.640589714050291	103.86458824514332	83.06602593424523	0.0	0.0	0.0111735687828729	13.612299919128418	-0.2788088619709015
1050	2022-10-28 12:59:20.212214947	139.83399095160834	87.0551255389417	15.593821029663086	15.613821029663086	103.91012046818092	83.0551255389417	0.0	0.0	0.0112705469010128	13.612299919128418	-0.2781132757663727
1051	2022-10-28 12:59:20.312282085	139.83399095160834	87.04657723157658	15.566700439453124	15.586700439453123	103.9551920667022	83.04657723157658	0.0	0.0	0.0113659505175811	13.61240005493164	-0.2786801159381866
1052	2022-10-28 12:59:20.413177013	139.83399095160834	87.04076313088537	15.539407234191897	15.559407234191896	103.99964156948027	83.04076313088537	0.0	0.0	0.0113611255649035	13.61240005493164	-0.2799220383167267
1053	2022-10-28 12:59:20.512209892	139.83399095160834	87.03749902659816	15.511625747680664	15.531625747680664	104.0434633852896	83.03749902659816	0.0	0.0	0.0112599321528942	13.61240005493164	-0.2820629477500915
1054	2022-10-28 12:59:20.613058090	139.83399095160834	87.03654169557018	15.483314971923829	15.503314971923828	104.086787962609	83.03654169557018	0.0	0.0	0.0110796198960446	13.612600326538086	-0.2854019999504089
1055	2022-10-28 12:59:20.712330103	139.83399095160834	87.03755410410733	15.454319458007811	15.474319458007812	104.12994069759772	83.03755410410733	0.0	0.0	0.0109673026531414	13.612700462341309	-0.2943187654018402
1056	2022-10-28 12:59:20.812922955	139.83399095160834	87.0397081765285	15.42448471069336	15.44448471069336	104.1743178750948	83.0397081765285	0.0	0.0	0.0106910399346668	13.612700462341309	-0.3022239208221435
1057	2022-10-28 12:59:20.913182020	139.83399095160834	87.04360962824836	15.39420078277588	15.41420078277588	104.21855827126538	83.04360962824836	0.0	0.0	0.0105336104263316	13.612700462341309	-0.298449158668518
1058	2022-10-28 12:59:21.013016939	139.83399095160834	87.04924695896032	15.363892059326172	15.383892059326172	104.2628273614823	83.04924695896032	0.0	0.0	0.0101838663948049	13.612700462341309	-0.2993613481521606
1059	2022-10-28 12:59:21.111825943	139.83399095160834	87.05644614555713	15.33531234741211	15.35531234741211	104.30727081733426	83.05644614555713	0.0	0.0	0.0097729321025736	13.612799644470217	-0.2951737344264984
1060	2022-10-28 12:59:21.212697029	139.83399095160834	87.06475774895421	15.305850486755372	15.325850486755373	104.35211794834846	83.06475774895421	0.0	0.0	0.0095329006382915	13.612899780273438	-0.2913032472133636
1061	2022-10-28 12:59:21.313072920	139.83399095160834	87.0736933837429	15.277121047973631	15.297121047973633	104.39708666917818	83.0736933837429	0.0	0.0	0.0089543304429223	13.61299991607666	-0.2852096855640411
1062	2022-10-28 12:59:21.413162947	139.83399095160834	87.08272759650609	15.248890380859375	15.268890380859377	104.4421068841826	83.08272759650609	0.0	0.0	0.0086159786653591	13.61299991607666	-0.2792367935180664
1063	2022-10-28 12:59:21.512742043	139.83399095160834	87.09175353407353	15.220686416625975	15.240686416625977	104.48687536110484	83.09175353407353	0.0	0.0	0.0078585329116404	13.613100051879885	-0.2781127691268921
1064	2022-10-28 12:59:21.613915920	139.83399095160834	87.10106445063194	15.192364196777344	15.212364196777344	104.53122235879889	83.10106445063194	0.0	0.0	0.0070581787660905	13.613800048828123	-0.2790733575820923
1065	2022-10-28 12:59:21.712479115	139.83399095160834	87.11128405298987	15.16365478515625	15.18365478515625	104.57521074183116	83.11128405298987	0.0	0.0	0.0067045083024858	13.614800453186035	-0.28423872590065
1066	2022-10-28 12:59:21.813066959	139.83399095160834	87.12198857785071	15.134695510864258	15.154695510864258	104.61566570737097	83.12198857785071	0.0	0.0	0.0062460305412118	13.617600440979004	-0.2870230078697204
1067	2022-10-28 12:59:21.912058115	139.83399095160834	87.13361168547681	15.105421524047852	15.125421524047852	104.6556248563638	83.13361168547681	0.0	0.0	0.0061524992002593	13.618900299072266	-0.2860296070575714
1068	2022-10-28 12:59:22.011997938	139.83399095160834	87.14514601424975	15.075782279968262	15.095782279968262	104.6954310883746	83.14514601424975	0.0	0.0	0.0061950810544555	13.621100425720217	-0.2896221876144409
1069	2022-10-28 12:59:22.113142014	139.83399095160834	87.1558650222096	15.047341804504397	15.067341804504396	104.7353099303894	83.1558650222096	0.0	0.0	0.0064964693918164	13.623299598693848	-0.2950098514556885
1070	2022-10-28 12:59:22.213582993	139.83399095160834	87.16527571766412	15.016996841430664	15.036996841430664	104.7754498305408	83.16527571766412	0.0	0.0	0.0067269114208842	13.624300003051758	-0.2941139340400696
1071	2022-10-28 12:59:22.312797070	139.83399095160834	87.17253943209596	14.986400108337405	15.006400108337402	104.81591764395134	83.17253943209596	0.0	0.0	0.0073388162767513	13.62660026550293	-0.2937380075454712
1072	2022-10-28 12:59:22.411801100	139.83399095160834	87.17734575522607	14.955535392761233	14.97553539276123	104.85663818447397	83.17734575522607	0.0	0.0	0.0077231684368447	13.627900123596191	-0.3003011345863342
1073	2022-10-28 12:59:22.513278961	139.83399095160834	87.18026170979275	14.92438362121582	14.94438362121582	104.8973358840714	83.18026170979275	0.0	0.0	0.0086743019501753	13.631400108337402	-0.3028437793254852
1074	2022-10-28 12:59:22.612517118	139.83399095160834	87.18145289364885	14.893026809692383	14.913026809692385	104.93802345608984	83.18145289364885	0.0	0.0	0.0099872216655687	13.636799812316896	-0.3023523688316345
1075	2022-10-28 12:59:22.712445974	139.83399095160834	87.1810203749604	14.86182544708252	14.88182544708252	104.97886846344672	83.1810203749604	0.0	0.0	0.0108078715669984	13.639699935913086	-0.3010372817516327
1076	2022-10-28 12:59:22.812412977	139.83399095160834	87.17634217794593	14.831378440856934	14.851378440856934	105.0232991335629	83.17634217794593	0.0	0.0	0.0126964961449833	13.643600463867188	-0.2990504801273346
1077	2022-10-28 12:59:22.912647963	139.83399095160834	87.17021625649166	14.801016311645508	14.821016311645508	105.06812810623484	83.17021625649166	0.0	0.0	0.0137049333134595	13.64430046081543	-0.2972571551799774
1078	2022-10-28 12:59:23.013031006	139.83399095160834	87.16294643934664	14.771037559509278	14.791037559509276	105.11373060986452	83.16294643934664	0.0	0.0	0.0157966379635697	13.645400047302246	-0.2939398884773254
1079	2022-10-28 12:59:23.112369061	139.83399095160834	87.15469569357849	14.743545036315918	14.763545036315918	105.16014188674616	83.15469569357849	0.0	0.0	0.0180161446392583	13.647899627685549	-0.2870435118675232
1080	2022-10-28 12:59:23.213118076	139.83399095160834	87.14600363403717	14.7152352142334	14.735235214233398	105.20738206545938	83.14600363403717	0.0	0.0	0.0192368199231532	13.65019989013672	-0.2809523642063141
1081	2022-10-28 12:59:23.313007116	139.83399095160834	87.1370246579206	14.687395553588868	14.707395553588867	105.2550344354245	83.1370246579206	0.0	0.0	0.0220279874992095	13.656900405883787	-0.277172327041626
1082	2022-10-28 12:59:23.412533045	139.83399095160834	87.12784329880803	14.65969799041748	14.67969799041748	105.30284855923271	83.12784329880803	0.0	0.0	0.0236212078849903	13.660599708557127	-0.2794438302516937
1083	2022-10-28 12:59:23.512351990	139.83399095160834	87.11835414479384	14.631970863342286	14.651970863342283	105.3508818046267	83.11835414479384	0.0	0.0	0.027101888589562	13.666000366210938	-0.2808890044689178
1084	2022-10-28 12:59:23.612387896	139.83399095160834	87.10850058743303	14.604309539794922	14.624309539794922	105.39914182170712	83.10850058743303	0.0	0.0	0.0308454274116585	13.669599533081056	-0.2808274626731872
1085	2022-10-28 12:59:23.712315083	139.83399095160834	87.09806984292514	14.576796035766602	14.596796035766602	105.4480312345208	83.09806984292514	0.0	0.0	0.0327969488350458	13.671299934387209	-0.2810670137405395
1086	2022-10-28 12:59:23.812264919	139.83399095160834	87.08736578340037	14.54849479675293	14.56849479675293	105.49487495111	83.08736578340037	0.0	0.0	0.0368540467701161	13.67430019378662	-0.2849807739257812
1087	2022-10-28 12:59:23.912760973	139.83399095160834	87.07602699361908	14.520073394775393	14.54007339477539	105.54153739288088	83.07602699361908	0.0	0.0	0.038943966184086	13.675399780273438	-0.2877545058727264
1088	2022-10-28 12:59:24.013931990	139.83399095160834	87.06426686376761	14.491642456054688	14.511642456054688	105.588265628748	83.06426686376761	0.0	0.0	0.0432110494397859	13.677300453186035	-0.2859942317008972
1089	2022-10-28 12:59:24.112139940	139.83399095160834	87.05210897753352	14.464972953796387	14.484972953796388	105.63513575548656	83.05210897753352	0.0	0.0	0.0475150119469378	13.679499626159668	-0.2868865728378296
1090	2022-10-28 12:59:24.212636948	139.83399095160834	87.03958159826121	14.43687484741211	14.45687484741211	105.68188274872176	83.03958159826121	0.0	0.0	0.0496138864533642	13.680500030517578	-0.2892418503761291
1091	2022-10-28 12:59:24.312433004	139.83399095160834	87.02672831878301	14.408953170776368	14.428953170776367	105.7285028350815	83.02672831878301	0.0	0.0	0.0535814714212785	13.68179988861084	-0.2892338335514068
1092	2022-10-28 12:59:24.413197994	139.83399095160834	87.0133509071016	14.381339530944825	14.401339530944824	105.7750270471192	83.0133509071016	0.0	0.0	0.0554597212095794	13.682299613952637	-0.2894072532653808
1093	2022-10-28 12:59:24.513245105	139.83399095160834	86.99942936496929	14.35395477294922	14.37395477294922	105.82122568589888	82.99942936496929	0.0	0.0	0.0590115858401136	13.682499885559082	-0.2885295450687408
1094	2022-10-28 12:59:24.612518072	139.83399095160834	86.98495716281559	14.326887588500975	14.346887588500977	105.86719420418618	82.98495716281559	0.0	0.0	0.0622807654127281	13.68220043182373	-0.2865289747714996
1095	2022-10-28 12:59:24.712106943	139.83399095160834	86.97023324409032	14.300063591003418	14.320063591003418	105.9129563245826	82.97023324409032	0.0	0.0	0.063813780513137	13.68220043182373	-0.2864895164966583
1096	2022-10-28 12:59:24.812870979	139.83399095160834	86.95698529635317	14.273241500854493	14.293241500854492	105.9562287880886	82.95698529635317	0.0	0.0	0.0666799968393972	13.682600021362305	-0.2877744734287262
1097	2022-10-28 12:59:24.913094997	139.83399095160834	86.9446664266931	14.246180038452149	14.266180038452148	105.99936699462792	82.9446664266931	0.0	0.0	0.0680174121505544	13.683099746704102	-0.2920346558094024
1098	2022-10-28 12:59:25.013187885	139.83399095160834	86.93415654715676	14.218635063171387	14.238635063171388	106.04227608918026	82.93415654715676	0.0	0.0	0.0703776010314644	13.684100151062012	-0.2974394559860229
1099	2022-10-28 12:59:25.112442017	139.83399095160834	86.92583331370133	14.192484359741211	14.212484359741213	106.08486655308069	82.92583331370133	0.0	0.0	0.0721360308474263	13.685099601745604	-0.2960962653160095
1100	2022-10-28 12:59:25.212887049	139.83399095160834	86.92004250660446	14.164402465820311	14.184402465820312	106.12704397210052	82.92004250660446	0.0	0.0	0.0727784221611952	13.68560028076172	-0.2967940866947174
1101	2022-10-28 12:59:25.313014984	139.83399095160834	86.91660888149022	14.13605354309082	14.15605354309082	106.16867445459724	82.91660888149022	0.0	0.0	0.0738061746857602	13.686599731445312	-0.2970163822174072
1102	2022-10-28 12:59:25.413139105	139.83399095160834	86.91500817780285	14.107190589904786	14.127190589904783	106.20979203461216	82.91500817780285	0.0	0.0	0.0742832363884275	13.687100410461426	-0.3050611317157745
1103	2022-10-28 12:59:25.512669086	139.83399095160834	86.91480746018749	14.077549438476565	14.097549438476562	106.25053667650948	82.91480746018749	0.0	0.0	0.0751842632630707	13.68809986114502	-0.3116963505744934
1104	2022-10-28 12:59:25.613343954	139.83399095160834	86.91614881995993	14.047370414733887	14.067370414733888	106.29121550753584	82.91614881995993	0.0	0.0	0.07581693173906	13.68910026550293	-0.3099268078804016
1105	2022-10-28 12:59:25.711891890	139.83399095160834	86.9192606850758	14.017052154541016	14.037052154541016	106.33178416626768	82.9192606850758	0.0	0.0	0.0758952814009076	13.689599990844728	-0.3083097636699676
1106	2022-10-28 12:59:25.812670946	139.83399095160834	86.92419371793386	13.986933212280274	14.006933212280272	106.37624217525196	82.92419371793386	0.0	0.0	0.0753417786078042	13.690500259399414	-0.3090644478797912
1107	2022-10-28 12:59:25.912127972	139.83399095160834	86.92996775762947	13.957079391479493	13.977079391479492	106.42107342168192	82.92996775762947	0.0	0.0	0.0747023966737166	13.690999984741213	-0.3070336878299713
1108	2022-10-28 12:59:26.013154984	139.83399095160834	86.93607321550728	13.927498321533204	13.947498321533203	106.46618819609648	82.93607321550728	0.0	0.0	0.072968537933711	13.69320011138916	-0.2997146248817444
1109	2022-10-28 12:59:26.113069057	139.83399095160834	86.94234670035208	13.899676780700684	13.919676780700684	106.5112870781088	82.94234670035208	0.0	0.0	0.0709362550450558	13.69729995727539	-0.2944153249263763
1110	2022-10-28 12:59:26.212363005	139.83399095160834	86.94886630251212	13.87061450958252	13.89061450958252	106.5562439479494	82.94886630251212	0.0	0.0	0.0698660803419007	13.699700355529783	-0.2926048338413238
1111	2022-10-28 12:59:26.312774897	139.83399095160834	86.95584703155801	13.841560821533204	13.861560821533203	106.600684845128	82.95584703155801	0.0	0.0	0.0676759680120554	13.70479965209961	-0.2948484420776367
1112	2022-10-28 12:59:26.412789106	139.83399095160834	86.9632875503664	13.812399368286131	13.832399368286133	106.64471499554448	82.9632875503664	0.0	0.0	0.0665984808738191	13.70740032196045	-0.297615498304367
1113	2022-10-28 12:59:26.512881041	139.83399095160834	86.97122486772437	13.782959442138672	13.802959442138672	106.68829273291792	82.97122486772437	0.0	0.0	0.0645417920089359	13.71310043334961	-0.2976908981800079
1114	2022-10-28 12:59:26.613265991	139.83399095160834	86.97998630174496	13.753404121398926	13.773404121398926	106.73144780808462	82.97998630174496	0.0	0.0	0.0627493401000985	13.72070026397705	-0.2955791652202606
1115	2022-10-28 12:59:26.712045908	139.83399095160834	86.98845867879041	13.72370002746582	13.74370002746582	106.77438652725375	82.98845867879041	0.0	0.0	0.0620671130081199	13.725700378417969	-0.2990060448646545
1116	2022-10-28 12:59:26.811784029	139.83399095160834	86.99134557729349	13.69330451965332	13.71330451965332	106.81183269912088	82.99134557729349	0.0	0.0	0.0613732531943549	13.738100051879885	-0.2996902763843536
1117	2022-10-28 12:59:26.912866116	139.83399095160834	86.99294109297706	13.662529449462893	13.68252944946289	106.84930099161772	82.99294109297706	0.0	0.0	0.0614013151955353	13.74489974975586	-0.301807165145874
1118	2022-10-28 12:59:27.013333082	139.83399095160834	86.99242014537947	13.631253700256348	13.651253700256348	106.8867196292746	82.99242014537947	0.0	0.0	0.0624101865460261	13.761199951171877	-0.304813414812088
1119	2022-10-28 12:59:27.112318993	139.83399095160834	86.98998821509811	13.60101936340332	13.62101936340332	106.92409396390237	82.98998821509811	0.0	0.0	0.0648717238212062	13.77910041809082	-0.3085716962814331
1120	2022-10-28 12:59:27.212222099	139.83399095160834	86.98590767922705	13.568709831237792	13.588709831237791	106.9615434400826	82.98590767922705	0.0	0.0	0.0665464178692601	13.785699844360352	-0.3108388781547546
1121	2022-10-28 12:59:27.312298059	139.83399095160834	86.98017673328837	13.536133270263672	13.556133270263672	106.99885827192806	82.98017673328837	0.0	0.0	0.0703431635103258	13.79300022125244	-0.31243497133255
1122	2022-10-28 12:59:27.413006067	139.83399095160834	86.97264888573372	13.503433685302737	13.523433685302734	107.03623897479584	82.97264888573372	0.0	0.0	0.0724289182844449	13.79669952392578	-0.3113612234592438
1123	2022-10-28 12:59:27.512325048	139.83399095160834	86.96324337139848	13.470696907043456	13.490696907043455	107.0739067743796	82.96324337139848	0.0	0.0	0.0772400518314355	13.80739974975586	-0.3107909560203552
1124	2022-10-28 12:59:27.612097025	139.83399095160834	86.95251527948541	13.438375930786131	13.458375930786133	107.11216268316642	82.95251527948541	0.0	0.0	0.0830519457879694	13.81879997253418	-0.3057017922401428
1125	2022-10-28 12:59:27.711838007	139.83399095160834	86.93950786324137	13.40689609527588	13.42689609527588	107.14996491306032	82.93950786324137	0.0	0.0	0.0862806465471711	13.824000358581545	-0.2969138622283935
1126	2022-10-28 12:59:27.812649965	139.83399095160834	86.93255224659282	13.376767616271971	13.396767616271973	107.19252601942596	82.93255224659282	0.0	0.0	0.0932775899332069	13.835100173950195	-0.2906735837459564
1127	2022-10-28 12:59:27.912789106	139.83399095160834	86.92533387525889	13.347316246032715	13.367316246032717	107.23562835332235	82.92533387525889	0.0	0.0	0.0970396657471114	13.841300010681152	-0.283361554145813
1128	2022-10-28 12:59:28.013029099	139.83399095160834	86.91788025654805	13.318217735290528	13.338217735290527	107.27922389905868	82.91788025654805	0.0	0.0	0.1050920765756796	13.852700233459473	-0.2829345464706421
1129	2022-10-28 12:59:28.112649918	139.83399095160834	86.91047592508093	13.291019897460938	13.311019897460938	107.32311298291606	82.91047592508093	0.0	0.0	0.1137632568249738	13.859999656677246	-0.2865971028804779
1130	2022-10-28 12:59:28.213066101	139.83399095160834	86.90286239289347	13.26185272216797	13.281852722167969	107.3669766228876	82.90286239289347	0.0	0.0	0.118326755724578	13.862500190734863	-0.2904742360115051
1131	2022-10-28 12:59:28.312834024	139.83399095160834	86.89477710430697	13.232617835998536	13.252617835998535	107.41084755803932	82.89477710430697	0.0	0.0	0.1279309139923215	13.866399765014648	-0.2928104400634765
1132	2022-10-28 12:59:28.412863016	139.83399095160834	86.8865932807036	13.20336196899414	13.22336196899414	107.45476353527732	82.8865932807036	0.0	0.0	0.1329100873060054	13.867899894714355	-0.2916167080402374
1133	2022-10-28 12:59:28.513060093	139.83399095160834	86.87829289882131	13.174003105163576	13.194003105163574	107.49891941360544	82.87829289882131	0.0	0.0	0.1429345432426174	13.870400428771973	-0.2950845956802368
1134	2022-10-28 12:59:28.613223076	139.83399095160834	86.86985465138434	13.144694786071778	13.164694786071776	107.5433175172161	82.86985465138434	0.0	0.0	0.1527374343870732	13.872200012207031	-0.2990058362483978
1135	2022-10-28 12:59:28.711818933	139.83399095160834	86.8608983862306	13.11564682006836	13.13564682006836	107.58728386664392	82.8608983862306	0.0	0.0	0.157484645839235	13.873000144958496	-0.2984533309936523
1136	2022-10-28 12:59:28.812558889	139.83399095160834	86.85082698150693	13.086560707092286	13.106560707092283	107.63065326760172	82.85082698150693	0.0	0.0	0.16659689086803	13.87399959564209	-0.2978978157043457
1137	2022-10-28 12:59:28.911799908	139.83399095160834	86.84073675429566	13.0575146484375	13.0775146484375	107.6740750230093	82.84073675429566	0.0	0.0	0.1709335365232757	13.87440013885498	-0.3010487854480743
1138	2022-10-28 12:59:29.013079882	139.83399095160834	86.83033778756439	13.028620223999024	13.048620223999023	107.71736567447118	82.83033778756439	0.0	0.0	0.1790998924516641	13.875100135803224	-0.2988764941692352
1139	2022-10-28 12:59:29.113322973	139.83399095160834	86.81938110986178	13.001728515625	13.021728515625	107.7606281546176	82.81938110986178	0.0	0.0	0.1863932952543552	13.875900268554688	-0.2990056574344635
1140	2022-10-28 12:59:29.212757111	139.83399095160834	86.80794933731707	12.973283271789551	12.99328327178955	107.8040058593921	82.80794933731707	0.0	0.0	0.1895842681308898	13.876399993896484	-0.3005635738372803
1141	2022-10-28 12:59:29.312033892	139.83399095160834	86.79600374335969	12.945166091918946	12.965166091918944	107.84730167300688	82.79600374335969	0.0	0.0	0.1947982320173268	13.877599716186523	-0.2983423173427582
1142	2022-10-28 12:59:29.413583994	139.83399095160834	86.78386341107355	12.917484741210938	12.937484741210938	107.8905739201942	82.78386341107355	0.0	0.0	0.1967588762729525	13.878199577331545	-0.2961266040802002
1143	2022-10-28 12:59:29.513199091	139.83399095160834	86.77211844977454	12.890079002380372	12.910079002380373	107.93379276872354	82.77211844977454	0.0	0.0	0.1990593536093047	13.879300117492676	-0.2959697842597961
1144	2022-10-28 12:59:29.612756014	139.83399095160834	86.76137007879021	12.86262176513672	12.88262176513672	107.97710250985013	82.76137007879021	0.0	0.0	0.1992252208898624	13.880999565124512	-0.2949492931365967
1145	2022-10-28 12:59:29.711811066	139.83399095160834	86.75294236046796	12.834681015014649	12.854681015014648	108.01991096689528	82.75294236046796	0.0	0.0	0.1987897375120595	13.882399559020996	-0.2997422814369201
1146	2022-10-28 12:59:29.812761068	139.83399095160834	86.74888255143945	12.80663631439209	12.82663631439209	108.0642997569876	82.74888255143945	0.0	0.0	0.1974980008416486	13.88539981842041	-0.2947658002376556
1147	2022-10-28 12:59:29.912929058	139.83399095160834	86.74722694199171	12.77848861694336	12.79848861694336	108.10796057044452	82.74722694199171	0.0	0.0	0.1966126570298808	13.886699676513672	-0.2976018190383911
1148	2022-10-28 12:59:30.012094975	139.83399095160834	86.74748719776129	12.750057678222657	12.770057678222656	108.15104558903572	82.74748719776129	0.0	0.0	0.1939935676941661	13.889599800109863	-0.2973158359527588
1149	2022-10-28 12:59:30.113400936	139.83399095160834	86.74926591504294	12.722948532104493	12.742948532104492	108.19347327762168	82.74926591504294	0.0	0.0	0.1903697850993151	13.89449977874756	-0.2974869608879089
1150	2022-10-28 12:59:30.213016987	139.83399095160834	86.75227886634502	12.69315860748291	12.71315860748291	108.23555689728671	82.75227886634502	0.0	0.0	0.1882261458297903	13.897000312805176	-0.3083846867084503
1151	2022-10-28 12:59:30.312912941	139.83399095160834	86.75674846255687	12.662699203491211	12.682699203491213	108.27741835191614	82.75674846255687	0.0	0.0	0.1830405948535277	13.90060043334961	-0.3153585195541382
1152	2022-10-28 12:59:30.412411928	139.83399095160834	86.7630290747595	12.632295112609864	12.652295112609863	108.31953826087188	82.7630290747595	0.0	0.0	0.179910035664906	13.901900291442873	-0.3087475597858429
1153	2022-10-28 12:59:30.512398005	139.83399095160834	86.77069001920145	12.60223529815674	12.622235298156738	108.36195164370667	82.77069001920145	0.0	0.0	0.1726921998506918	13.904800415039062	-0.2989443242549896
1154	2022-10-28 12:59:30.612600088	139.83399095160834	86.77885993315729	12.572647552490237	12.592647552490234	108.40485121195591	82.77885993315729	0.0	0.0	0.1647558290804057	13.910400390625	-0.2939602434635162
1155	2022-10-28 12:59:30.711913109	139.83399095160834	86.787583047608	12.543603401184082	12.563603401184082	108.4475016236096	82.787583047608	0.0	0.0	0.160758953966634	13.91569995880127	-0.2927291393280029
1156	2022-10-28 12:59:30.812355042	139.83399095160834	86.79555399546449	12.515000801086426	12.535000801086426	108.48739229957631	82.79555399546449	0.0	0.0	0.153346705385546	13.935199737548828	-0.292853832244873
1157	2022-10-28 12:59:30.913136959	139.83399095160834	86.8037898423419	12.48640869140625	12.50640869140625	108.52701113149708	82.8037898423419	0.0	0.0	0.1501819312054031	13.948800086975098	-0.289097785949707
1158	2022-10-28 12:59:31.012958050	139.83399095160834	86.8123344599908	12.4576668548584	12.477666854858398	108.56625532317314	82.8123344599908	0.0	0.0	0.1451609055718513	13.975500106811523	-0.28636434674263
1159	2022-10-28 12:59:31.112747908	139.83399095160834	86.82154031332658	12.430278282165528	12.450278282165527	108.605129484298	82.82154031332658	0.0	0.0	0.1415665708341116	13.992799758911133	-0.2851205170154571
1160	2022-10-28 12:59:31.212280989	139.83399095160834	86.83129237677274	12.400942306518555	12.420942306518556	108.64347829619535	82.83129237677274	0.0	0.0	0.1401651325115187	13.998600006103516	-0.2940010130405426
1161	2022-10-28 12:59:31.313086033	139.83399095160834	86.84179227054216	12.371375541687012	12.391375541687012	108.68132825126575	82.84179227054216	0.0	0.0	0.1381011983458469	14.009599685668944	-0.2962274253368377
1162	2022-10-28 12:59:31.413731098	139.83399095160834	86.8530782881796	12.341641883850098	12.361641883850098	108.7189055328838	82.8530782881796	0.0	0.0	0.1374527952727063	14.015199661254885	-0.2944090664386749
1163	2022-10-28 12:59:31.512922049	139.83399095160834	86.86462631668749	12.311740379333497	12.331740379333496	108.75652534846084	82.86462631668749	0.0	0.0	0.1369456502467915	14.02519989013672	-0.2948973476886749
1164	2022-10-28 12:59:31.612179041	139.83399095160834	86.8753831568555	12.281633834838868	12.301633834838867	108.7943360030061	82.8753831568555	0.0	0.0	0.1374635875273751	14.03279972076416	-0.2988732755184173
1165	2022-10-28 12:59:31.712047100	139.83399095160834	86.88519629575276	12.251523475646971	12.271523475646973	108.8316817709264	82.88519629575276	0.0	0.0	0.1381073666406663	14.035599708557127	-0.2990469932556152
1166	2022-10-28 12:59:31.812864065	139.83399095160834	86.89027477839363	12.221165161132811	12.241165161132812	108.87314168518988	82.89027477839363	0.0	0.0	0.1401539752039492	14.03950023651123	-0.3020280003547668
1167	2022-10-28 12:59:31.912652016	139.83399095160834	86.89289585269101	12.190493087768555	12.210493087768556	108.91449293149157	82.89289585269101	0.0	0.0	0.1415647471306518	14.040900230407717	-0.3029038310050964
1168	2022-10-28 12:59:32.012537003	139.83399095160834	86.89350174290712	12.1594490814209	12.179449081420898	108.95554543458915	82.89350174290712	0.0	0.0	0.1452980435999804	14.043299674987791	-0.3053612112998962
1169	2022-10-28 12:59:32.113357067	139.83399095160834	86.89246604220574	12.12991283416748	12.14991283416748	108.9963001432088	82.89246604220574	0.0	0.0	0.1500010342959321	14.045000076293944	-0.3078907430171966
1170	2022-10-28 12:59:32.213011026	139.83399095160834	86.88981993546432	12.09828899383545	12.11828899383545	109.03705847468932	82.88981993546432	0.0	0.0	0.1524811135175608	14.045599937438965	-0.3105079233646393
1171	2022-10-28 12:59:32.312489033	139.83399095160834	86.88540687308401	12.066668014526368	12.086668014526367	109.07826144209764	82.88540687308401	0.0	0.0	0.1574477259245062	14.046299934387209	-0.3115227222442627
1172	2022-10-28 12:59:32.413779974	139.83399095160834	86.8792314196966	12.03556583404541	12.05556583404541	109.12013220692567	82.8792314196966	0.0	0.0	0.1599961015483519	14.046600341796877	-0.3048564493656158
1173	2022-10-28 12:59:32.512541056	139.83399095160834	86.87197086843159	12.005409698486329	12.025409698486328	109.16281248293876	82.87197086843159	0.0	0.0	0.1653253409564022	14.047100067138672	-0.2936243116855621
1174	2022-10-28 12:59:32.612641096	139.83399095160834	86.86413112463019	11.97618148803711	11.99618148803711	109.2062810323311	82.86413112463019	0.0	0.0	0.1706664747462574	14.04740047454834	-0.286367118358612
1175	2022-10-28 12:59:32.711941004	139.83399095160834	86.85522425401662	11.94751880645752	11.96751880645752	109.2504748180966	82.85522425401662	0.0	0.0	0.1733341120308442	14.047599792480469	-0.2861749529838562
1176	2022-10-28 12:59:32.812624931	139.83399095160834	86.84689495104678	11.918496589660643	11.938496589660645	109.29445998468351	82.84689495104678	0.0	0.0	0.1789408010144282	14.047800064086914	-0.2862557172775268
1177	2022-10-28 12:59:32.913152933	139.83399095160834	86.83811591402484	11.889534454345704	11.909534454345703	109.33859991722024	82.83811591402484	0.0	0.0	0.1819355574140192	14.047800064086914	-0.2867248952388763
1178	2022-10-28 12:59:33.013354063	139.83399095160834	86.82884138259159	11.860585670471192	11.880585670471191	109.38301254934676	82.82884138259159	0.0	0.0	0.1881178382503181	14.047900199890137	-0.2889412045478821
1179	2022-10-28 12:59:33.112195015	139.83399095160834	86.81923343081978	11.833495597839356	11.853495597839355	109.42771384535789	82.81923343081978	0.0	0.0	0.1939469546928251	14.047900199890137	-0.2904071509838104
1180	2022-10-28 12:59:33.212656021	139.83399095160834	86.80928945753972	11.804600219726565	11.824600219726562	109.47257807734472	82.80928945753972	0.0	0.0	0.1963655064014405	14.047800064086914	-0.2913446128368377
1181	2022-10-28 12:59:33.313425064	139.83399095160834	86.79915459353471	11.775805931091307	11.795805931091309	109.51743929055814	82.79915459353471	0.0	0.0	0.1990981051508061	14.047300338745115	-0.291940301656723
1182	2022-10-28 12:59:33.412183046	139.83399095160834	86.7888161030722	11.747066955566408	11.767066955566406	109.56227875533364	82.7888161030722	0.0	0.0	0.1990991676506079	14.046899795532228	-0.2940086424350738
1183	2022-10-28 12:59:33.512661934	139.83399095160834	86.77821482908013	11.718353729248047	11.738353729248049	109.60704097867912	82.77821482908013	0.0	0.0	0.1965009067206888	14.045900344848633	-0.2960885763168335
1184	2022-10-28 12:59:33.612693071	139.83399095160834	86.76704708722642	11.689694862365725	11.709694862365724	109.6519698023072	82.76704708722642	0.0	0.0	0.1915195794490083	14.045700073242188	-0.2998207509517669
1185	2022-10-28 12:59:33.712806940	139.83399095160834	86.75690958919672	11.661517601013184	11.681517601013184	109.69824026951936	82.75690958919672	0.0	0.0	0.1884375963956546	14.04599952697754	-0.3003029525279999
1186	2022-10-28 12:59:33.811794043	139.83399095160834	86.74659570641263	11.633578758239748	11.653578758239746	109.7446627021328	82.74659570641263	0.0	0.0	0.1812262040070529	14.046500205993652	-0.3006300330162048
1187	2022-10-28 12:59:33.913417101	139.83399095160834	86.73581801572828	11.606072883605956	11.626072883605955	109.7911248287496	82.73581801572828	0.0	0.0	0.177101810761662	14.046600341796877	-0.2953237891197204
1188	2022-10-28 12:59:34.013725042	139.83399095160834	86.72436047669089	11.57902286529541	11.59902286529541	109.83774949042756	82.72436047669089	0.0	0.0	0.1679480346913359	14.046899795532228	-0.2924997210502624
1189	2022-10-28 12:59:34.112544060	139.83399095160834	86.71245740303101	11.554429512023926	11.574429512023926	109.8844263132626	82.71245740303101	0.0	0.0	0.1579156770500049	14.047200202941896	-0.2901345789432525
1190	2022-10-28 12:59:34.211978912	139.83399095160834	86.70092640317213	11.528432350158692	11.548432350158691	109.93112773987528	82.70092640317213	0.0	0.0	0.1527014861881431	14.04740047454834	-0.2874203026294708
1191	2022-10-28 12:59:34.312983036	139.83399095160834	86.69027830872909	11.502534370422364	11.522534370422363	109.97762697381653	82.69027830872909	0.0	0.0	0.1420270189454036	14.047699928283691	-0.2882046103477478
1192	2022-10-28 12:59:34.412576914	139.83399095160834	86.68167184236096	11.47613666534424	11.496136665344238	110.02379538525813	82.68167184236096	0.0	0.0	0.1366120981407795	14.047699928283691	-0.2927235662937164
1193	2022-10-28 12:59:34.512187003	139.83399095160834	86.67548078400803	11.44931552886963	11.469315528869627	110.06950279788175	82.67548078400803	0.0	0.0	0.1256573245263911	14.047800064086914	-0.2937334179878235
1194	2022-10-28 12:59:34.612807989	139.83399095160834	86.67202354020444	11.422179679870606	11.442179679870604	110.1147846421278	82.67202354020444	0.0	0.0	0.1146731959404353	14.047900199890137	-0.2930823266506195
1195	2022-10-28 12:59:34.713103056	139.83399095160834	86.66827484449794	11.394438247680664	11.414438247680664	110.15834982574243	82.66827484449794	0.0	0.0	0.1092092256146585	14.04800033569336	-0.2913257479667663
1196	2022-10-28 12:59:34.812896013	139.83399095160834	86.66562193799079	11.366265754699707	11.386265754699709	110.20161535247776	82.66562193799079	0.0	0.0	0.0983791814371015	14.048100471496582	-0.3017338216304779
1197	2022-10-28 12:59:34.912229061	139.83399095160834	86.6638606787848	11.337345581054688	11.357345581054688	110.24489827896988	82.6638606787848	0.0	0.0	0.0930125271018226	14.048199653625488	-0.3090554475784302
1198	2022-10-28 12:59:35.013597965	139.83399095160834	86.6633380855217	11.30772445678711	11.32772445678711	110.28807458244846	82.6633380855217	0.0	0.0	0.0824115962009255	14.048399925231934	-0.3093611896038055
1199	2022-10-28 12:59:35.113277912	139.83399095160834	86.66464044481823	11.27957103729248	11.29957103729248	110.33131876535188	82.66464044481823	0.0	0.0	0.0720812988469565	14.04860019683838	-0.3081927299499511
1200	2022-10-28 12:59:35.212547064	139.83399095160834	86.66752768647163	11.249986152648926	11.269986152648926	110.37471535095432	82.66752768647163	0.0	0.0	0.0669998955776313	14.048700332641602	-0.3044424653053283
1201	2022-10-28 12:59:35.312431097	139.83399095160834	86.67138362911881	11.220667343139649	11.240667343139648	110.41822067619664	82.67138362911881	0.0	0.0	0.0569164538983613	14.048800468444824	-0.3024575412273407
1202	2022-10-28 12:59:35.412538052	139.83399095160834	86.6754571263009	11.191606979370118	11.211606979370115	110.4621565300042	82.6754571263009	0.0	0.0	0.0519128380265953	14.048800468444824	-0.3009930253028869
1203	2022-10-28 12:59:35.512321949	139.83399095160834	86.67964117800021	11.1626810836792	11.1826810836792	110.50637325102988	82.67964117800021	0.0	0.0	0.0420457545747224	14.048999786376951	-0.2955191135406494
1204	2022-10-28 12:59:35.611746073	139.83399095160834	86.68426822387246	11.133943061828614	11.153943061828612	110.55027562408752	82.68426822387246	0.0	0.0	0.0326464499496513	14.049400329589844	-0.2916545569896698
1205	2022-10-28 12:59:35.713056087	139.83399095160834	86.68959035906968	11.105304222106934	11.125304222106934	110.5941114572357	82.68959035906968	0.0	0.0	0.0283337670322812	14.049599647521973	-0.2895693182945251
1206	2022-10-28 12:59:35.813031912	139.83399095160834	86.69454434935122	11.076832275390624	11.096832275390623	110.63937746511154	82.69454434935122	0.0	0.0	0.021052744610738	14.050000190734863	-0.2925460636615753
1207	2022-10-28 12:59:35.912707090	139.83399095160834	86.70019383450386	11.048121910095215	11.068121910095217	110.68432015602517	82.70019383450386	0.0	0.0	0.0182067848922151	14.050299644470217	-0.2964524328708648
1208	2022-10-28 12:59:36.012902021	139.83399095160834	86.70676121383902	11.019292335510254	11.039292335510254	110.72895393376074	82.70676121383902	0.0	0.0	0.0138875207437079	14.050999641418455	-0.2934853434562683
1209	2022-10-28 12:59:36.113187075	139.83399095160834	86.71406641325166	10.9918408203125	11.0118408203125	110.77333466473416	82.71406641325166	0.0	0.0	0.0107389445475989	14.051899909973145	-0.2895227074623108
1210	2022-10-28 12:59:36.212297916	139.83399095160834	86.7215135512919	10.962781410217286	10.982781410217283	110.81758881128306	82.7215135512919	0.0	0.0	0.0094566366147236	14.052200317382812	-0.2959150671958923
1211	2022-10-28 12:59:36.312123060	139.83399095160834	86.72834845588716	10.93340919494629	10.953409194946287	110.86191862956731	82.72834845588716	0.0	0.0	0.0074378655141468	14.052300453186035	-0.3009622991085052
1212	2022-10-28 12:59:36.413377047	139.83399095160834	86.73400479756428	10.903507690429688	10.923507690429688	110.90641341466178	82.73400479756428	0.0	0.0	0.0067029711210069	14.05239963531494	-0.3034511804580688
1213	2022-10-28 12:59:36.512846947	139.83399095160834	86.73781611676293	10.873240928649905	10.893240928649902	110.95112418336984	82.73781611676293	0.0	0.0	0.0056921014698919	14.052599906921388	-0.3029836118221283
1214	2022-10-28 12:59:36.612150908	139.83399095160834	86.73939055245972	10.842622261047364	10.862622261047363	110.995992431117	82.73939055245972	0.0	0.0	0.0051690760367056	14.053099632263184	-0.3085730969905853
1215	2022-10-28 12:59:36.712898016	139.83399095160834	86.73892655078794	10.811517219543456	10.831517219543455	111.0412475904771	82.73892655078794	0.0	0.0	0.0050438560769447	14.053600311279297	-0.3124884665012359
1216	2022-10-28 12:59:36.812711954	139.83399095160834	86.73898428299825	10.779569129943848	10.799569129943848	111.0823676626528	82.73898428299825	0.0	0.0	0.0049910641560104	14.05459976196289	-0.3182898461818695
1217	2022-10-28 12:59:36.912170887	139.83399095160834	86.73709140092205	10.747240524291993	10.767240524291992	111.123563573791	82.73709140092205	0.0	0.0	0.0050519577976964	14.05500030517578	-0.3195716738700866
1218	2022-10-28 12:59:37.013012886	139.83399095160834	86.73319891920491	10.7148690032959	10.734869003295898	111.16494078664294	82.73319891920491	0.0	0.0	0.0053238713315596	14.055800437927246	-0.3179488778114319
1219	2022-10-28 12:59:37.113528013	139.83399095160834	86.72733666794139	10.68484447479248	10.70484447479248	111.20666619635034	82.72733666794139	0.0	0.0	0.0057685338023292	14.057100296020508	-0.313611775636673
1220	2022-10-28 12:59:37.212631941	139.83399095160834	86.71988634396284	10.653957824707032	10.673957824707031	111.24921605240768	82.71988634396284	0.0	0.0	0.0060417958424669	14.057700157165527	-0.3028570115566253
1221	2022-10-28 12:59:37.312412024	139.83399095160834	86.71125046910208	10.624316673278807	10.644316673278809	111.29258067492734	82.71125046910208	0.0	0.0	0.0066524681609749	14.058600425720217	-0.2889136970043182
1222	2022-10-28 12:59:37.413058043	139.83399095160834	86.70189661360618	10.595863800048829	10.615863800048828	111.3368146651872	82.70189661360618	0.0	0.0	0.0069715477822692	14.058799743652344	-0.2803563177585602
1223	2022-10-28 12:59:37.513298035	139.83399095160834	86.69230298035129	10.568085174560547	10.588085174560549	111.38168102622907	82.69230298035129	0.0	0.0	0.0076279367272558	14.059100151062012	-0.2787207961082458
1224	2022-10-28 12:59:37.612817049	139.83399095160834	86.68262580472823	10.540437202453614	10.560437202453612	111.42689116069646	82.68262580472823	0.0	0.0	0.008288167060264	14.059300422668455	-0.2779431641101837
1225	2022-10-28 12:59:37.712749004	139.83399095160834	86.67270904353529	10.512676696777344	10.532676696777344	111.47203091455816	82.67270904353529	0.0	0.0	0.0086168277684757	14.059300422668455	-0.2795682847499847
1226	2022-10-28 12:59:37.812930107	139.83399095160834	86.66130357658977	10.484900932312012	10.504900932312012	111.5184918623653	82.66130357658977	0.0	0.0	0.0092653826850488	14.059200286865234	-0.2819061875343323
1227	2022-10-28 12:59:37.913364887	139.83399095160834	86.64959053899858	10.456956367492676	10.476956367492676	111.56472856776236	82.64959053899858	0.0	0.0	0.0095818861682397	14.059100151062012	-0.2871630489826202
1228	2022-10-28 12:59:38.012442112	139.83399095160834	86.63752611336213	10.429007034301758	10.449007034301758	111.61094216000134	82.63752611336213	0.0	0.0	0.0101880402639212	14.059000015258787	-0.2893498539924621
1229	2022-10-28 12:59:38.113636017	139.83399095160834	86.62480489535699	10.40258071899414	10.42258071899414	111.65708513035634	82.62480489535699	0.0	0.0	0.0107390839114733	14.059100151062012	-0.2933666408061981
1230	2022-10-28 12:59:38.213233948	139.83399095160834	86.61143040611249	10.37436721801758	10.394367218017578	111.70307464637472	82.61143040611249	0.0	0.0	0.0109863588767088	14.059100151062012	-0.29563108086586
1231	2022-10-28 12:59:38.312787056	139.83399095160834	86.59766029405091	10.346063117980956	10.366063117980955	111.74911279217068	82.59766029405091	0.0	0.0	0.0113977073906101	14.059100151062012	-0.2978189587593078
1232	2022-10-28 12:59:38.411958933	139.83399095160834	86.58395361942974	10.317677001953124	10.337677001953123	111.79515743844549	82.58395361942974	0.0	0.0	0.0115478160382826	14.059100151062012	-0.3026747703552246
1233	2022-10-28 12:59:38.512166977	139.83399095160834	86.5707424894571	10.28921459197998	10.30921459197998	111.84122148333536	82.5707424894571	0.0	0.0	0.0117235336381282	14.059100151062012	-0.3072896301746368
1234	2022-10-28 12:59:38.613189936	139.83399095160834	86.55814010230839	10.260653953552248	10.280653953552246	111.8872941716337	82.55814010230839	0.0	0.0	0.0117926696084834	14.059300422668455	-0.3066529929637909
1235	2022-10-28 12:59:38.712543964	139.83399095160834	86.54651878286495	10.23222110748291	10.25222110748291	111.93319293253155	82.54651878286495	0.0	0.0	0.0118176826694671	14.059399604797363	-0.3033483028411865
1236	2022-10-28 12:59:38.812275887	139.83399095160834	86.5371338837957	10.203965644836426	10.223965644836426	111.97852377876865	82.5371338837957	0.0	0.0	0.0119111854412245	14.059900283813477	-0.3035623729228973
1237	2022-10-28 12:59:38.912971020	139.83399095160834	86.52981052092706	10.17546127319336	10.19546127319336	112.02330715485306	82.52981052092706	0.0	0.0	0.0119731256794151	14.060099601745604	-0.3048333525657654
1238	2022-10-28 12:59:39.012439966	139.83399095160834	86.52395998845437	10.146674613952635	10.166674613952637	112.06738610384994	82.52395998845437	0.0	0.0	0.0121098016407237	14.06060028076172	-0.3100611567497253
1239	2022-10-28 12:59:39.113559961	139.83399095160834	86.5193555995886	10.119264106750489	10.139264106750488	112.11081183641828	82.5193555995886	0.0	0.0	0.0122391135874918	14.061200141906738	-0.3105231523513794
1240	2022-10-28 12:59:39.212523937	139.83399095160834	86.51552546092412	10.089308242797852	10.109308242797852	112.1538626699634	82.51552546092412	0.0	0.0	0.0122806708374854	14.06149959564209	-0.315371423959732
1241	2022-10-28 12:59:39.312105894	139.83399095160834	86.51258073109025	10.058841209411622	10.07884120941162	112.19683034647144	82.51258073109025	0.0	0.0	0.0123064747562317	14.062000274658203	-0.3224062025547027
1242	2022-10-28 12:59:39.413645983	139.83399095160834	86.51087957250587	10.028188209533692	10.048188209533691	112.23990019976802	82.51087957250587	0.0	0.0	0.0122946907533077	14.062199592590332	-0.3188762664794922
1243	2022-10-28 12:59:39.513612032	139.83399095160834	86.51055501547351	9.997766952514649	10.017766952514648	112.2830698345194	82.51055501547351	0.0	0.0	0.0122234343310148	14.062899589538574	-0.3142455816268921
1244	2022-10-28 12:59:39.612364054	139.83399095160834	86.51105364949771	9.968011360168456	9.988011360168455	112.32624780020632	82.51105364949771	0.0	0.0	0.0120407059187247	14.06350040435791	-0.3062222301959991
1245	2022-10-28 12:59:39.713490009	139.83399095160834	86.5112286452955	9.939044456481934	9.959044456481934	112.36952983988556	82.5112286452955	0.0	0.0	0.0119097153715165	14.063899993896484	-0.2946601510047912
1246	2022-10-28 12:59:39.812683105	139.83399095160834	86.5097258003545	9.910169105529786	9.930169105529783	112.41390436450396	82.5097258003545	0.0	0.0	0.0116078413855109	14.064499855041504	-0.2910493314266205
1247	2022-10-28 12:59:39.912457943	139.83399095160834	86.50785448522902	9.881310920715332	9.901310920715332	112.45794731497683	82.50785448522902	0.0	0.0	0.0114467346358026	14.064599990844728	-0.2953350841999054
1248	2022-10-28 12:59:40.013214111	139.83399095160834	86.50598643585442	9.852044563293456	9.872044563293455	112.50141586938524	82.50598643585442	0.0	0.0	0.0110098334310532	14.062399864196776	-0.2957276105880737
1249	2022-10-28 12:59:40.113132954	139.83399095160834	86.50437317919075	9.823693733215332	9.843693733215332	112.54415224710772	82.50437317919075	0.0	0.0	0.0102115516093237	14.05679988861084	-0.2971856594085693
1250	2022-10-28 12:59:40.213012934	139.83399095160834	86.50319266766454	9.793422203063963	9.813422203063965	112.5861978962693	82.50319266766454	0.0	0.0	0.0096430984912082	14.053400039672852	-0.2969179153442383
1251	2022-10-28 12:59:40.313119888	139.83399095160834	86.5026437801093	9.762733917236329	9.782733917236328	112.62769877541776	82.5026437801093	0.0	0.0	0.0081794447826923	14.047200202941896	-0.2992923557758331
1252	2022-10-28 12:59:40.413355112	139.83399095160834	86.50248424887883	9.731623153686524	9.751623153686523	112.66885025501702	82.50248424887883	0.0	0.0	0.007305033577417	14.044400215148926	-0.3069513440132141
1253	2022-10-28 12:59:40.512168884	139.83399095160834	86.50310040487145	9.700258712768555	9.720258712768556	112.70984783697764	82.50310040487145	0.0	0.0	0.0052620014570196	14.03849983215332	-0.3093717694282532
1254	2022-10-28 12:59:40.613518000	139.83399095160834	86.50450765167773	9.668684463500975	9.688684463500977	112.75065785628962	82.50450765167773	0.0	0.0	0.0028318783531062	14.032999992370604	-0.308838427066803
1255	2022-10-28 12:59:40.713336945	139.83399095160834	86.50627673601466	9.636970977783204	9.656970977783203	112.79140598063596	82.50627673601466	0.0	0.0	0.0014919316651809	14.030599594116213	-0.3080489337444305
1256	2022-10-28 12:59:40.812582970	139.83399095160834	86.51098164620875	9.60515926361084	9.62515926361084	112.83097133078404	82.51098164620875	0.0	0.0	0.0013675798472091	14.026800155639648	-0.3080237209796905
1257	2022-10-28 12:59:40.913518906	139.83399095160834	86.51446057890749	9.573316078186036	9.593316078186035	112.87064965230364	82.51446057890749	0.0	0.0	0.0028615207543008	14.025400161743164	-0.3080675303936004
1258	2022-10-28 12:59:41.013160944	139.83399095160834	86.51600497835231	9.54123161315918	9.56123161315918	112.91029326866912	82.51600497835231	0.0	0.0	0.0059016056694483	14.023599624633787	-0.3109171986579895
1259	2022-10-28 12:59:41.112179041	139.83399095160834	86.51543703289578	9.510526161193848	9.530526161193848	112.94995577242288	82.51543703289578	0.0	0.0	0.0090357810892245	14.021499633789062	-0.3121854662895202
1260	2022-10-28 12:59:41.213413954	139.83399095160834	86.51273236808827	9.478068809509278	9.498068809509276	112.98962397059574	82.51273236808827	0.0	0.0	0.0106787361524976	14.020099639892578	-0.3124942183494568
1261	2022-10-28 12:59:41.313128948	139.83399095160834	86.50810431125254	9.445548515319825	9.465548515319824	113.0293293126781	82.50810431125254	0.0	0.0	0.0141550622298236	14.017200469970703	-0.3122967481613159
1262	2022-10-28 12:59:41.412105083	139.83399095160834	86.50161287504507	9.412849884033204	9.432849884033203	113.069035349684	82.50161287504507	0.0	0.0	0.0159751793743694	14.015899658203123	-0.3124754130840301
1263	2022-10-28 12:59:41.512650013	139.83399095160834	86.4934109065992	9.380213241577149	9.400213241577148	113.10906654779276	82.4934109065992	0.0	0.0	0.019773811300071	14.01319980621338	-0.3095214068889618
1264	2022-10-28 12:59:41.612564087	139.83399095160834	86.4836407923999	9.347938041687012	9.367938041687012	113.14961168336492	82.4836407923999	0.0	0.0	0.0237726087659287	14.010499954223633	-0.3054713904857635
1265	2022-10-28 12:59:41.712071896	139.83399095160834	86.47291114407369	9.316389541625975	9.336389541625977	113.19079636796292	82.47291114407369	0.0	0.0	0.0258200471770653	14.009400367736816	-0.2991278767585754
1266	2022-10-28 12:59:41.812946081	139.83399095160834	86.45858263374731	9.286108474731446	9.306108474731444	113.23332720682126	82.45858263374731	0.0	0.0	0.0300107312928616	14.007100105285645	-0.2951765656471252
1267	2022-10-28 12:59:41.912981987	139.83399095160834	86.44406135633938	9.256591300964356	9.276591300964355	113.27649603735188	82.44406135633938	0.0	0.0	0.03217131746022	14.00570011138916	-0.2894389927387237
1268	2022-10-28 12:59:42.012232065	139.83399095160834	86.42982550566313	9.227432708740237	9.247432708740234	113.32009813348026	82.42982550566313	0.0	0.0	0.0366371756698445	14.002900123596191	-0.2884341776371002
1269	2022-10-28 12:59:42.112564087	139.83399095160834	86.41577239605036	9.19989154815674	9.219891548156738	113.36395901690328	82.41577239605036	0.0	0.0	0.0412167656834652	14.00100040435791	-0.2879211604595184
1270	2022-10-28 12:59:42.212853909	139.83399095160834	86.40176936866511	9.170564155578614	9.190564155578612	113.4077442924672	82.40176936866511	0.0	0.0	0.0435308350166151	14.00059986114502	-0.2916289269924164
1271	2022-10-28 12:59:42.312267065	139.83399095160834	86.38765977075369	9.141035537719729	9.161035537719728	113.45150791858588	82.38765977075369	0.0	0.0	0.0481736185393329	14.000200271606444	-0.2973947525024414
1272	2022-10-28 12:59:42.413875103	139.83399095160834	86.37355675801626	9.11122844696045	9.13122844696045	113.49540014314849	82.37355675801626	0.0	0.0	0.0504681723039353	14.0	-0.3043776154518127
1273	2022-10-28 12:59:42.513016939	139.83399095160834	86.3591405341339	9.081143836975098	9.101143836975098	113.53940078458898	82.3591405341339	0.0	0.0	0.0547445393324183	13.999699592590332	-0.3101866841316223
1274	2022-10-28 12:59:42.612339020	139.83399095160834	86.34404098177892	9.051191787719729	9.071191787719728	113.58308715769884	82.34404098177892	0.0	0.0	0.0582822164505712	13.99899959564209	-0.3109472990036011
1275	2022-10-28 12:59:42.712985992	139.83399095160834	86.32864143682178	9.020889739990237	9.040889739990234	113.62537417585406	82.32864143682178	0.0	0.0	0.0597293947735502	13.998600006103516	-0.3112037181854248
1276	2022-10-28 12:59:42.812895060	139.83399095160834	86.31358084468039	8.990165214538575	9.010165214538574	113.66743455976834	82.31358084468039	0.0	0.0	0.0620542201729923	13.997699737548828	-0.3156188428401947
1277	2022-10-28 12:59:42.912347078	139.83399095160834	86.29813161069532	8.959413986206055	8.979413986206055	113.70935691947152	82.29813161069532	0.0	0.0	0.062951712748584	13.997300148010254	-0.3193045556545257
1278	2022-10-28 12:59:43.012964010	139.83399095160834	86.28249294260792	8.92866943359375	8.94866943359375	113.75122359712182	82.28249294260792	0.0	0.0	0.0642007211526873	13.996399879455566	-0.3195405304431915
1279	2022-10-28 12:59:43.113636971	139.83399095160834	86.2669193567856	8.900005798339844	8.920005798339844	113.79329196310552	82.2669193567856	0.0	0.0	0.0648135279915482	13.995100021362305	-0.3215928971767425
1280	2022-10-28 12:59:43.212974072	139.83399095160834	86.2521914118744	8.869617919921875	8.889617919921875	113.83542176227805	82.2521914118744	0.0	0.0	0.064932837807398	13.994400024414062	-0.3231943547725677
1281	2022-10-28 12:59:43.312967062	139.83399095160834	86.23923887840152	8.839357833862305	8.859357833862305	113.87740534492582	82.23923887840152	0.0	0.0	0.0648788977610682	13.993399620056152	-0.3194778859615326
1282	2022-10-28 12:59:43.413466930	139.83399095160834	86.22807663803255	8.809185485839844	8.829185485839844	113.91880156343863	82.22807663803255	0.0	0.0	0.0647549639095966	13.992899894714355	-0.3173468112945556
1283	2022-10-28 12:59:43.512281895	139.83399095160834	86.2188000670761	8.779139022827149	8.799139022827148	113.95936585429524	82.2188000670761	0.0	0.0	0.0643906275189826	13.991900444030762	-0.3161492943763733
1284	2022-10-28 12:59:43.612313032	139.83399095160834	86.21057255057389	8.748980979919434	8.768980979919434	113.99936441463424	82.21057255057389	0.0	0.0	0.0638343784687002	13.990799903869627	-0.314720094203949
1285	2022-10-28 12:59:43.712527037	139.83399095160834	86.20262772618821	8.718436698913575	8.738436698913574	114.04137663680612	82.20262772618821	0.0	0.0	0.0634371329164322	13.990300178527832	-0.3253059983253479
1286	2022-10-28 12:59:43.812395096	139.83399095160834	86.19578786831957	8.687430839538575	8.707430839538574	114.0830304547628	82.19578786831957	0.0	0.0	0.0624100021432851	13.989399909973145	-0.3274166882038116
1287	2022-10-28 12:59:43.912990093	139.83399095160834	86.19026076364192	8.656291465759278	8.676291465759277	114.12454359014048	82.19026076364192	0.0	0.0	0.0617909235154679	13.988900184631348	-0.3240416646003723
1288	2022-10-28 12:59:44.013039112	139.83399095160834	86.18579820604722	8.625151138305664	8.645151138305664	114.16594467431553	82.18579820604722	0.0	0.0	0.0603126361253074	13.98799991607666	-0.3171364665031433
1289	2022-10-28 12:59:44.112266064	139.83399095160834	86.18204786906611	8.596008758544922	8.616008758544922	114.20739681534562	82.18204786906611	0.0	0.0	0.0585235969168235	13.987199783325195	-0.3157558441162109
1290	2022-10-28 12:59:44.212801933	139.83399095160834	86.17842307811391	8.56536434173584	8.58536434173584	114.24896308121164	82.17842307811391	0.0	0.0	0.057530180204013	13.986900329589844	-0.3174310028553009
1291	2022-10-28 12:59:44.313143015	139.83399095160834	86.17484624454663	8.534935455322266	8.554935455322266	114.29057019808272	82.17484624454663	0.0	0.0	0.0553060535455114	13.986300468444824	-0.313183844089508
1292	2022-10-28 12:59:44.412278891	139.83399095160834	86.17145459768636	8.504441719055176	8.524441719055176	114.33185166978046	82.17145459768636	0.0	0.0	0.0540447152451197	13.98610019683838	-0.3126542866230011
1293	2022-10-28 12:59:44.513629913	139.83399095160834	86.16818093234	8.473700981140137	8.493700981140137	114.37269405051129	82.16818093234	0.0	0.0	0.0512358797732781	13.985600471496582	-0.3128136694431305
1294	2022-10-28 12:59:44.613111973	139.83399095160834	86.16480477010965	8.442757110595704	8.462757110595703	114.41348252540504	82.16480477010965	0.0	0.0	0.0481477295436438	13.985099792480469	-0.3107868432998657
1295	2022-10-28 12:59:44.712244034	139.83399095160834	86.1620997965608	8.41180274963379	8.431802749633789	114.45329389369104	82.1620997965608	0.0	0.0	0.0465458185867393	13.98490047454834	-0.3146730363368988
1296	2022-10-28 12:59:44.812429905	139.83399095160834	86.16008266057241	8.380788307189942	8.400788307189941	114.49267069950764	82.16008266057241	0.0	0.0	0.0432863317245064	13.984700202941896	-0.3145132660865783
1297	2022-10-28 12:59:44.913326979	139.83399095160834	86.15868543788741	8.349790077209473	8.369790077209473	114.53142097087358	82.15868543788741	0.0	0.0	0.0416583858692762	13.984700202941896	-0.3101266920566559
1298	2022-10-28 12:59:45.011881113	139.83399095160834	86.157915719478	8.318866233825684	8.338866233825684	114.56971801372627	82.157915719478	0.0	0.0	0.038540180522522	13.984999656677246	-0.305757462978363
1299	2022-10-28 12:59:45.113742113	139.83399095160834	86.15778590423653	8.289493064880372	8.309493064880371	114.60748821081413	82.15778590423653	0.0	0.0	0.0356985969459663	13.985600471496582	-0.3063711822032928
1300	2022-10-28 12:59:45.212419987	139.83399095160834	86.15840964441433	8.258581619262696	8.278581619262695	114.64475788259908	82.15840964441433	0.0	0.0	0.0343807308555012	13.986000061035156	-0.3100087940692901
1301	2022-10-28 12:59:45.312396049	139.83399095160834	86.15922278687516	8.227591018676758	8.247591018676758	114.68189614064988	82.15922278687516	0.0	0.0	0.0319265382089813	13.986499786376951	-0.3110328018665313
1302	2022-10-28 12:59:45.413574934	139.83399095160834	86.15938451794085	8.196461181640625	8.216461181640625	114.719142440064	82.15938451794085	0.0	0.0	0.0307870263821065	13.98680019378662	-0.3091652393341064
1303	2022-10-28 12:59:45.513165950	139.83399095160834	86.15841066641555	8.165008049011231	8.18500804901123	114.75665125680636	82.15841066641555	0.0	0.0	0.0286765639980961	13.987299919128418	-0.3141748607158661
1304	2022-10-28 12:59:45.612543106	139.83399095160834	86.15619350623254	8.133324127197266	8.153324127197266	114.79405647382184	82.15619350623254	0.0	0.0	0.0267269545393768	13.98740005493164	-0.3166297078132629
1305	2022-10-28 12:59:45.712622881	139.83399095160834	86.15243147225245	8.101270179748536	8.121270179748535	114.8303769857378	82.15243147225245	0.0	0.0	0.025803100853171	13.987099647521973	-0.3171527683734894
1306	2022-10-28 12:59:45.812668085	139.83399095160834	86.14569925587055	8.069003562927247	8.089003562927246	114.86400598313476	82.14569925587055	0.0	0.0	0.0240958055899075	13.985300064086914	-0.3166508078575134
1307	2022-10-28 12:59:45.912241936	139.83399095160834	86.1371875987581	8.036670188903809	8.056670188903809	114.8978669412094	82.1371875987581	0.0	0.0	0.0233319912394635	13.98349952697754	-0.3198884725570678
1308	2022-10-28 12:59:46.013084888	139.83399095160834	86.12711898670044	8.004023056030274	8.024023056030273	114.93181020485906	82.12711898670044	0.0	0.0	0.0219897492985995	13.979399681091309	-0.3210247755050659
1309	2022-10-28 12:59:46.113063097	139.83399095160834	86.11530467474203	7.973051052093506	7.993051052093506	114.96598810046004	82.11530467474203	0.0	0.0	0.0208299535154535	13.977399826049805	-0.3210353255271911
1310	2022-10-28 12:59:46.212798119	139.83399095160834	86.10195691206643	7.940796356201172	7.960796356201172	115.00075150547966	82.10195691206643	0.0	0.0	0.0202902670950283	13.97719955444336	-0.3159330189228058
1311	2022-10-28 12:59:46.312936068	139.83399095160834	86.08749487450459	7.909299831390381	7.929299831390381	115.0362109289812	82.08749487450459	0.0	0.0	0.0192691722075365	13.976900100708008	-0.3087952733039856
1312	2022-10-28 12:59:46.413413048	139.83399095160834	86.07252626226676	7.878897171020508	7.898897171020508	115.07271091267631	82.07252626226676	0.0	0.0	0.0187816607488227	13.976799964904783	-0.2989961504936218
1313	2022-10-28 12:59:46.512568951	139.83399095160834	86.05775830520636	7.849740009307862	7.869740009307861	115.11002969345304	82.05775830520636	0.0	0.0	0.0179186092501624	13.975500106811523	-0.2890211939811706
1314	2022-10-28 12:59:46.612488985	139.83399095160834	86.04342739410879	7.821462135314942	7.841462135314941	115.14785700736256	82.04342739410879	0.0	0.0	0.0172952220973806	13.972599983215332	-0.2809422016143799
1315	2022-10-28 12:59:46.713438034	139.83399095160834	86.02933220201486	7.793432693481446	7.813432693481445	115.18497369127408	82.02933220201486	0.0	0.0	0.0170841652804646	13.971099853515623	-0.2797813713550567
1316	2022-10-28 12:59:46.812339067	139.83399095160834	86.01892359991562	7.765703659057618	7.785703659057617	115.22462907253396	82.01892359991562	0.0	0.0	0.0168422283660339	13.96909999847412	-0.2860548794269562
1317	2022-10-28 12:59:46.913661957	139.83399095160834	86.00865217773855	7.737617950439453	7.757617950439453	115.2643424214582	82.00865217773855	0.0	0.0	0.0168055323460484	13.968500137329102	-0.2912304699420929
1318	2022-10-28 12:59:47.013068914	139.83399095160834	85.9982688495943	7.709139804840088	7.729139804840088	115.30388053226596	81.9982688495943	0.0	0.0	0.0168789900207238	13.967100143432615	-0.2951024770736694
1319	2022-10-28 12:59:47.112257004	139.83399095160834	85.98761113311289	7.682126502990723	7.702126502990723	115.34347069993518	81.98761113311289	0.0	0.0	0.017142894067478	13.964599609375	-0.3005632162094116
1320	2022-10-28 12:59:47.212893963	139.83399095160834	85.97647456633865	7.653133850097657	7.673133850097656	115.38318716102704	81.97647456633865	0.0	0.0	0.0173549672813304	13.963000297546388	-0.30189910531044
1321	2022-10-28 12:59:47.312237024	139.83399095160834	85.96497339320126	7.623933296203614	7.643933296203613	115.42308610493998	81.96497339320126	0.0	0.0	0.0179327970022211	13.960000038146973	-0.3044196665287018
1322	2022-10-28 12:59:47.412955046	139.83399095160834	85.95288998525447	7.594637851715088	7.614637851715088	115.46309307593437	81.95288998525447	0.0	0.0	0.0182890690184591	13.958999633789062	-0.3068583309650421
1323	2022-10-28 12:59:47.513441086	139.83399095160834	85.94050867187573	7.565436344146729	7.585436344146728	115.50316719109394	81.94050867187573	0.0	0.0	0.0191314185715351	13.9576997756958	-0.309299498796463
1324	2022-10-28 12:59:47.612885952	139.83399095160834	85.92827371966953	7.536317806243897	7.556317806243896	115.54327907831812	81.92827371966953	0.0	0.0	0.0201984866892373	13.956199645996094	-0.3074360489845276
1325	2022-10-28 12:59:47.713587999	139.83399095160834	85.91685686789017	7.507465343475342	7.527465343475342	115.58311013142972	81.91685686789017	0.0	0.0	0.0208395273392861	13.955100059509276	-0.3093126714229584
1326	2022-10-28 12:59:47.812295914	139.83399095160834	85.90479491274877	7.478775482177735	7.498775482177734	115.62441367037802	81.90479491274877	0.0	0.0	0.0223362631766154	13.952799797058104	-0.3114652633666992
1327	2022-10-28 12:59:47.913338900	139.83399095160834	85.89448894503386	7.450254421234131	7.470254421234131	115.6654778776875	81.89448894503386	0.0	0.0	0.0231832920963456	13.951899528503418	-0.3070318102836609
1328	2022-10-28 12:59:48.012728930	139.83399095160834	85.88608102709024	7.421888332366944	7.441888332366943	115.70614259377416	81.88608102709024	0.0	0.0	0.025047686283199	13.95069980621338	-0.3058345317840576
1329	2022-10-28 12:59:48.112885952	139.83399095160834	85.87958607826508	7.395408611297608	7.415408611297607	115.74618227642216	81.87958607826508	0.0	0.0	0.0271081858685423	13.949399948120115	-0.305148035287857
1330	2022-10-28 12:59:48.213226080	139.83399095160834	85.8747219011419	7.3673128890991215	7.387312889099121	115.78580876798108	81.8747219011419	0.0	0.0	0.0281794480890096	13.948699951171877	-0.3007633686065674
1331	2022-10-28 12:59:48.313484907	139.83399095160834	85.87113159569004	7.338884811401368	7.358884811401367	115.82520646478724	81.87113159569004	0.0	0.0	0.0302373569797549	13.94729995727539	-0.3066687285900116
1332	2022-10-28 12:59:48.413645029	139.83399095160834	85.8687626426791	7.30981824874878	7.329818248748779	115.86434718737507	81.8687626426791	0.0	0.0	0.0311456195966525	13.946700096130373	-0.3119004666805267
1333	2022-10-28 12:59:48.513039111	139.83399095160834	85.86767864141697	7.28042314529419	7.300423145294189	115.90339778687962	81.86767864141697	0.0	0.0	0.0326986403960545	13.94569969177246	-0.3122047781944275
1334	2022-10-28 12:59:48.612931013	139.83399095160834	85.86773175849765	7.251316528320313	7.271316528320312	115.94256762749951	81.86773175849765	0.0	0.0	0.0341727711430747	13.944100379943848	-0.3056735396385193
1335	2022-10-28 12:59:48.713766098	139.83399095160834	85.86889784614112	7.222813110351563	7.242813110351562	115.98179111884124	81.86889784614112	0.0	0.0	0.0349610134540521	13.94320011138916	-0.2981935143470764
1336	2022-10-28 12:59:48.812371969	139.83399095160834	85.87164547647738	7.194228630065918	7.214228630065918	116.02111712943224	81.87164547647738	0.0	0.0	0.0366683409272389	13.94130039215088	-0.2946007251739502
1337	2022-10-28 12:59:48.913045883	139.83399095160834	85.87445380752457	7.166069488525391	7.186069488525391	116.06061100749352	81.87445380752457	0.0	0.0	0.037581733593061	13.940400123596191	-0.2918459177017212
1338	2022-10-28 12:59:49.013231993	139.83399095160834	85.8772427662947	7.13807580947876	7.15807580947876	116.10003321501272	81.8772427662947	0.0	0.0	0.0393813251408792	13.938899993896484	-0.2899471223354339
1339	2022-10-28 12:59:49.113241911	139.83399095160834	85.88016519557564	7.111213665008545	7.131213665008545	116.139225816491	81.88016519557564	0.0	0.0	0.0408899575512411	13.938899993896484	-0.2934626936912536
1340	2022-10-28 12:59:49.212634087	139.83399095160834	85.88358643685062	7.082540969848633	7.102540969848633	116.17809796039153	81.88358643685062	0.0	0.0	0.0414976497819451	13.93939971923828	-0.2921189367771148
1341	2022-10-28 12:59:49.312936068	139.83399095160834	85.88752150562891	7.053386669158936	7.073386669158936	116.21661898238112	81.88752150562891	0.0	0.0	0.0424444697101131	13.941699981689451	-0.2945505678653717
1342	2022-10-28 12:59:49.412369013	139.83399095160834	85.89198003432816	7.024080257415772	7.044080257415772	116.254670936934	81.89198003432816	0.0	0.0	0.0427528204676988	13.944100379943848	-0.2970108091831207
1343	2022-10-28 12:59:49.512690067	139.83399095160834	85.89674638482697	6.99465654373169	7.0146565437316895	116.2922967309552	81.89674638482697	0.0	0.0	0.0428237502998938	13.95199966430664	-0.2994259893894195
1344	2022-10-28 12:59:49.613204002	139.83399095160834	85.90187854998479	6.965171794891358	6.985171794891357	116.32974923214394	81.90187854998479	0.0	0.0	0.0419855064539444	13.960000038146973	-0.3002334833145141
1345	2022-10-28 12:59:49.712528944	139.83399095160834	85.9077436750817	6.935649375915528	6.955649375915527	116.36762418534472	81.9077436750817	0.0	0.0	0.0412168208752907	13.963299751281738	-0.3008719086647033
1346	2022-10-28 12:59:49.811911106	139.83399095160834	85.91166160593953	6.90612361907959	6.92612361907959	116.4097092755354	81.91166160593953	0.0	0.0	0.0390644266247359	13.969200134277344	-0.3004268407821655
1347	2022-10-28 12:59:49.912554979	139.83399095160834	85.91489818567015	6.87647388458252	6.89647388458252	116.45217949910868	81.91489818567015	0.0	0.0	0.0377251262930349	13.972000122070312	-0.3047188520431518
1348	2022-10-28 12:59:50.012373924	139.83399095160834	85.91705989439656	6.846744995117188	6.866744995117188	116.49506457470464	81.91705989439656	0.0	0.0	0.0346293975765948	13.976499557495115	-0.3032491505146026
1349	2022-10-28 12:59:50.113015890	139.83399095160834	85.91737321839635	6.818420391082764	6.838420391082764	116.53850757677044	81.91737321839635	0.0	0.0	0.0310942495768792	13.977399826049805	-0.3053242564201355
1350	2022-10-28 12:59:50.212949991	139.83399095160834	85.91568859922128	6.788535099029541	6.808535099029541	116.58234693464354	81.91568859922128	0.0	0.0	0.0292955821417521	13.974599838256836	-0.3050021827220917
1351	2022-10-28 12:59:50.312601089	139.83399095160834	85.91211706877012	6.758716564178467	6.778716564178467	116.6264885426114	81.91211706877012	0.0	0.0	0.0259353973243067	13.964500427246094	-0.3020888566970825
1352	2022-10-28 12:59:50.413316011	139.83399095160834	85.90666234479198	6.728910427093506	6.748910427093506	116.67103663815143	81.90666234479198	0.0	0.0	0.0244241881535158	13.959400177001951	-0.3011906147003174
1353	2022-10-28 12:59:50.512609004	139.83399095160834	85.89938256761386	6.699084739685059	6.719084739685059	116.71601410289271	81.89938256761386	0.0	0.0	0.0217054251449336	13.950300216674805	-0.3013540506362915
1354	2022-10-28 12:59:50.612937927	139.83399095160834	85.89031754130096	6.669303398132325	6.689303398132324	116.76150512407084	81.89031754130096	0.0	0.0	0.0199372872913468	13.931099891662598	-0.3004649877548218
1355	2022-10-28 12:59:50.713474989	139.83399095160834	85.8789579228872	6.640033226013184	6.660033226013184	116.80908444693772	81.8789579228872	0.0	0.0	0.0196695530872141	13.917699813842772	-0.2971680760383606
1356	2022-10-28 12:59:50.811851978	139.83399095160834	85.86542780360828	6.611054878234864	6.631054878234863	116.85509295322952	81.86542780360828	0.0	0.0	0.0205618782135134	13.89169979095459	-0.2911158502101898
1357	2022-10-28 12:59:50.913327932	139.83399095160834	85.85134504960737	6.583188037872315	6.6031880378723145	116.9021587960376	81.85134504960737	0.0	0.0	0.0216476330042293	13.881099700927734	-0.2829313576221466
1358	2022-10-28 12:59:51.012528896	139.83399095160834	85.83722598906434	6.556358795166016	6.576358795166016	116.95002962016116	81.83722598906434	0.0	0.0	0.0247838001301458	13.864999771118164	-0.2750982344150543
1359	2022-10-28 12:59:51.113749981	139.83399095160834	85.82327837742503	6.531417827606202	6.551417827606201	116.99849241203091	81.82327837742503	0.0	0.0	0.028445143576551	13.85849952697754	-0.2753316760063171
1360	2022-10-28 12:59:51.213278055	139.83399095160834	85.8094033451449	6.504838924407959	6.524838924407959	117.04736847510712	81.8094033451449	0.0	0.0	0.0302118186747601	13.858799934387209	-0.2770039737224579
1361	2022-10-28 12:59:51.311804056	139.83399095160834	85.79560760662001	6.477900485992432	6.497900485992432	117.0964030783178	81.79560760662001	0.0	0.0	0.0333518112577389	13.862899780273438	-0.2822266519069671
1362	2022-10-28 12:59:51.413592100	139.83399095160834	85.78162941120326	6.450647335052491	6.47064733505249	117.14575629568397	81.78162941120326	0.0	0.0	0.0347083741119956	13.865400314331056	-0.2898513674736023
1363	2022-10-28 12:59:51.512427092	139.83399095160834	85.76750596832191	6.423306922912598	6.443306922912598	117.19554710418014	81.76750596832191	0.0	0.0	0.0371406769755147	13.869999885559082	-0.289028137922287
1364	2022-10-28 12:59:51.612241030	139.83399095160834	85.75288340053868	6.395942668914795	6.415942668914795	117.24542957486094	81.75288340053868	0.0	0.0	0.0395555721989522	13.872599601745604	-0.289204865694046
1365	2022-10-28 12:59:51.713644981	139.83399095160834	85.73724110399493	6.368624668121338	6.388624668121338	117.29576950635771	81.73724110399493	0.0	0.0	0.0408646798355487	13.87279987335205	-0.294321209192276
1366	2022-10-28 12:59:51.812167883	139.83399095160834	85.72299061859515	6.3413448143005375	6.361344814300537	117.34264941474363	81.72299061859515	0.0	0.0	0.0439371876893648	13.871399879455566	-0.2937347888946533
1367	2022-10-28 12:59:51.913829088	139.83399095160834	85.70916041921662	6.314021091461182	6.334021091461182	117.38962541941964	81.70916041921662	0.0	0.0	0.0458531616702046	13.870200157165527	-0.2969118356704712
1368	2022-10-28 12:59:52.013428926	139.83399095160834	85.69618233053737	6.286650638580323	6.306650638580322	117.43659606762964	81.69618233053737	0.0	0.0	0.050784918334091	13.867799758911133	-0.2979670464992523
1369	2022-10-28 12:59:52.111707926	139.83399095160834	85.68463793279437	6.260900955200196	6.280900955200195	117.48347445123588	81.68463793279437	0.0	0.0	0.0572398369694882	13.86520004272461	-0.2975643873214721
1370	2022-10-28 12:59:52.212704897	139.83399095160834	85.67507938258656	6.2335800933837895	6.253580093383789	117.53005080427022	81.67507938258656	0.0	0.0	0.0610431632314867	13.86240005493164	-0.2940367460250854
1371	2022-10-28 12:59:52.311878920	139.83399095160834	85.66758341466863	6.206301670074463	6.226301670074463	117.57616654222392	81.66758341466863	0.0	0.0	0.0699213038092679	13.852999687194824	-0.2915081977844238
1372	2022-10-28 12:59:52.413825989	139.83399095160834	85.6615089879061	6.178803901672364	6.198803901672363	117.62170997701357	81.6615089879061	0.0	0.0	0.0749731133218223	13.848099708557127	-0.2973066568374634
1373	2022-10-28 12:59:52.512482882	139.83399095160834	85.65636357712916	6.150887470245362	6.170887470245361	117.66659027921678	81.65636357712916	0.0	0.0	0.0860354632150793	13.840399742126465	-0.3049199283123016
1374	2022-10-28 12:59:52.612934113	139.83399095160834	85.65224297645253	6.122427444458008	6.142427444458008	117.71115096396382	81.65224297645253	0.0	0.0	0.0980936129665032	13.82830047607422	-0.3044370114803314
1375	2022-10-28 12:59:52.712842941	139.83399095160834	85.64912984713916	6.093444805145264	6.113444805145264	117.75567159916208	81.64912984713916	0.0	0.0	0.1042964418665266	13.82009983062744	-0.3060238063335418
1376	2022-10-28 12:59:52.811995029	139.83399095160834	85.64974908731287	6.064320545196534	6.084320545196533	117.80189234504248	81.64974908731287	0.0	0.0	0.1166396557833532	13.80370044708252	-0.3052414357662201
1377	2022-10-28 12:59:52.913419962	139.83399095160834	85.65142478992908	6.035542469024659	6.055542469024658	117.84843876983952	81.65142478992908	0.0	0.0	0.1228651683850511	13.793499946594238	-0.3027048707008362
1378	2022-10-28 12:59:53.012361050	139.83399095160834	85.65373725418064	6.007367591857911	6.02736759185791	117.89546445363318	81.65373725418064	0.0	0.0	0.1363499819946377	13.752900123596191	-0.2937080562114715
1379	2022-10-28 12:59:53.112909079	139.83399095160834	85.65618348676563	5.980968933105469	6.000968933105469	117.9427633349246	81.65618348676563	0.0	0.0	0.1519953478981147	13.680700302124023	-0.2849858403205871
1380	2022-10-28 12:59:53.213547945	139.83399095160834	85.65877622389905	5.9537362861633305	5.97373628616333	117.99006729985253	81.65877622389905	0.0	0.0	0.1606497764611849	13.64050006866455	-0.2826126515865326
1381	2022-10-28 12:59:53.311839104	139.83399095160834	85.66158220189922	5.926642875671387	5.946642875671387	118.03725520979192	81.66158220189922	0.0	0.0	0.1793718583207003	13.569299697875977	-0.2805545926094055
1382	2022-10-28 12:59:53.413619041	139.83399095160834	85.66485666345886	5.899405460357666	5.919405460357666	118.08408799622728	81.66485666345886	0.0	0.0	0.189322737611624	13.541099548339844	-0.2812458574771881
1383	2022-10-28 12:59:53.512195109	139.83399095160834	85.66864373270288	5.871859531402588	5.891859531402588	118.13050176916111	81.66864373270288	0.0	0.0	0.2100496038186284	13.501399993896484	-0.2850439548492431
1384	2022-10-28 12:59:53.613240004	139.83399095160834	85.67290911934485	5.844008903503418	5.864008903503418	118.17635346677925	81.67290911934485	0.0	0.0	0.2317854901423833	13.480999946594238	-0.2850740849971771
1385	2022-10-28 12:59:53.713418961	139.83399095160834	85.67764333555387	5.815902214050293	5.835902214050293	118.223023886884	81.67764333555387	0.0	0.0	0.2430921054871768	13.475600242614746	-0.2825740575790405
1386	2022-10-28 12:59:53.811856985	139.83399095160834	85.68101973134839	5.7875447082519536	5.807544708251953	118.27209349890477	81.68101973134839	0.0	0.0	0.2666883248608812	13.468899726867676	-0.2819751501083374
1387	2022-10-28 12:59:53.912616968	139.83399095160834	85.68489295055193	5.758880596160889	5.778880596160889	118.32114832515882	81.68489295055193	0.0	0.0	0.278985487003017	13.465800285339355	-0.2833648920059204
1388	2022-10-28 12:59:54.012093067	139.83399095160834	85.68934418409997	5.72979305267334	5.74979305267334	118.37010938342286	81.68934418409997	0.0	0.0	0.3045441262791443	13.45829963684082	-0.2914759516716003
1389	2022-10-28 12:59:54.113174915	139.83399095160834	85.69450455448901	5.701390724182129	5.721390724182129	118.4189140016578	81.69450455448901	0.0	0.0	0.3310372556512312	13.451000213623049	-0.2957706451416015
1390	2022-10-28 12:59:54.212321997	139.83399095160834	85.69996734177587	5.671554069519043	5.691554069519043	118.46751185802248	81.69996734177587	0.0	0.0	0.3444342021685825	13.4483003616333	-0.2963249087333679
1391	2022-10-28 12:59:54.321249008	139.83399095160834	85.70506267985765	5.661404609680176	5.661404609680176	118.51621279762848	81.70506267985765	0.0	0.0	0.3709989518075766	13.44499969482422	-0.2976787090301513
1392	2022-10-28 12:59:54.414182901	139.83399095160834	85.70916835403625	5.662819797515859	5.630819797515869	118.56499039075888	81.70916835403625	3.2678813811437645e-07	0.7384962285391359	0.3840182308493413	13.44320011138916	-0.3033814132213592
1393	2022-10-28 12:59:54.513008118	139.83399095160834	85.71212575315994	5.69481928628769	5.600001335144043	118.61401578048049	81.71212575315994	13.637566081649464	0.7853164125512346	0.4094731973217432	13.43869972229004	-0.2987391948699951
1394	2022-10-28 12:59:54.613346100	139.83399095160834	85.71398131920958	5.726817239586341	5.570715427398682	118.66334170288272	81.71398131920958	12.490382529712146	0.8355654557394966	0.4340344047965894	13.434399604797363	-0.2730029225349426
1395	2022-10-28 12:59:54.713186026	139.83399095160834	85.71500839976468	5.758812635308858	5.545155048370361	118.71495393397434	81.71500839976468	10.408205942513105	0.8651221847952164	0.4458119194560901	13.43239974975586	-0.2255916148424148
1396	2022-10-28 12:59:54.812155008	139.83399095160834	85.71748436991132	5.790804450316771	5.524472713470459	118.76446243297649	81.71748436991132	10.112978774372577	0.9028580986054766	0.4681371390277249	13.428600311279297	-0.1818788796663284
1397	2022-10-28 12:59:54.913801908	139.83399095160834	85.71850825970037	5.822791658527152	5.508311748504639	118.81388416148876	81.71850825970037	9.426480790049588	0.9313686201060276	0.4788277260069892	13.426799774169922	-0.1339294612407684
1398	2022-10-28 12:59:55.012901068	139.83399095160834	85.718214685128	5.854773242288501	5.496208667755127	118.86298141432935	81.718214685128	9.244144542576544	0.964844309800014	0.4994844397521168	13.424500465393066	-0.1004161983728408
1399	2022-10-28 12:59:55.113809109	139.83399095160834	85.71699856909723	5.886748176123188	5.487828731536865	118.91169590104974	81.71699856909723	9.196813087715295	1.000120449487979	0.519246286757703	13.423299789428713	-0.0727216750383377
1400	2022-10-28 12:59:55.212517977	139.83399095160834	85.71491746364575	5.918715438371454	5.480906009674072	118.9602571600584	81.71491746364575	8.925512328902132	1.029053652767048	0.5288871325259756	13.422900199890137	-0.0543976016342639
1401	2022-10-28 12:59:55.313280106	139.83399095160834	85.71211191745384	5.950674004465556	5.475673675537109	119.0090875081045	81.71211191745384	8.799227963682931	1.060226917128381	0.5476155466524671	13.422499656677246	-0.0371277816593647
1402	2022-10-28 12:59:55.414258003	139.83399095160834	85.7086427574063	5.982622849484765	5.471794128417969	119.05834233780024	81.7086427574063	8.562298992670925	1.0868812406460209	0.5565738698431382	13.42240047454834	-0.0254649985581636
1403	2022-10-28 12:59:55.514419078	139.83399095160834	85.70465591864803	6.014560952879643	5.4691338539123535	119.10801056086268	81.70465591864803	8.376064551206266	1.1135725013105366	0.5708846820795693	13.422200202941896	-0.0116738323122262
1404	2022-10-28 12:59:55.613214970	139.83399095160834	85.70038664650284	6.046487296133503	5.467620849609375	119.1579722041929	81.70038664650284	8.121351892074642	1.136344533109251	0.5776765936143538	13.421799659729004	0.0005726303788833
1405	2022-10-28 12:59:55.712512016	139.83399095160834	85.69629671453062	6.0784008748984295	5.467276573181152	119.20915540237498	81.69629671453062	7.761746041442223	1.153110456220955	0.5779285204454842	13.421500205993652	0.0153097128495574
1406	2022-10-28 12:59:55.812150955	139.83399095160834	85.68943114227275	6.110300653089219	5.468578815460205	119.25678891145938	81.68943114227275	7.297063542427681	1.163071691672913	0.5727498739431407	13.42099952697754	0.0273241940885782
1407	2022-10-28 12:59:55.912916899	139.83399095160834	85.68357242662317	6.1421856117654885	5.471171379089356	119.30405393819998	81.68357242662317	6.792248089594724	1.168283327548944	0.568241784038171	13.42080020904541	0.0425490848720073
1408	2022-10-28 12:59:56.013957977	139.83399095160834	85.67903548942743	6.174054711877894	5.474813938140869	119.350816970239	81.67903548942743	6.210634470693324	1.16692839651944	0.556434599316012	13.420599937438965	0.0532734915614128
1409	2022-10-28 12:59:56.113095045	139.83399095160834	85.67620265377666	6.205906956653178	5.479293823242188	119.39684330001262	81.67620265377666	5.579610297164936	1.1598637292024394	0.542967932186736	13.42039966583252	0.0606210976839065
1410	2022-10-28 12:59:56.213839054	139.83399095160834	85.67531109437965	6.237741324601314	5.484245777130127	119.442029947955	81.67531109437965	4.978611126453374	1.1508802565821483	0.5360469572639415	13.42020034790039	0.0701491385698318
1411	2022-10-28 12:59:56.313587904	139.83399095160834	85.67619811645804	6.26955678746637	5.489617347717285	119.48637294991192	81.67619811645804	4.354331159638541	1.1377447000724208	0.5217321586670365	13.419599533081056	0.0765866637229919
1412	2022-10-28 12:59:56.412025928	139.83399095160834	85.67849955235427	6.301352366590173	5.495223522186279	119.52985891285384	81.67849955235427	3.771832641744646	1.1237774849819295	0.5146762395514068	13.41919994354248	0.0757920667529106
1413	2022-10-28 12:59:56.513963937	139.83399095160834	85.68224430213508	6.33312699464654	5.501111507415772	119.57262126669244	81.68224430213508	3.175020049616988	1.106603033657208	0.4998282451984766	13.418499946594238	0.0859144702553749
1414	2022-10-28 12:59:56.612526894	139.83399095160834	85.6871707321218	6.364879678191326	5.5075507164001465	119.6147869587752	81.6871707321218	2.5700953664603627	1.0866072375745763	0.4845000766250784	13.41800022125244	0.0994262024760246
1415	2022-10-28 12:59:56.714162111	139.83399095160834	85.69282292614128	6.396609388942708	5.515085220336914	119.6560785547415	81.69282292614128	2.0099565217876574	1.0666555266125777	0.4768330626231749	13.41790008544922	0.1159480959177017
1416	2022-10-28 12:59:56.812454939	139.83399095160834	85.69915521450487	6.428315149957874	5.523593425750732	119.6932382949779	81.69915521450487	1.4435554848874244	1.0444343709973056	0.4614756239649427	13.417699813842772	0.1261790692806244
1417	2022-10-28 12:59:56.913439989	139.83399095160834	85.70585731633804	6.459995908281378	5.533910274505615	119.73090643977044	81.70585731633804	0.9215226136866144	1.0226495483830615	0.4541861309703469	13.417799949645996	0.1517791152000427
1418	2022-10-28 12:59:57.012433052	139.83399095160834	85.71212761761853	6.491650684315924	5.546027183532715	119.76896708257996	81.71212761761853	0.3954088099739892	0.9990756471032508	0.4392607045824589	13.418299674987791	0.1726912409067154
1419	2022-10-28 12:59:57.112529039	139.83399095160834	85.71782859113453	6.523278450953155	5.559084415435791	119.8070828376498	81.71782859113453	-0.1306200873452816	0.974011754938884	0.424481886548318	13.418700218200684	0.1870941668748855
1420	2022-10-28 12:59:57.213759899	139.83399095160834	85.72305288610734	6.554878158635831	5.573291301727295	119.8448562178353	81.72305288610734	-0.6130457961766517	0.9496956182431638	0.417271927282917	13.418899536132812	0.1891885101795196
1421	2022-10-28 12:59:57.313473940	139.83399095160834	85.72836712978354	6.586448832364544	5.588003635406494	119.88222025625107	81.72836712978354	-1.0976513620920128	0.9240441833891258	0.4024289506988979	13.419099807739258	0.1975966244935989
1422	2022-10-28 12:59:57.413045883	139.83399095160834	85.73367549305573	6.6179894368285845	5.603186130523682	119.91926481407576	81.73367549305573	-1.5425250629517502	0.8991370339028706	0.3949965607366322	13.419099807739258	0.2041636854410171
1423	2022-10-28 12:59:57.512964964	139.83399095160834	85.73908016408728	6.649499027954896	5.618826389312744	119.9559865077909	81.73908016408728	-1.9979985850306787	0.8726981691841919	0.3787615984717511	13.419099807739258	0.212830513715744
1424	2022-10-28 12:59:57.613236904	139.83399095160834	85.7444468399546	6.680976561522095	5.635024070739746	119.99250379864094	81.7444468399546	-2.471091691359593	0.8444061509081309	0.3605070890233746	13.41919994354248	0.217704489827156
1425	2022-10-28 12:59:57.713099957	139.83399095160834	85.75039196194304	6.712420984198564	5.651660919189453	120.02825979909414	81.75039196194304	-2.913016880824474	0.8165400617486858	0.3506960735533058	13.41919994354248	0.2194244712591171
1426	2022-10-28 12:59:57.812966108	139.83399095160834	85.76136323612042	6.743831336761109	5.668871402740479	120.06837617419257	81.76136323612042	-3.391829258992693	0.7860772983243887	0.3282187073762722	13.419099807739258	0.2300320416688919
1427	2022-10-28 12:59:57.912929058	139.83399095160834	85.77259793098348	6.775206632161418	5.686700820922852	120.10834915468332	81.77259793098348	-5.487162377479229	0.6814182568190491	0.0	13.418999671936035	0.2389900982379913
1428	2022-10-28 12:59:58.013501883	139.83399095160834	85.78403136334353	6.806545839423977	5.7050395011901855	120.14821600067708	81.78403136334353	-7.262324136169619	0.5872326162440182	0.0	13.418899536132812	0.2399638891220092
1429	2022-10-28 12:59:58.113497019	139.83399095160834	85.79586472753806	6.837847946777831	5.72276496887207	120.18793167269564	81.79586472753806	-8.746561225103681	0.5032174603377002	0.0	13.418999671936035	0.2406119555234909
1430	2022-10-28 12:59:58.213495970	139.83399095160834	85.8081117077067	6.869111964421516	5.741842269897461	120.22763778195784	81.8081117077067	-9.97452599030356	0.4285812489587859	0.0	13.419099807739258	0.2492037564516067
1431	2022-10-28 12:59:58.313540936	139.83399095160834	85.82069018616683	6.900336912252318	5.761179924011231	120.26736633150917	81.82069018616683	-10.980826435573457	0.3623128082760002	0.0	13.419300079345703	0.2538568377494812
1432	2022-10-28 12:59:58.413031101	139.83399095160834	85.83365342467306	6.931521779535051	5.7806596755981445	120.3070387571319	81.83365342467306	-11.797235047433713	0.303338295615156	0.0	13.419500350952148	0.2527729868888855
1433	2022-10-28 12:59:58.513050079	139.83399095160834	85.84711260204784	6.96266556507195	5.800500392913818	120.3467507899384	81.84711260204784	-12.451534543997417	0.2506670851692	0.0	13.420000076293944	0.254809558391571
1434	2022-10-28 12:59:58.613082886	139.83399095160834	85.86102636711985	6.9937672823828905	5.820674896240234	120.38649539749416	81.86102636711985	-12.967361221933857	0.2034152790647402	0.0	13.420499801635742	0.2617209553718567
1435	2022-10-28 12:59:58.714201927	139.83399095160834	85.87603838260188	7.0248258885123	5.84115743637085	120.42699048066362	81.87603838260188	-13.364423226285563	0.1607749894989007	0.0	13.420700073242188	0.2668147981166839
1436	2022-10-28 12:59:58.812648058	139.83399095160834	85.88694643987637	7.055840423219689	5.862123489379883	120.46899412341756	81.88694643987637	-13.659039989188429	0.1221378936035739	0.0	13.42099952697754	0.2670080065727234
1437	2022-10-28 12:59:58.914263010	139.83399095160834	85.89817512843082	7.086809922284817	5.883480548858643	120.51099692471185	81.89817512843082	-13.86456900747309	0.0869472534964738	0.0	13.42140007019043	0.2697216868400574
1438	2022-10-28 12:59:59.013513088	139.83399095160834	85.90971472810989	7.117733358605433	5.905194282531738	120.55299371630689	81.90971472810989	-13.991780231078996	0.0547086734367321	0.0	13.422499656677246	0.2730883657932281
1439	2022-10-28 12:59:59.112323046	139.83399095160834	85.92169821310485	7.148609811574678	5.925690174102783	120.59498890732723	81.92169821310485	-14.049430180108764	0.0251057729694832	0.0	13.42389965057373	0.2765995860099792
1440	2022-10-28 12:59:59.213437080	139.83399095160834	85.93398536100342	7.179438234515173	5.948108673095703	120.6370010843043	81.93398536100342	-14.044330690011096	-0.0022389488357182	0.0	13.424699783325195	0.2788736820220947
1441	2022-10-28 12:59:59.313290119	139.83399095160834	85.94661490029594	7.210217643325142	5.970798492431641	120.67894642772116	81.94661490029594	-13.91892743774157	-0.0253649132712559	0.0155459281290405	13.425999641418455	0.2817074656486511
1442	2022-10-28 12:59:59.413975000	139.83399095160834	85.95937666335912	7.240947044396311	5.993712425231934	120.72077352528206	81.95937666335912	-13.76306068177439	-0.0474157520647393	0.0109924157274106	13.426600456237791	0.2841949164867401
1443	2022-10-28 12:59:59.512846947	139.83399095160834	85.97237610266372	7.271625441013643	6.01695442199707	120.76235002161428	81.97237610266372	-13.587423470086092	-0.0687706646556865	0.004122293697834	13.42770004272461	0.285192608833313
1444	2022-10-28 12:59:59.613883972	139.83399095160834	85.98574325245963	7.302251882713535	6.040408611297607	120.80366597521098	81.98574325245963	-13.37813893899562	-0.0889795278402665	0.0006900314032222	13.42870044708252	0.290669322013855
1445	2022-10-28 12:59:59.714044094	139.83399095160834	85.99916973764442	7.332825392915858	6.064264297485352	120.8453321734928	81.99916973764442	-13.11336308855795	-0.1074050475689791	0.0025870704968095	13.429499626159668	0.2919321656227112
1446	2022-10-28 12:59:59.812657118	139.83399095160834	86.0131574187123	7.36334496523132	6.08770227432251	120.88329458369702	82.0131574187123	-12.788458800378528	-0.1239529922939004	0.0057504295524293	13.43179988861084	0.2909353673458099
1447	2022-10-28 12:59:59.912210941	139.83399095160834	86.02728731917114	7.3938097275820915	6.111359119415283	120.92124675158507	82.02728731917114	-12.411630900037151	-0.1388148638785312	0.0071808116894651	13.43340015411377	0.2935684323310852
1448	2022-10-28 13:00:00.012470007	139.83399095160834	86.04151720391636	7.424218627480159	6.135214805603027	120.95912689780104	82.04151720391636	-11.975976900514915	-0.1518709794411041	0.0100501246749211	13.437600135803224	0.29641854763031
1449	2022-10-28 13:00:00.113820076	139.83399095160834	86.05560690355486	7.454570668512751	6.157510757446289	120.99690118813976	82.05560690355486	-11.480542624913866	-0.1630347571168832	0.0130318417559809	13.44130039215088	0.2976885735988617
1450	2022-10-28 13:00:00.214229107	139.83399095160834	86.06960760394473	7.484864833182376	6.18170166015625	121.03444589668672	82.06960760394473	-10.93200493233998	-0.1724299137431072	0.0145528276092623	13.442700386047363	0.2945935428142547
1451	2022-10-28 13:00:00.315416098	139.83399095160834	86.08352750327175	7.515100194391469	6.206125736236572	121.0717882005543	82.08352750327175	-10.322531342298529	-0.1797083646961574	0.0176328905982225	13.44509983062744	0.2976314127445221
1452	2022-10-28 13:00:00.414001942	139.83399095160834	86.09727928245447	7.545275854924658	6.230686664581299	121.1088721276069	82.09727928245447	-9.660815280733177	-0.1849442370437927	0.019230285388113	13.446700096130373	0.3027870953083038
1453	2022-10-28 13:00:00.512748003	139.83399095160834	86.11080806310929	7.575390848606708	6.255303382873535	121.14573739968876	82.11080806310929	-8.938794257798133	-0.1877724385237227	0.0226204109029529	13.45069980621338	0.3013638854026794
1454	2022-10-28 13:00:00.613744974	139.83399095160834	86.12421665120947	7.605444133725336	6.280069828033447	121.18239569488978	82.12421665120947	-8.158033943667064	-0.1880199345370448	0.0262817858449146	13.455400466918944	0.2980395257472992
1455	2022-10-28 13:00:00.713299036	139.83399095160834	86.13769303584075	7.635434812483703	6.305046558380127	121.2188055043448	82.13769303584075	-7.3345553106350865	-0.185766631035045	0.0282055864306141	13.458000183105469	0.3024135231971741
1456	2022-10-28 13:00:00.813254118	139.83399095160834	86.15170826546682	7.665361924659312	6.330172538757324	121.25516939025832	82.15170826546682	-6.46108156886239	-0.1805384823699882	0.0325095706878175	13.46660041809082	0.3070814311504364
1457	2022-10-28 13:00:00.914326906	139.83399095160834	86.16552265884646	7.695224412440261	6.355414867401123	121.29138810520978	82.16552265884646	-5.558935180744841	-0.172561959630999	0.0351072357343694	13.474200248718262	0.3061679601669311
1458	2022-10-28 13:00:01.012305021	139.83399095160834	86.17917660984688	7.7250214666711905	6.380836486816406	121.32747833954126	82.17917660984688	-4.616249826706368	-0.1611181517946703	0.041386763910069	13.491100311279297	0.3045890927314758
1459	2022-10-28 13:00:01.113248110	139.83399095160834	86.19274740473506	7.754752061381475	6.4049153327941895	121.36347052601135	82.19274740473506	-3.6426200555263417	-0.1461181533049609	0.0485142006041323	13.500399589538574	0.306921124458313
1460	2022-10-28 13:00:01.212949038	139.83399095160834	86.20620914968603	7.784415230857592	6.4306745529174805	121.3993780998271	82.20620914968603	-2.681730983545491	-0.1284007414315708	0.0520936684634251	13.50220012664795	0.3124518096446991
1461	2022-10-28 13:00:01.313919067	139.83399095160834	86.21932304272684	7.814010035041074	6.456607818603516	121.43517455614418	82.21932304272684	-1.7250722206700717	-0.1074941871862654	0.0592186053482211	13.505800247192385	0.3116349875926971
1462	2022-10-28 13:00:01.413657904	139.83399095160834	86.23232528811451	7.843535534104069	6.482540607452393	121.47073995924734	82.23232528811451	-0.818328248210781	-0.0845649610098912	0.0628010987117827	13.508700370788574	0.3090770840644836
1463	2022-10-28 13:00:01.513051033	139.83399095160834	86.24515941770038	7.872990815159673	6.508484363555908	121.5061657785489	82.24515941770038	0.0522814777004366	-0.0592002761039352	0.0701998924717544	13.517499923706056	0.3104529678821563
1464	2022-10-28 13:00:01.613477945	139.83399095160834	86.2578173517665	7.902374881004781	6.534495830535889	121.54152448441812	82.2578173517665	0.8777198464944904	-0.0317036341681098	0.0784229576726177	13.532999992370604	0.3116903901100158
1465	2022-10-28 13:00:01.712903976	139.83399095160834	86.2709115620229	7.931686833338488	6.560486793518066	121.57674817258705	82.2709115620229	1.6180260452373476	-0.0035495252489604	0.0830617424340467	13.543800354003906	0.3142527341842651
1466	2022-10-28 13:00:01.813808918	139.83399095160834	86.28554244571588	7.960925715384104	6.5866289138793945	121.61301578352766	82.28554244571588	2.312787532066693	0.0263037613571416	0.0936282596730789	13.56659984588623	0.313535064458847
1467	2022-10-28 13:00:01.913518906	139.83399095160834	86.30004796563314	7.990090598753999	6.612811088562012	121.6491631523918	82.30004796563314	2.9187688887415137	0.0560537577325285	0.0994703742395016	13.57639980316162	0.3119295835494995
1468	2022-10-28 13:00:02.014203072	139.83399095160834	86.31441896664758	8.019180501774462	6.639158248901367	121.68526728407905	82.31441896664758	3.486745720085365	0.0871815222815596	0.1120898357081238	13.594599723815918	0.3135068416595459
1469	2022-10-28 13:00:02.113848925	139.83399095160834	86.32884617515172	8.048194631154281	6.66389274597168	121.721286821628	82.32884617515172	4.022856918178238	0.1197013951915919	0.1262891083576958	13.61750030517578	0.3171865344047546
1470	2022-10-28 13:00:02.212662935	139.83399095160834	86.34329264395663	8.077131960884318	6.690329551696777	121.75727847283336	82.34329264395663	4.477217373366106	0.1514052319406233	0.1340110784258895	13.629799842834473	0.3201377689838409
1471	2022-10-28 13:00:02.313399076	139.83399095160834	86.35763549969194	8.105991559976848	6.716686248779297	121.79321674309467	82.35763549969194	4.916391257642768	0.1846143571480929	0.1505053310230776	13.65310001373291	0.3165156841278076
1472	2022-10-28 13:00:02.412730932	139.83399095160834	86.37206214567033	8.134772546319768	6.743005752563477	121.82907738659397	82.37206214567033	5.283671509865885	0.2167394788571577	0.1592344397332553	13.66569995880127	0.3134016096591949
1473	2022-10-28 13:00:02.512948990	139.83399095160834	86.38665190215826	8.163473956091384	6.769487857818604	121.8648734669818	82.38665190215826	5.651132975604108	0.25058595673149	0.1778258959021519	13.694899559020996	0.3193583488464355
1474	2022-10-28 13:00:02.613504887	139.83399095160834	86.40118034784642	8.192094906769482	6.796148777008057	121.90055802395386	82.40118034784642	6.023799456515081	0.2863463391870102	0.1980662490720126	13.72350025177002	0.3234958350658417
1475	2022-10-28 13:00:02.712487936	139.83399095160834	86.41657632355117	8.220634500492455	6.822772026062012	121.9364470650933	82.41657632355117	6.334862345291042	0.3209200157172516	0.2086905458268337	13.735799789428713	0.3189643323421478
1476	2022-10-28 13:00:02.813112974	139.83399095160834	86.42975079467351	8.249091750421709	6.849460124969482	121.97134157684484	82.42975079467351	6.662699676520659	0.3576870147995988	0.2308277535001392	13.757800102233888	0.3162856698036194
1477	2022-10-28 13:00:02.913290024	139.83399095160834	86.44299617612255	8.277465777197369	6.876223564147949	122.0061850228984	82.44299617612255	6.934644097443245	0.3932003937332581	0.2422313581447848	13.767800331115724	0.3203802704811096
1478	2022-10-28 13:00:03.014008045	139.83399095160834	86.4563542573129	8.305755659779345	6.902780532836914	122.04086494636904	82.4563542573129	7.228761027550557	0.4309610894007082	0.265514877325966	13.787400245666504	0.3234841823577881
1479	2022-10-28 13:00:03.113739014	139.83399095160834	86.4697939626227	8.333960493243511	6.927552700042725	122.07537638776446	82.4697939626227	7.542707666639846	0.4709449693940887	0.2896297580532761	13.809900283813477	0.319086343050003
1480	2022-10-28 13:00:03.212038040	139.83399095160834	86.48339943558683	8.362079546941784	6.954054832458496	122.10975224163694	82.48339943558683	7.800522591594433	0.5094237622489787	0.3020174513666696	13.822099685668944	0.3184463083744049
1481	2022-10-28 13:00:03.314162970	139.83399095160834	86.49704397307902	8.390111640137722	6.980638027191162	122.143960330343	82.49704397307902	8.081022398292847	0.5501858966909724	0.3268083094446478	13.843999862670898	0.3197822272777557
1482	2022-10-28 13:00:03.413486004	139.83399095160834	86.51085385028816	8.41805597352464	7.007160663604736	122.17797438819156	82.51085385028816	8.303032451216833	0.5891420654429868	0.338793285024971	13.853099822998049	0.3220244944095611
1483	2022-10-28 13:00:03.514111996	139.83399095160834	86.52492845667969	8.445911577825091	7.033346652984619	122.21175100048823	82.52492845667969	8.536583573629978	0.6296013075094606	0.3617048526591416	13.869500160217283	0.3191511929035187
1484	2022-10-28 13:00:03.613528967	139.83399095160834	86.53930049442242	8.473677833717932	7.059448719024658	122.24528882569498	82.53930049442242	8.776060354360236	0.6712137996787413	0.3843829758778287	13.886199951171877	0.3167740702629089
1485	2022-10-28 13:00:03.714235067	139.83399095160834	86.55418554827315	8.501353668284247	7.085631370544434	122.27879216875236	82.55418554827315	8.95387441122882	0.7107159090095314	0.3959086284485668	13.894200325012209	0.3198394179344177
1486	2022-10-28 13:00:03.813586950	139.83399095160834	86.56612185865951	8.52893817131418	7.111846446990967	122.31151956497224	82.56612185865951	9.145900453363758	0.7516451432981248	0.4193741157879104	13.908900260925291	0.3198536336421966
1487	2022-10-28 13:00:03.913274050	139.83399095160834	86.57835378067203	8.55643057721321	7.138092994689941	122.34408553002989	82.57835378067203	9.281440328589955	0.7903960105441389	0.4311819651702099	13.916099548339844	0.3233714997768402
1488	2022-10-28 13:00:04.013381004	139.83399095160834	86.59060868918401	8.583829984928869	7.164557933807373	122.37650683674237	82.59060868918401	9.43328101785961	0.8304955854689966	0.4545053664985672	13.93000030517578	0.3240813314914703
1489	2022-10-28 13:00:04.113557100	139.83399095160834	86.6028176954996	8.611135452084977	7.189248561859131	122.408838280883	82.6028176954996	9.588983333468542	0.8713900473838696	0.476381774847947	13.9399995803833	0.3233426511287689
1490	2022-10-28 13:00:04.212855101	139.83399095160834	86.61510612307569	8.638346099427904	7.215655326843262	122.4411023946094	82.61510612307569	9.6786828258122	0.909472382378922	0.486340858779674	13.94379997253418	0.322072684764862
1491	2022-10-28 13:00:04.313061953	139.83399095160834	86.62755384547063	8.665461125501004	7.242005348205566	122.47330369927812	82.62755384547063	9.75584604625156	0.9471816600684424	0.5040906431881057	13.950200080871582	0.3253684341907501
1492	2022-10-28 13:00:04.413230896	139.83399095160834	86.64002993312653	8.69247963368095	7.268300056457519	122.5054468092162	82.64002993312653	9.76621081744801	0.981687239395129	0.5120317436566036	13.952899932861328	0.3270871937274933
1493	2022-10-28 13:00:04.513212919	139.83399095160834	86.65246001667745	8.719400686005311	7.294766902923584	122.53753276854847	82.65246001667745	9.754133032646752	1.015005543881013	0.5259886850636	13.95680046081543	0.3235293328762054
1494	2022-10-28 13:00:04.613892078	139.83399095160834	86.66491363263597	8.746223506365508	7.321249008178711	122.56952572869784	82.66491363263597	9.705533597683772	1.0462520725041458	0.5367356892820312	13.958999633789062	0.3212671875953674
1495	2022-10-28 13:00:04.712074041	139.83399095160834	86.67697879870845	8.772947295082872	7.347743034362793	122.60132852802428	82.67697879870845	9.58916527934162	1.0736573227262314	0.540741436859773	13.959600448608398	0.3260149657726288
1496	2022-10-28 13:00:04.813338995	139.83399095160834	86.68966542746523	8.799571105618543	7.374122142791748	122.6333115635286	82.68966542746523	9.425510212557418	1.0980495108526789	0.5462184173390708	13.959600448608398	0.3299620747566223
1497	2022-10-28 13:00:04.913939953	139.83399095160834	86.7021757702822	8.826093988389838	7.400369167327881	122.66512410591092	82.7021757702822	9.201059265234772	1.1185372168670014	0.5475591026798753	13.958999633789062	0.3234072923660278
1498	2022-10-28 13:00:05.013492107	139.83399095160834	86.71464432223354	8.852515276921869	7.426592350006103	122.69684747782937	82.71464432223354	8.917957867710491	1.1349093020772896	0.5469849054091865	13.95709991455078	0.3208912312984466
1499	2022-10-28 13:00:05.114356995	139.83399095160834	86.72703322048895	8.878834015360251	7.451229572296143	122.72849661022248	82.72703322048895	8.566168970721154	1.1465248993065178	0.5423000966493278	13.955100059509276	0.3265893459320068
1500	2022-10-28 13:00:05.212265015	139.83399095160834	86.73917898404022	8.90504949826046	7.477719306945801	122.76000346162124	82.73917898404022	8.166812599246098	1.154173216460392	0.5386472498887576	13.95419979095459	0.3272577226161957
1501	2022-10-28 13:00:05.314187050	139.83399095160834	86.75123480318523	8.931160732249255	7.504059314727783	122.79135515930884	82.75123480318523	7.698802078199845	1.156713933429501	0.5289615444037479	13.952199935913086	0.3224486410617828
1502	2022-10-28 13:00:05.413386106	139.83399095160834	86.76329832336171	8.957166921377521	7.530190467834473	122.82264472229848	82.76329832336171	7.199069325750564	1.155805093005288	0.5230505435915467	13.951199531555176	0.318970650434494
1503	2022-10-28 13:00:05.512989998	139.83399095160834	86.77520615476284	8.98306727400432	7.5562615394592285	122.8539656258366	82.77520615476284	6.634439510928126	1.149712547241554	0.5091118222050769	13.949299812316896	0.3181055784225464
1504	2022-10-28 13:00:05.613436937	139.83399095160834	86.7869608734286	9.008860972940694	7.582265853881836	122.88526664732106	82.7869608734286	6.003815882698927	1.138260465695203	0.4919983269820783	13.947199821472168	0.31744384765625
1505	2022-10-28 13:00:05.713069916	139.83399095160834	86.79835300620486	9.034546963045964	7.608163356781006	122.91652736596048	82.79835300620486	5.3625490414987365	1.1241865342566628	0.4821477076326962	13.946100234985352	0.3185950815677643
1506	2022-10-28 13:00:05.814305067	139.83399095160834	86.81094546103508	9.060124750465414	7.634155750274658	122.94876176048676	82.81094546103508	4.656387221238041	1.1047538244443744	0.4606331679190446	13.94379997253418	0.3196772634983063
1507	2022-10-28 13:00:05.913609982	139.83399095160834	86.82356893954392	9.08559343799966	7.660163879394531	122.98089181447985	82.82356893954392	3.9552791113746086	1.0834587396580062	0.4492764103355397	13.942500114440918	0.3174871206283569
1508	2022-10-28 13:00:06.013044119	139.83399095160834	86.83618793372737	9.110952172485913	7.6862406730651855	123.01300146564462	82.83618793372737	3.198049111082925	1.057416840693915	0.4253695381399962	13.939200401306152	0.3164840340614319
1509	2022-10-28 13:00:06.113858938	139.83399095160834	86.84866578618181	9.136200071596493	7.710745334625244	123.04504568588663	82.84866578618181	2.387066473445316	1.026754938498859	0.3991966432277731	13.93529987335205	0.3206767439842224
1510	2022-10-28 13:00:06.214349031	139.83399095160834	86.86113812043232	9.161336281420766	7.736786842346191	123.07685171383204	82.86113812043232	1.5994151195436903	0.9952283024037476	0.3852189578585656	13.933600425720217	0.3188759684562683
1511	2022-10-28 13:00:06.312117100	139.83399095160834	86.87379905398589	9.18636030909048	7.762528419494629	123.10844533843674	82.87379905398589	0.756945640434864	0.9592901306338144	0.355635277275547	13.930500030517578	0.3155565857887268
1512	2022-10-28 13:00:06.414191961	139.83399095160834	86.886511603634	9.211271083513374	7.788341045379639	123.13996757786036	82.886511603634	-0.0557603234027646	0.923011366518128	0.3401271007889264	13.929100036621094	0.3140725791454315
1513	2022-10-28 13:00:06.513649940	139.83399095160834	86.8992395688617	9.23606775342838	7.814439296722412	123.171471763764	82.8992395688617	-0.922222485782196	0.8827053037276881	0.3080205260465372	13.926400184631348	0.3180316984653473
1514	2022-10-28 13:00:06.612672091	139.83399095160834	86.9117381129155	9.260749778749032	7.840485095977783	123.203020639	82.9117381129155	-1.8320814299627053	0.8389443246978792	0.2755029568901601	13.924200057983398	0.3188177645206451
1515	2022-10-28 13:00:06.714230061	139.83399095160834	86.92384308566605	9.285316233775085	7.8664469718933105	123.2349078315925	82.92384308566605	-2.693796891191748	0.7959688893671852	0.2593897086126673	13.923399925231934	0.3150981068611145
1516	2022-10-28 13:00:06.813116074	139.83399095160834	86.93636055783645	9.309766303906745	7.892482280731201	123.26587066056403	82.93636055783645	-3.586754765787563	0.750470648937972	0.2276110881522601	13.92199993133545	0.3143285810947418
1517	2022-10-28 13:00:06.913403034	139.83399095160834	86.94872953227573	9.334099279675533	7.918400287628174	123.29686692990356	82.94872953227573	-4.425562401212517	0.7063104899327949	0.2119125010563958	13.92140007019043	0.3147452473640442
1518	2022-10-28 13:00:07.013916016	139.83399095160834	86.9607952487692	9.358314304219656	7.9443206787109375	123.32803964948816	82.9607952487692	-5.286159755296847	0.6604085510427358	0.1811690897210181	13.92020034790039	0.3136895000934601
1519	2022-10-28 13:00:07.112838984	139.83399095160834	86.97261513954395	9.382410758516468	7.968547344207764	123.35940050259292	82.97261513954395	-6.155939484374516	0.6134512003561415	0.1518639164696096	13.919599533081056	0.314245730638504
1520	2022-10-28 13:00:07.214147091	139.83399095160834	86.98415127048537	9.4063876757852	7.994470119476318	123.39079938333568	82.98415127048537	-6.960576753513125	0.56860853601946	0.1378526476154687	13.919500350952148	0.3108768165111542
1521	2022-10-28 13:00:07.313687086	139.83399095160834	86.9954865389433	9.430244301473406	8.020344734191895	123.42224654399956	82.9954865389433	-7.763377562219404	0.5234671316486459	0.1112549551974084	13.920000076293944	0.3122406303882599
1522	2022-10-28 13:00:07.412564039	139.83399095160834	87.00663053319916	9.4539799921935	8.045933723449707	123.45380275915711	83.00663053319916	-8.499521808005193	0.4807208737618949	0.0988542464860182	13.920599937438965	0.3097767829895019
1523	2022-10-28 13:00:07.513109922	139.83399095160834	87.01756318590452	9.477594028578276	8.07133960723877	123.48552272922004	83.01756318590452	-9.220884841436044	0.438426136597193	0.0761238957315788	13.92240047454834	0.3043969273567199
1524	2022-10-28 13:00:07.612550974	139.83399095160834	87.02843129035955	9.501085597437514	8.096902847290039	123.5173218710636	83.02843129035955	-9.916716776816328	0.3970620634771331	0.0559865240363466	13.924799919128418	0.3089146316051483
1525	2022-10-28 13:00:07.713794947	139.83399095160834	87.03898445326769	9.524453812069122	8.122525215148926	123.54942548355874	83.03898445326769	-10.543436011106596	0.3583113498284431	0.0467855244260225	13.926400184631348	0.3079907596111297
1526	2022-10-28 13:00:07.812860012	139.83399095160834	87.04730856954005	9.547698054711798	8.147961616516113	123.5823670244872	83.04730856954005	-11.138735271270733	0.3208443028089972	0.0301074386360339	13.930899620056152	0.3048902451992035
1527	2022-10-28 13:00:07.913336039	139.83399095160834	87.05552996418369	9.57081761846604	8.173295021057129	123.61532283472116	83.05552996418369	-11.669480882480467	0.2858727149077575	0.0225957612591464	13.933300018310549	0.3037923574447632
1528	2022-10-28 13:00:08.013866901	139.83399095160834	87.06363720003158	9.593811598527134	8.198551177978516	123.64832775770986	83.06363720003158	-12.16485538752673	0.2523301624919811	0.0092717353122152	13.937800407409668	0.3038507997989654
1529	2022-10-28 13:00:08.113126993	139.83399095160834	87.07165851248892	9.61667939419111	8.221860885620117	123.6813710560485	83.07165851248892	-12.607550806870336	0.2208608708251055	0.0015967215361465	13.941800117492676	0.3047873973846435
1530	2022-10-28 13:00:08.213566065	139.83399095160834	87.07950921417034	9.639420273040434	8.247016906738281	123.71446240727826	83.07950921417034	-12.960544640213628	0.1927100804224895	0.0060902398248525	13.943699836730955	0.3010970652103424
1531	2022-10-28 13:00:08.313734055	139.83399095160834	87.08736165936403	9.662033477383163	8.272098541259766	123.74775020765225	83.08736165936403	-13.225543661782453	0.1677774823703522	0.0134261530337085	13.94729995727539	0.2999492585659027
1532	2022-10-28 13:00:08.412770987	139.83399095160834	87.09524731617759	9.684518262295674	8.297218322753906	123.7811406382948	83.09524731617759	-13.428433403702488	0.1451509924134196	0.0163263677625028	13.949000358581545	0.3036265969276428
1533	2022-10-28 13:00:08.513612986	139.83399095160834	87.10292188346938	9.706873933208165	8.322468757629395	123.81462642543056	83.10292188346938	-13.573354141068384	0.1246743904651009	0.0205395154657922	13.95259952545166	0.302863746881485
1534	2022-10-28 13:00:08.613778114	139.83399095160834	87.11052821248887	9.72909974018476	8.347807884216309	123.84817158211555	83.11052821248887	-13.674628369093304	0.1058440581987387	0.0225513067426159	13.956500053405762	0.3053636848926544
1535	2022-10-28 13:00:08.713248014	139.83399095160834	87.1173320347247	9.751195003340968	8.373143196105957	123.8818594607	83.1173320347247	-13.743274715950822	0.0882909250137291	0.022770721375586	13.958700180053713	0.3030321896076202
1536	2022-10-28 13:00:08.813355923	139.83399095160834	87.12292938498658	9.77315904496372	8.398543357849121	123.9126968793015	83.12292938498658	-13.787252720648947	0.0717457696848878	0.021710685011027	13.96339988708496	0.3081280589103699
1537	2022-10-28 13:00:08.913353920	139.83399095160834	87.12814786124798	9.794991132697652	8.424012184143066	123.94369789703104	83.12814786124798	-13.810576845933262	0.056068796934504	0.02044132739361	13.965700149536133	0.3084939420223236
1538	2022-10-28 13:00:09.012635946	139.83399095160834	87.13294582973484	9.816690629564327	8.449594497680664	123.97480499371122	83.13294582973484	-13.822504273025752	0.0409627743314835	0.0165989729487632	13.969400405883787	0.3055514991283417
1539	2022-10-28 13:00:09.114109993	139.83399095160834	87.13739998622071	9.838256676523892	8.473316192626953	124.00582668364478	83.13739998622071	-13.827821390281612	0.0262452647511331	0.0114319664674172	13.972299575805664	0.3051210641860962
1540	2022-10-28 13:00:09.212584972	139.83399095160834	87.14139016206715	9.859688768329878	8.498956680297852	124.0368267683684	83.14139016206715	-13.822881257481528	0.0120846920870335	0.0084653867480802	13.97350025177002	0.30635666847229
1541	2022-10-28 13:00:09.312916040	139.83399095160834	87.14502754229805	9.88098618500083	8.52438735961914	124.0678700805286	83.14502754229805	-13.816865494186	-0.001853347599109	0.0018594848907646	13.975799560546877	0.3032222092151642
1542	2022-10-28 13:00:09.413810015	139.83399095160834	87.14840080152844	9.902148097054107	8.549506187438965	124.09904186718254	83.14840080152844	-13.7976950396843	-0.0151443327078998	0.001724759647381	13.97659969329834	0.2960810363292694
1543	2022-10-28 13:00:09.512933969	139.83399095160834	87.15168072868448	9.923173946404107	8.574457168579102	124.13037538936987	83.15168072868448	-13.753919017155576	-0.0273130986957708	0.0092900382238137	13.977499961853027	0.2979781329631805
1544	2022-10-28 13:00:09.612509966	139.83399095160834	87.15450678040895	9.944063081408236	8.599323272705078	124.16174945158215	83.15450678040895	-13.689543456675558	-0.0384601841887041	0.0171824248973928	13.978300094604492	0.2982977926731109
1545	2022-10-28 13:00:09.714333057	139.83399095160834	87.15588021522454	9.96481478350091	8.624168395996094	124.19264262105408	83.15588021522454	-13.614828432399712	-0.0489279764064092	0.0211938037655833	13.978899955749512	0.2953179776668548
1546	2022-10-28 13:00:09.813401937	139.83399095160834	87.16116061857686	9.985428414002644	8.64903450012207	124.22634469220348	83.16116061857686	-13.526832313474165	-0.0585331499829082	0.0291886840922155	13.980199813842772	0.2942810952663421
1547	2022-10-28 13:00:09.912699938	139.83399095160834	87.16616501323611	10.00590339139438	8.67386245727539	124.26009379348092	83.16616501323611	-13.43448021004754	-0.0675783271084835	0.0331004895627662	13.98069953918457	0.293693482875824
1548	2022-10-28 13:00:10.014017105	139.83399095160834	87.17085427418878	10.026238867863771	8.698755264282227	124.29400137991136	83.17085427418878	-13.335561762353183	-0.0759289835809217	0.0406544180571027	13.98169994354248	0.2960904538631439
1549	2022-10-28 13:00:10.113358021	139.83399095160834	87.17498640482712	10.046434327993513	8.721818923950195	124.32813046964424	83.17498640482712	-13.233444001515473	-0.0836348681007813	0.0477383277392989	13.9822998046875	0.2935360372066498
1550	2022-10-28 13:00:10.212320089	139.83399095160834	87.17861286427333	10.066489213639349	8.746849060058594	124.36253195341008	83.17861286427333	-13.134297787809114	-0.0909408092776612	0.0510450945861633	13.982600212097168	0.2947939336299896
1551	2022-10-28 13:00:10.312763929	139.83399095160834	87.18170350444568	10.086402746071451	8.771926879882812	124.39731987903517	83.18170350444568	-13.037201199647992	-0.0977542667446292	0.0570296304836983	13.983200073242188	0.293617844581604
1552	2022-10-28 13:00:10.413918018	139.83399095160834	87.18435318399142	10.106174179738105	8.797014236450195	124.43252550461622	83.18435318399142	-12.946688230268732	-0.1042640678660454	0.059690208730237	13.983400344848633	0.2964119613170624
1553	2022-10-28 13:00:10.513340950	139.83399095160834	87.18657521285036	10.125802762986517	8.82213020324707	124.46809908000056	83.18657521285036	-12.86260280165901	-0.1103876856879939	0.0643891170353731	13.983599662780762	0.2954995632171631
1554	2022-10-28 13:00:10.613554955	139.83399095160834	87.1884208477824	10.145288399466256	8.847306251525879	124.504042341882	83.1884208477824	-12.787094278097804	-0.1161300584695788	0.0682671958701534	13.98349952697754	0.2943930327892303
1555	2022-10-28 13:00:10.713246107	139.83399095160834	87.18988922967924	10.164630222424156	8.872614860534668	124.54042569810652	83.18988922967924	-12.722880365786656	-0.121670126045934	0.0698898734319666	13.98330020904541	0.2975588142871856
1556	2022-10-28 13:00:10.812565088	139.83399095160834	87.18718032648542	10.18382756707092	8.897998809814453	124.57551482366328	83.18718032648542	-12.670956863665428	-0.1269508392479276	0.0725455468065198	13.983099937438965	0.2995772659778595
1557	2022-10-28 13:00:10.913022041	139.83399095160834	87.18392377313077	10.202879969182243	8.923345565795898	124.61082057810044	83.18392377313077	-12.633613245179806	-0.1320340493379164	0.073556265845556	13.98289966583252	0.2994552850723266
1558	2022-10-28 13:00:11.013871908	139.83399095160834	87.1802155923915	10.22178653177636	8.948573112487793	124.64650482363729	83.1802155923915	-12.612709939707932	-0.1369397844807729	0.074875162490626	13.9822998046875	0.2936226427555084
1559	2022-10-28 13:00:11.113231897	139.83399095160834	87.17633443506585	10.240546835327612	8.971627235412598	124.68253739342845	83.17633443506585	-12.610635504465163	-0.1416720480794093	0.0751908944126989	13.981599807739258	0.2971693575382232
1560	2022-10-28 13:00:11.213452101	139.83399095160834	87.17217390404802	10.259160219518868	8.996594429016113	124.71892978451234	83.17217390404802	-12.630001697345255	-0.1462640602221508	0.0749733608966223	13.981399536132812	0.2974369525909424
1561	2022-10-28 13:00:11.312359095	139.83399095160834	87.16771988645772	10.277626180913716	9.021296501159668	124.7555867727088	83.16771988645772	-12.673648336318813	-0.1507325210981614	0.0737688302952681	13.981200218200684	0.2942265570163727
1562	2022-10-28 13:00:11.412837982	139.83399095160834	87.16307080625596	10.295944058104473	9.04582977294922	124.79237216346392	83.16307080625596	-12.745202815549664	-0.1550618235918356	0.0728034966245931	13.98110008239746	0.2929459810256958
1563	2022-10-28 13:00:11.513145924	139.83399095160834	87.15814080308243	10.314113238672595	9.070255279541016	124.82913585270605	83.15814080308243	-12.847990292804951	-0.1592856574698041	0.0702421536023421	13.98040008544922	0.2925185263156891
1564	2022-10-28 13:00:11.613498926	139.83399095160834	87.15293173223506	10.332133133539172	9.094634056091309	124.86591229055156	83.15293173223506	-12.985925384452882	-0.1633946163273848	0.0669737523614836	13.979700088500977	0.2953020930290222
1565	2022-10-28 13:00:11.713180065	139.83399095160834	87.14745861412595	10.35000320268907	9.118976593017578	124.90272300212824	83.14745861412595	-13.165640116378544	-0.1672865914023199	0.0651168282282188	13.979399681091309	0.2971301972866058
1566	2022-10-28 13:00:11.813972950	139.83399095160834	87.14374495977052	10.367722783783416	9.143139839172363	124.93863416488028	83.14374495977052	-13.390578098292526	-0.1709929826019277	0.0610193006769075	13.978899955749512	0.292759358882904
1567	2022-10-28 13:00:11.913041115	139.83399095160834	87.14147620643428	10.385291548936973	9.167186737060549	124.97510185051134	83.14147620643428	-13.670256430369127	-0.1743414041879832	0.0588118891351269	13.978500366210938	0.2937877178192138
1568	2022-10-28 13:00:12.013322115	139.83399095160834	87.13930584941339	10.40270878397958	9.19113826751709	125.01152424208496	83.13930584941339	-14.007662634604538	-0.17734078864623	0.0541814094258579	13.977700233459473	0.2968736290931701
1569	2022-10-28 13:00:12.113782883	139.83399095160834	87.13733156816619	10.419973809856607	9.21309757232666	125.04781770156472	83.13733156816619	-14.40906002186927	-0.1798612469759061	0.0492924801595136	13.976699829101562	0.2969093024730682
1570	2022-10-28 13:00:12.213767052	139.83399095160834	87.1356060220305	10.437086235778146	9.236889839172363	125.08405787268248	83.1356060220305	-14.888707186464432	-0.1816116751627059	0.0467510375096908	13.976200103759766	0.2928538024425506
1571	2022-10-28 13:00:12.312304974	139.83399095160834	87.13430415981956	10.454045565262389	9.260517120361328	125.12024741897032	83.13430415981956	-15.444640186979504	-0.1824878930665263	0.0415044640060281	13.975299835205078	0.2911559343338012
1572	2022-10-28 13:00:12.413562059	139.83399095160834	87.13340810426392	10.47085109651343	9.2839937210083	125.15633341701307	83.13340810426392	-16.092916508780423	-0.1820953649780171	0.038833567711941	13.974900245666504	0.2922271490097046
1573	2022-10-28 13:00:12.514081955	139.83399095160834	87.1327970090268	10.487502249974748	9.307230949401855	125.19217054361204	83.1327970090268	-16.82298016841156	-0.1802347123537419	0.0334449373013976	13.974300384521484	0.2886790633201599
1574	2022-10-28 13:00:12.612765074	139.83399095160834	87.13269972004181	10.503998893855051	9.33013916015625	125.22690166250734	83.13269972004181	-17.62986447577536	-0.1765479704405	0.0281282461077508	13.97410011291504	0.2829028367996216
1575	2022-10-28 13:00:12.714082003	139.83399095160834	87.13441257030098	10.520340046682492	9.35246753692627	125.25980190263382	83.13441257030098	-18.52180532985816	-0.1704961006939769	0.0255455074826495	13.97410011291504	0.2810002565383911
1576	2022-10-28 13:00:12.813343048	139.83399095160834	87.13643308935065	10.536525356704484	9.374887466430664	125.29395192722836	83.13643308935065	-19.461043168068777	-0.1619336456112676	0.0206206634866692	13.97439956665039	0.2780593335628509
1577	2022-10-28 13:00:12.912702084	139.83399095160834	87.13912192820257	10.552554395601184	9.397053718566896	125.32779969652196	83.13912192820257	-20.43919656733293	-0.150430664861767	0.0182919198726746	13.974599838256836	0.2749476134777069
1578	2022-10-28 13:00:13.013194084	139.83399095160834	87.14256538705348	10.568426604187852	9.41904067993164	125.36129284391043	83.14256538705348	-21.39496079245939	-0.1362842266953108	0.0138780379030149	13.974900245666504	0.2700253427028656
1579	2022-10-28 13:00:13.113651991	139.83399095160834	87.14694525172538	10.584141372586254	9.439509391784668	125.39456138166412	83.14694525172538	-22.283655788125117	-0.1198693986754298	0.0098339869736806	13.9753999710083	0.2726239562034607
1580	2022-10-28 13:00:13.212984085	139.83399095160834	87.15211006906208	10.599698123623387	9.46172332763672	125.42798984359428	83.15211006906208	-23.08341558153544	-0.1015268673347692	0.0079590223763992	13.975700378417969	0.2768422067165375
1581	2022-10-28 13:00:13.313194990	139.83399095160834	87.1578367865416	10.61509661918848	9.484394073486328	125.46181140210926	83.1578367865416	-23.735469438097194	-0.0825389862816575	0.0044744938298703	13.976200103759766	0.2792959213256836
1582	2022-10-28 13:00:13.413835049	139.83399095160834	87.16374347087256	10.630336154451768	9.507553100585938	125.495865886538	83.16374347087256	-24.24040188864793	-0.0635120952390624	0.0028818540502997	13.976499557495115	0.283693253993988
1583	2022-10-28 13:00:13.512422085	139.83399095160834	87.16966114091093	10.645416474435194	9.531102180480955	125.53000922308024	83.16966114091093	-24.575616920630463	-0.0457242781920029	5.050701224322104e-05	13.977399826049805	0.2893790304660797
1584	2022-10-28 13:00:13.613342047	139.83399095160834	87.17531294547865	10.660336955424858	9.554810523986816	125.56428944503612	83.17531294547865	-24.8116220512299	-0.028455808554452	0.0022861737617511	13.978099822998049	0.2881326973438263
1585	2022-10-28 13:00:13.714080095	139.83399095160834	87.18002533857563	10.67509692586063	9.578688621520996	125.59963874129627	83.18002533857563	-24.94196286186221	-0.0124604613419104	0.0032745812609161	13.978400230407717	0.2804155945777893
1586	2022-10-28 13:00:13.812834978	139.83399095160834	87.1837898864143	10.689696212470285	9.602486610412598	125.63570474420682	83.1837898864143	-24.989666362174013	0.0022022288390802	0.0048802037337097	13.979299545288086	0.2832146286964416
1587	2022-10-28 13:00:13.912798882	139.83399095160834	87.18772130697211	10.704134332861406	9.626319885253906	125.6715450452332	83.18772130697211	-24.96052109795296	0.0152147738106817	0.005504599493827	13.979700088500977	0.2843398451805115
1588	2022-10-28 13:00:14.013710976	139.83399095160834	87.19208888806465	10.718410603849875	9.649873733520508	125.7071920246508	83.19208888806465	-24.87471606272245	0.0267578256830472	0.0064017685437833	13.980600357055664	0.2809334397315979
1589	2022-10-28 13:00:14.112879038	139.83399095160834	87.19709717459367	10.732524834579594	9.671842575073242	125.74270785124266	83.19709717459367	-24.74235890438611	0.0367905383420865	0.0068134945821572	13.982500076293944	0.2781223952770233
1590	2022-10-28 13:00:14.212997913	139.83399095160834	87.20274152941485	10.74647643275395	9.695380210876465	125.77816431467872	83.20274152941485	-24.57257433703617	0.0454106309412364	0.0068133142098407	13.984100341796877	0.2790783643722534
1591	2022-10-28 13:00:14.313910007	139.83399095160834	87.208973713274	10.76026480192982	9.718920707702637	125.81358762258004	83.208973713274	-24.372605618985567	0.0526956629741437	0.0063911400167647	13.987500190734863	0.2791506052017212
1592	2022-10-28 13:00:14.413116932	139.83399095160834	87.21546131260332	10.773889750971046	9.742620468139648	125.84903312732295	83.21546131260332	-24.151651458502567	0.0588240938631062	0.0059935042256906	13.988900184631348	0.2823727428913116
1593	2022-10-28 13:00:14.514131069	139.83399095160834	87.22212556864648	10.787350644293449	9.766515731811523	125.88465971562296	83.22212556864648	-23.91095717357956	0.0638164623502201	0.0048995412984737	13.991100311279297	0.283445656299591
1594	2022-10-28 13:00:14.613780975	139.83399095160834	87.22906356161644	10.800647202376672	9.79025936126709	125.92042900570624	83.22906356161644	-23.65315737765389	0.0676960581342119	0.0033411870140186	13.993599891662598	0.2816486060619354
1595	2022-10-28 13:00:14.712542057	139.83399095160834	87.2365435229463	10.81377911593765	9.814019203186035	125.95634557353316	83.2365435229463	-23.38702165658968	0.0707874858614258	0.0023641904396816	13.995100021362305	0.2833656370639801
1596	2022-10-28 13:00:14.813067913	139.83399095160834	87.24280137769506	10.826745755646192	9.837607383728027	125.995516446213	83.24280137769506	-23.106272562261847	0.072876814349261	1.733650861488509e-05	13.997900009155272	0.2800225913524627
1597	2022-10-28 13:00:14.912579060	139.83399095160834	87.2496488592536	10.839546726392404	9.861065864562988	126.03476242504485	83.2496488592536	-22.8372653117338	0.0750164312489617	0.0013404160460907	13.999300003051758	0.2766318321228027
1598	2022-10-28 13:00:15.013314009	139.83399095160834	87.25678558622737	10.852181676961894	9.884143829345703	126.07411282407742	83.25678558622737	-22.58864583113099	0.0776382544165464	0.0044002649411773	14.0024995803833	0.279488205909729
1599	2022-10-28 13:00:15.114031076	139.83399095160834	87.263918807694	10.864650128370355	9.905277252197266	126.1135909858397	83.263918807694	-22.35916064407673	0.0807944063252712	0.0078585577670568	14.005800247192385	0.2753357291221618
1600	2022-10-28 13:00:15.213854074	139.83399095160834	87.27126529652125	10.87695160362989	9.928357124328612	126.15329338584375	83.27126529652125	-22.13611017364658	0.0840363381083342	0.0096984201667349	14.007100105285645	0.2774266004562378
1601	2022-10-28 13:00:15.312772989	139.83399095160834	87.27861854959093	10.889085944324714	9.951424598693848	126.19332186551804	83.27861854959093	-21.929618245723976	0.0877988143765363	0.0135397628947374	14.009400367736816	0.2793590128421783
1602	2022-10-28 13:00:15.414172888	139.83399095160834	87.28587565149782	10.901052572086648	9.974452018737791	126.23370495319264	83.28587565149782	-21.726453281336287	0.0916203832095461	0.0155269822322244	14.010499954223633	0.2801010608673095
1603	2022-10-28 13:00:15.513361931	139.83399095160834	87.28910292226676	10.912851160841978	9.997393608093262	126.27449360624009	83.29295860374239	-21.53723862297592	0.0959419312553629	0.0195891971328156	14.012200355529783	0.2757369577884674
1604	2022-10-28 13:00:15.613329887	139.83399095160834	87.28910292226676	10.924481385454673	10.02017593383789	126.31575414953342	83.29990029327209	-21.359755423215347	0.100709814287967	0.0236622252867447	14.013299942016602	0.2787222266197204
1605	2022-10-28 13:00:15.714148045	139.83399095160834	87.28910292226676	10.935942799633985	10.041922569274902	126.36059633822282	83.30527583862275	-21.18087720298548	0.1054255619380889	0.025678952733468	14.013699531555176	0.2760964035987854
1606	2022-10-28 13:00:15.813018084	139.83399095160834	87.28910292226676	10.947235187656824	10.063835144042969	126.40192129162983	83.31251943305611	-21.011014290407527	0.110497243211327	0.0296446153333113	14.013999938964844	0.2741976678371429
1607	2022-10-28 13:00:15.912044048	139.83399095160834	87.28910292226676	10.958358202630755	10.085314750671388	126.443759900759	83.3192260017575	-20.83772407748809	0.1154510706992032	0.0315717172629332	14.014200210571287	0.2720122337341308
1608	2022-10-28 13:00:16.014125109	139.83399095160834	87.28910292226676	10.969311194670892	10.106372833251951	126.48597012076996	83.3254463110875	-20.670817619889178	0.1206970424599268	0.0353127028794484	14.014900207519531	0.2691164910793304
1609	2022-10-28 13:00:16.112837076	139.83399095160834	87.28910292226676	10.980093809969071	10.124937057495115	126.5285200229338	83.33103231433736	-20.50892501558053	0.126170425566145	0.0389834778906657	14.01609992980957	0.2638518512248993
1610	2022-10-28 13:00:16.212923050	139.83399095160834	87.28910292226676	10.990706218292152	10.145204544067385	126.57117577419297	83.3360487648263	-20.34147882986106	0.1314239886656359	0.0408213987525757	14.016799926757812	0.2633563280105591
1611	2022-10-28 13:00:16.313927889	139.83399095160834	87.28910292226676	11.001147553092562	10.165057182312012	126.61387118213116	83.34036901117871	-20.1785309897595	0.1369140286587607	0.0444656272415786	14.018099784851074	0.2579107582569122
1612	2022-10-28 13:00:16.413589001	139.83399095160834	87.28910292226676	11.01141767178794	10.184517860412598	126.65658933870868	83.34416935910454	-20.009482810099385	0.1421823584205229	0.0462683310367031	14.018699645996094	0.256423681974411
1613	2022-10-28 13:00:16.513195038	139.83399095160834	87.28910292226676	11.021516335219124	10.20358180999756	126.6993646733195	83.34734367963887	-19.84417609723018	0.1476033161027909	0.0497697394056098	14.019700050354004	0.2516578137874603
1614	2022-10-28 13:00:16.613714933	139.83399095160834	87.28910292226676	11.031443060431148	10.222243309020996	126.7421026163334	83.3501662606983	-19.68061122491258	0.153120782581581	0.0530018037862057	14.020999908447266	0.2501410543918609
1615	2022-10-28 13:00:16.712954998	139.83399095160834	87.28910292226676	11.041197779974883	10.241158485412598	126.78321496259002	83.35328943358363	-19.50877802871675	0.1583228932674032	0.0544420768838659	14.021699905395508	0.2453300058841705
1616	2022-10-28 13:00:16.812174082	139.83399095160834	87.28910292226676	11.050780039325224	10.25920867919922	126.82543931052132	83.35626759137531	-19.33554106219777	0.1634802010219772	0.056979265791198	14.023300170898438	0.2461574226617813
1617	2022-10-28 13:00:16.911988974	139.83399095160834	87.28910292226676	11.060189487253972	10.277249336242676	126.86688921453788	83.35941613310558	-19.1533390842526	0.1682939036959915	0.058116130392022	14.024100303649902	0.2441524714231491
1618	2022-10-28 13:00:17.014089108	139.83399095160834	87.28910292226676	11.069425663402193	10.29505729675293	126.90824277385	83.36267635256792	-18.96840797752162	0.1729878771322214	0.0601974078473084	14.026100158691406	0.2397080510854721
1619	2022-10-28 13:00:17.112974882	139.83399095160834	87.28910292226676	11.078488539147727	10.310955047607422	126.9494759656181	83.3664014486014	-18.779552739044288	0.1774803168736187	0.0619694108469514	14.027999877929688	0.2426563501358032
1620	2022-10-28 13:00:17.213898897	139.83399095160834	87.28910292226676	11.08737757096014	10.328413963317873	126.99034752085343	83.37063485622787	-18.581623409712726	0.1816041837052152	0.0627226580406273	14.028900146484377	0.2390784174203872
1621	2022-10-28 13:00:17.314038992	139.83399095160834	87.28910292226676	11.09609257039864	10.34577465057373	127.03087807261431	83.37548304874585	-18.3783759065742	0.1854572430488603	0.0639261090446696	14.030500411987305	0.2363721579313278
1622	2022-10-28 13:00:17.412974119	139.83399095160834	87.28910292226676	11.10463333468511	10.362868309020996	127.0710204439624	83.38090769264896	-18.166559829848996	0.1889086103546499	0.0643888527585769	14.031299591064451	0.2331291884183883
1623	2022-10-28 13:00:17.512450933	139.83399095160834	87.28910292226676	11.112999579107022	10.37962245941162	127.11097951918066	83.38685106349661	-17.948223590888293	0.1920231121433908	0.0649920097953094	14.032999992370604	0.2287103831768036
1624	2022-10-28 13:00:17.613533974	139.83399095160834	87.28910292226676	11.121191046164927	10.395899772644045	127.15080032808036	83.39338144893145	-17.72214807074429	0.1947418904526716	0.0651810597542149	14.034500122070312	0.2223958522081375
1625	2022-10-28 13:00:17.713459015	139.83399095160834	87.28910292226676	11.12920751281222	10.411569595336914	127.18916508228963	83.40111293525209	-17.48854302522495	0.1970568320866757	0.0651779280666363	14.035499572753906	0.218056246638298
1626	2022-10-28 13:00:17.813035011	139.83399095160834	87.28910292226676	11.13704874545421	10.427098274230955	127.22680568095394	83.40967672983336	-17.247957365236793	0.1989762740898156	0.0650405187832208	14.037400245666504	0.2096645832061767
1627	2022-10-28 13:00:17.912311077	139.83399095160834	87.28910292226676	11.144714516611462	10.442248344421388	127.26409538311115	83.41933125881495	-17.001849765670375	0.200542492661861	0.0649358543850611	14.038399696350098	0.2046335041522979
1628	2022-10-28 13:00:18.013588905	139.83399095160834	87.28910292226676	11.152204333543075	10.4571533203125	127.30105575127035	83.43009411936198	-16.75047373084723	0.2017734108743229	0.0646879400304406	14.040200233459473	0.2021995484828949
1629	2022-10-28 13:00:18.113013983	139.83399095160834	87.28910292226676	11.159518065130108	10.470914840698242	127.33799641720414	83.44181816023152	-16.495541240682897	0.2027030831268056	0.0645391613197195	14.0423002243042	0.201911449432373
1630	2022-10-28 13:00:18.212045908	139.83399095160834	87.28910292226676	11.166655645204154	10.486374855041504	127.37523462380165	83.45437458623857	-16.2388902536352	0.2033915390167083	0.0645426506690079	14.043399810791016	0.2101631313562393
1631	2022-10-28 13:00:18.313280106	139.83399095160834	87.28910292226676	11.17361663067908	10.502398490905762	127.41296934708538	83.46728317139444	-15.982082817875677	0.2039174986007484	0.0647088299388626	14.04520034790039	0.2164267897605896
1632	2022-10-28 13:00:18.414386034	139.83399095160834	87.28910292226676	11.180400729179327	10.51860237121582	127.45100302918884	83.47989212724414	-15.725583747509903	0.2042923901238174	0.0648660098063316	14.04580020904541	0.2119993865489959
1633	2022-10-28 13:00:18.512147903	139.83399095160834	87.28910292226676	11.187008132859969	10.534564971923828	127.4890510178873	83.4922580435284	-15.471166496387726	0.2045573440905398	0.0652380966539929	14.04699993133545	0.2067764401435852
1634	2022-10-28 13:00:18.614548922	139.83399095160834	87.28910292226676	11.193438125573865	10.550127983093262	127.52749568422846	83.50444912914679	-15.218707029104804	0.204763793789642	0.0655727749217894	14.048199653625488	0.2072251737117767
1635	2022-10-28 13:00:18.714385986	139.83399095160834	87.28910292226676	11.19969077995963	10.565519332885742	127.56940467825186	83.5154420684519	-14.967421001399092	0.204848518417173	0.0657106515452404	14.048800468444824	0.2027971744537353
1636	2022-10-28 13:00:18.812726974	139.83399095160834	87.28910292226676	11.205766011353012	10.580389022827148	127.61112045766836	83.52680514525576	-14.718124119885983	0.2048536769087416	0.0659398031387851	14.049699783325195	0.1932363659143448
1637	2022-10-28 13:00:18.912115097	139.83399095160834	87.28910292226676	11.211663568976393	10.59475040435791	127.65267935931934	83.53883209776939	-14.47027572650734	0.2047746804443098	0.0660431366733845	14.050200462341309	0.1888040900230407
1638	2022-10-28 13:00:19.014225006	139.83399095160834	87.28910292226676	11.217383004641016	10.608582496643066	127.69418376431946	83.55147297682315	-14.224630642302875	0.2046525398336867	0.0662580921024133	14.05109977722168	0.1883741468191146
1639	2022-10-28 13:00:19.113622904	139.83399095160834	87.28910292226676	11.22292431653774	10.620978355407717	127.73559833283542	83.56462019069576	-13.981910595408293	0.2044963889088492	0.0665742938042372	14.052200317382812	0.1830130517482757
1640	2022-10-28 13:00:19.213224888	139.83399095160834	87.28910292226676	11.22828735811063	10.633990287780762	127.77695107140858	83.57826010358951	-13.74173950617537	0.2043064313184586	0.0668173219828777	14.052800178527832	0.1790403127670288
1641	2022-10-28 13:00:19.312796116	139.83399095160834	87.28910292226676	11.233471924306114	10.646804809570312	127.81826381667264	83.59217616654279	-13.505885645190087	0.2041518465015544	0.0673771876291012	14.05370044708252	0.1781264096498489
1642	2022-10-28 13:00:19.414163113	139.83399095160834	87.28910292226676	11.238477756025274	10.65957260131836	127.85970073531692	83.60617629778359	-13.272631878536036	0.20398352255117	0.0676575120437922	14.054100036621094	0.1781346946954727
1643	2022-10-28 13:00:19.513537884	139.83399095160834	87.28910292226676	11.243304750187896	10.672462463378906	127.90153636442292	83.6200776149968	-13.043057339182315	0.2038360483493019	0.0681323723795014	14.054699897766112	0.1793092489242553
1644	2022-10-28 13:00:19.614171982	139.83399095160834	87.28910292226676	11.24795285824684	10.685412406921388	127.94421180246	83.6336308919069	-12.816541571071888	0.203691779249579	0.0685120509783896	14.055100440979004	0.1750580817461013
1645	2022-10-28 13:00:19.714179039	139.83399095160834	87.28910292226676	11.252421702283906	10.69801139831543	127.98493869357893	83.64782092272331	-12.591871769602792	0.2035285372834029	0.068693579210488	14.055299758911133	0.1736510694026947
1646	2022-10-28 13:00:19.813025951	139.83399095160834	87.28910292226676	11.256711438427892	10.710604667663574	128.0260972444297	83.6616826079666	-12.370018510993503	0.2033592411119528	0.069032161879188	14.0556001663208	0.1720472276210785
1647	2022-10-28 13:00:19.911932945	139.83399095160834	87.28910292226676	11.26082192801453	10.723267555236816	128.06770049775054	83.67524867512378	-12.1499093923624	0.2031641410507622	0.06918642793059	14.0556001663208	0.1730080246925354
1648	2022-10-28 13:00:20.013433933	139.83399095160834	87.28910292226676	11.26475282958231	10.735841751098633	128.1097451297349	83.68831980443582	-11.932489509689328	0.2029850924131512	0.0695152879268124	14.055800437927246	0.1689632833003997
1649	2022-10-28 13:00:20.113594055	139.83399095160834	87.28910292226676	11.268503926076336	10.747053146362305	128.15217509221742	83.70074901762294	-11.717611551887035	0.202815365994553	0.0698308450139733	14.055899620056152	0.1666371524333953
1650	2022-10-28 13:00:20.212605000	139.83399095160834	87.28910292226676	11.272075293268026	10.75945281982422	128.1950502876987	83.71234753454257	-11.504157240517944	0.2026095283075765	0.0699422704753765	14.055899620056152	0.1629226058721542
1651	2022-10-28 13:00:20.313477039	139.83399095160834	87.28910292226676	11.275466883497684	10.77169704437256	128.23835489821107	83.72312512421487	-11.291760049472629	0.2023617009055538	0.0699734726641873	14.055999755859377	0.159379243850708
1652	2022-10-28 13:00:20.413894892	139.83399095160834	87.28910292226676	11.278678395701862	10.783865928649902	128.28208161811037	83.73299422198374	-11.079812819881656	0.2020625369929066	0.0698837703927608	14.055999755859377	0.1578247547149658
1653	2022-10-28 13:00:20.512756109	139.83399095160834	87.28910292226676	11.281709930663077	10.795809745788574	128.32604471112052	83.74171103234184	-10.86671297524681	0.2016453745488454	0.0694643516267413	14.056099891662598	0.1538421660661697
1654	2022-10-28 13:00:20.613723993	139.83399095160834	87.28910292226676	11.284561194754737	10.807428359985352	128.37027433976203	83.7493852604319	-10.649945642917247	0.20104211323618	0.0685347726532158	14.056099891662598	0.1469298005104065
1655	2022-10-28 13:00:20.713121891	139.83399095160834	87.28910292226676	11.287232122513892	10.818556785583496	128.4131699162044	83.75534508941264	-10.431503296704363	0.200303583257882	0.0678633664341415	14.056099891662598	0.143179252743721
1656	2022-10-28 13:00:20.812880993	139.83399095160834	87.28910292226676	11.28972285386297	10.829242706298828	128.4562905414163	83.76018969915678	-10.20611930927691	0.1992532632486275	0.0661473892439538	14.056099891662598	0.1390503644943237
1657	2022-10-28 13:00:20.912029982	139.83399095160834	87.28910292226676	11.292033157406422	10.8397798538208	128.49955645262102	83.76417521069345	-9.978681492844286	0.1980505764138314	0.0651620522973076	14.056099891662598	0.1415069699287414
1658	2022-10-28 13:00:21.013537884	139.83399095160834	87.28910292226676	11.294162779342477	10.85048484802246	128.5428459974712	83.76760621868897	-9.743195416197874	0.1965058840637321	0.062998606228157	14.055999755859377	0.1493405699729919
1659	2022-10-28 13:00:21.113732100	139.83399095160834	87.28910292226676	11.296111858582526	10.859943389892578	128.58604726338675	83.77060228489997	-9.49941887613188	0.1945905405215609	0.0605866434656028	14.055800437927246	0.1509068757295608
1660	2022-10-28 13:00:21.212645054	139.83399095160834	87.28910292226676	11.29788035652355	10.870993614196776	128.62911925770513	83.77352116563814	-9.254706020632948	0.1925308371295465	0.0593109971339753	14.055700302124023	0.154156818985939
1661	2022-10-28 13:00:21.313096046	139.83399095160834	87.28910292226676	11.29946811539484	10.881762504577637	128.6719907592455	83.77637872037035	-9.00165030833789	0.1901019061756469	0.0565977806440278	14.055500030517578	0.1498617082834243
1662	2022-10-28 13:00:21.413885117	139.83399095160834	87.28910292226676	11.300875100784204	10.892108917236328	128.71475150349806	83.77934418364256	-8.748340946745262	0.1875414919926862	0.0551510819624665	14.055299758911133	0.1507565379142761
1663	2022-10-28 13:00:21.512111902	139.83399095160834	87.28910292226676	11.302101262087298	10.90188694000244	128.7575004263784	83.78241877779976	-8.486019678481597	0.1845841541411368	0.0520183028283984	14.054699897766112	0.1482196003198623
1664	2022-10-28 13:00:21.613105059	139.83399095160834	87.28910292226676	11.303146630802267	10.911162376403809	128.8002191817408	83.7858496549307	-8.214205833035757	0.1812066658857162	0.0485634544639823	14.05430030822754	0.1437394022941589
1665	2022-10-28 13:00:21.714137077	139.83399095160834	87.28910292226676	11.304010997990204	10.920010566711426	128.84332332856437	83.79028427516982	-7.9430802920178305	0.1777168683501288	0.0467431994261516	14.05430030822754	0.1383990198373794
1666	2022-10-28 13:00:21.813195944	139.83399095160834	87.28910292226676	11.30469444466824	10.92825984954834	128.88491174721932	83.79318303547949	-7.662467876190957	0.1738054746805793	0.0429674844581822	14.054200172424316	0.1369791775941848
1667	2022-10-28 13:00:21.911941051	139.83399095160834	87.28910292226676	11.305197189255209	10.93610382080078	128.9266130167009	83.7970551205466	-7.383806868135213	0.1698056279561051	0.0410510237442	14.054100036621094	0.1333671063184738
1668	2022-10-28 13:00:22.013797045	139.83399095160834	87.28910292226676	11.305518875762813	10.94364070892334	128.96827901652628	83.80192996624834	-7.0969439381180965	0.1654358546529966	0.0372099949979947	14.053999900817873	0.1293097585439682
1669	2022-10-28 13:00:22.113375902	139.83399095160834	87.28910292226676	11.30565962073078	10.949628829956056	129.0097861619472	83.80801747320768	-6.80322117046087	0.1607222132872378	0.0333877161065855	14.053899765014648	0.1241611763834953
1670	2022-10-28 13:00:22.212912083	139.83399095160834	87.28910292226676	11.305619410167411	10.956820487976074	129.0509343129124	83.81543865371685	-6.513972185095994	0.1559984476961098	0.0314756647002757	14.053799629211426	0.1207200437784195
1671	2022-10-28 13:00:22.312933922	139.83399095160834	87.28910292226676	11.305398339839911	10.963947296142578	129.09154277274257	83.8241816062061	-6.219162928591245	0.1509788693843976	0.0276696465287292	14.053500175476074	0.1202946752309799
1672	2022-10-28 13:00:22.413800001	139.83399095160834	87.28910292226676	11.304996123459516	10.970953941345217	129.13136193548203	83.8342849975155	-5.92996991032468	0.1459941851747777	0.0257991830873543	14.053400039672852	0.1128449514508247
1673	2022-10-28 13:00:22.514085054	139.83399095160834	87.28910292226676	11.30441268721296	10.977783203125	129.17047110401884	83.84562106175893	-5.636582371275142	0.1407677250339514	0.0220933791165212	14.053199768066406	0.104188360273838
1674	2022-10-28 13:00:22.612924099	139.83399095160834	87.28910292226676	11.303648737322607	10.984365463256836	129.2083801954062	83.85690877815276	-5.34033187295454	0.1353259717231208	0.018471919053583	14.053099632263184	0.106850579380989
1675	2022-10-28 13:00:22.713818073	139.83399095160834	87.28910292226676	11.30270380605978	10.990394592285156	129.24604763940647	83.86920437028165	-5.051559199912271	0.1299834275151121	0.016715066919608	14.053000450134276	0.0991547927260398
1676	2022-10-28 13:00:22.812622070	139.83399095160834	87.28910292226676	11.301578133217358	10.99653148651123	129.28471264822258	83.88449850152446	-4.761502593482971	0.1244924827978995	0.0133298603602461	14.052900314331056	0.0944048911333084
1677	2022-10-28 13:00:22.912158012	139.83399095160834	87.28910292226676	11.300271715085383	11.002924919128418	129.32344826857388	83.90069405797146	-4.479744703344807	0.1191260847863779	0.0117063430195248	14.052900314331056	0.1011939644813537
1678	2022-10-28 13:00:23.013274908	139.83399095160834	87.28910292226676	11.298784331375773	11.010029792785645	129.36275875226863	83.91725321593435	-4.198000955883473	0.1136673533394674	0.0085671611777556	14.052800178527832	0.1148900687694549
1679	2022-10-28 13:00:23.113887072	139.83399095160834	87.28910292226676	11.297116159862677	11.01742458343506	129.40272012604896	83.93353343719122	-3.917718970406276	0.1081542482820371	0.005652305422698	14.052599906921388	0.1222697645425796
1680	2022-10-28 13:00:23.212939024	139.83399095160834	87.28910292226676	11.295267411130546	11.026098251342772	129.44306931257933	83.94915495594499	-3.646883673588273	0.1028059038264442	0.0042677525026933	14.052499771118164	0.1252152919769287
1681	2022-10-28 13:00:23.312490940	139.83399095160834	87.28910292226676	11.293238154993116	11.0348482131958	129.4835730468308	83.96433718998175	-3.3785073897032545	0.097443670922804	0.0016198109797494	14.05239963531494	0.1277713030576706
1682	2022-10-28 13:00:23.413849115	139.83399095160834	87.28910292226676	11.291028198446886	11.043257713317873	129.52382107596702	83.97939164542724	-3.1194904571968705	0.0922561410948091	0.0003413577518462	14.05239963531494	0.1286057829856872
1683	2022-10-28 13:00:23.513907909	139.83399095160834	87.28910292226676	11.288637607969775	11.05095100402832	129.56378860779972	83.99443923132995	-2.8845156415129645	0.0876298568235557	0.0020954702727351	14.05239963531494	0.1197492554783821
1684	2022-10-28 13:00:23.612899065	139.83399095160834	87.28910292226676	11.286066675149598	11.058002471923828	129.60361699556364	84.0099097770674	-2.674329943955607	0.0835891615046708	0.0043575902352821	14.052200317382812	0.1100539192557334
1685	2022-10-28 13:00:23.713393927	139.83399095160834	87.28910292226676	11.283315581427528	11.0645751953125	129.6433857575764	84.02686250954355	-2.4810838017033343	0.0799390758045655	0.005428596850191	14.05210018157959	0.1098226010799408
1686	2022-10-28 13:00:23.812824011	139.83399095160834	87.28910292226676	11.280384241476634	11.070676803588867	129.68239999907075	84.0431411094148	-2.3080940539171144	0.076768426039397	0.0074323358309624	14.05210018157959	0.1092486381530761
1687	2022-10-28 13:00:23.913197041	139.83399095160834	87.28910292226676	11.277272556244228	11.076425552368164	129.72144153384642	84.06034443857075	-2.1483280342092894	0.0739028304350673	0.0083318392228575	14.05210018157959	0.1028610542416572
1688	2022-10-28 13:00:24.012667894	139.83399095160834	87.28910292226676	11.273981036143407	11.081781387329102	129.7603944663426	84.07802182246586	-2.0038060540346505	0.0713888961773335	0.0098360019416327	14.05210018157959	0.1005796417593956
1689	2022-10-28 13:00:24.114202023	139.83399095160834	87.28910292226676	11.270509416909247	11.086280822753906	129.79920605566244	84.09617705154187	-1.8717588316562803	0.0691636005371765	0.0110110361660188	14.052000045776367	0.1013573706150055
1690	2022-10-28 13:00:24.213325024	139.83399095160834	87.28910292226676	11.266857966621568	11.090792655944824	129.837867989625	84.11479095889858	-1.7479786315072192	0.0671210449128654	0.0115158609661891	14.052000045776367	0.0956513211131095
1691	2022-10-28 13:00:24.312860012	139.83399095160834	87.28910292226676	11.263026907841413	11.09463882446289	129.876324154479	84.13398657524897	-1.6336989696706137	0.0652898359559547	0.0123870803984196	14.052000045776367	0.0871069580316543
1692	2022-10-28 13:00:24.415483952	139.83399095160834	87.28910292226676	11.259015925057083	11.098021507263184	129.91462232577132	84.15391883434542	-1.5257999231594674	0.0635973868318282	0.0127643636534323	14.051899909973145	0.0835949778556823
1693	2022-10-28 13:00:24.513535976	139.83399095160834	87.28910292226676	11.254825692343276	11.100959777832031	129.9528286368419	84.17425353753055	-1.4252550175756271	0.062059868551426	0.0134148853857194	14.051899909973145	0.0811573043465614
1694	2022-10-28 13:00:24.613017082	139.83399095160834	87.28910292226676	11.250456276700929	11.103824615478516	129.9907643286349	84.19425239001691	-1.3310480322141391	0.0606549995256654	0.0139534054779091	14.051799774169922	0.079866424202919
1695	2022-10-28 13:00:24.712023020	139.83399095160834	87.28910292226676	11.245907774918884	11.106757164001465	130.02751372821996	84.21319259079117	-1.1694733819116008	0.0576857887267936	0.0	14.051799774169922	0.0752349495887756
1696	2022-10-28 13:00:24.813486099	139.83399095160834	87.28910292226676	11.241180099727435	11.109452247619627	130.06524851963115	84.2319511252371	-1.015058437940013	0.0548329289077452	0.0	14.051799774169922	0.0720279365777969
1697	2022-10-28 13:00:24.913120031	139.83399095160834	87.28910292226676	11.23627338802777	11.1118745803833	130.10352433570006	84.24984806428526	-0.8676018417607163	0.0520889416998564	0.0	14.0516996383667	0.0655009150505065
1698	2022-10-28 13:00:25.012233019	139.83399095160834	87.28910292226676	11.2311881862928	11.113916397094728	130.1422966040525	84.26686835769753	-0.7269248355609403	0.0494467816015243	0.0	14.051600456237791	0.0572226010262966
1699	2022-10-28 13:00:25.112696886	139.83399095160834	87.28910292226676	11.225924285601758	11.11484718322754	130.18150645052026	84.28305321406307	-0.5928033570728151	0.046902089377778	0.0	14.051600456237791	0.0480918921530246
1700	2022-10-28 13:00:25.213203907	139.83399095160834	87.28910292226676	11.220481988437625	11.116318702697754	130.2212397793796	84.29823326425088	-0.4650501299857327	0.0444478968385103	0.0	14.051600456237791	0.0447830855846405
1701	2022-10-28 13:00:25.313097954	139.83399095160834	87.28910292226676	11.21486145777048	11.117613792419434	130.2613655662421	84.31228783071593	-0.3434756676759955	0.0420790227172451	0.0	14.05150032043457	0.0369173474609851
1702	2022-10-28 13:00:25.412632942	139.83399095160834	87.28910292226676	11.209062941220797	11.118807792663574	130.3018265888818	84.32541727768928	-0.2279024668418529	0.0397902376471825	0.0	14.051400184631348	0.0356455519795417
1703	2022-10-28 13:00:25.513837098	139.83399095160834	87.28910292226676	11.203086560072853	11.119832992553713	130.3425803489603	84.3375975092772	-0.1181560722941449	0.0375767895568521	0.0	14.05150032043457	0.0299728214740753
1704	2022-10-28 13:00:25.613650084	139.83399095160834	87.28910292226676	11.19693237545475	11.120643615722656	130.38381163911686	84.34915877428159	-0.0140705884151767	0.0354340582207598	0.0	14.05150032043457	0.028176886960864
1705	2022-10-28 13:00:25.713331938	139.83399095160834	87.28910292226676	11.190600531582824	11.121026992797852	130.4274646232641	84.35842970564113	0.0845049946785808	0.0333577727742213	0.0	14.05150032043457	0.0199855081737041
1706	2022-10-28 13:00:25.813220978	139.83399095160834	87.28910292226676	11.18409166347425	11.121108055114746	130.47190496991686	84.36740715358286	0.1776950016178335	0.0313445467263885	0.0	14.051400184631348	0.0193512607365846
1707	2022-10-28 13:00:25.914155006	139.83399095160834	87.28910292226676	11.17740556984437	11.121051788330078	130.51650941558194	84.37584865366311	0.2656435401576441	0.0293904205886794	0.0	14.051400184631348	0.0174812953919172
1708	2022-10-28 13:00:26.012892962	139.83399095160834	87.28910292226676	11.170542755218229	11.120949745178224	130.56115350153368	84.38388146190874	0.3484608075028081	0.027492903784741	0.0	14.051199913024902	0.0187077075242996
1709	2022-10-28 13:00:26.111967087	139.83399095160834	87.28910292226676	11.163503538886776	11.120123863220217	130.6059621562727	84.39153627490198	0.4262554889884113	0.0256492410956086	0.0	14.05109977722168	0.0173909422010183
1710	2022-10-28 13:00:26.214092970	139.83399095160834	87.28910292226676	11.156287658620885	11.120094299316406	130.65089206237695	84.39900493581322	0.4991409054532746	0.0238558841170143	0.0	14.050999641418455	0.0181719046086072
1711	2022-10-28 13:00:26.313545942	139.83399095160834	87.28910292226676	11.148895492328764	11.120062828063965	130.69595154568518	84.4064833339662	0.5672048016080682	0.0221118151682017	0.0	14.05090045928955	0.0181058328598737
1712	2022-10-28 13:00:26.412480116	139.83399095160834	87.28910292226676	11.14132746825214	11.11994457244873	130.74111789334682	84.41408463488946	0.6305287699323803	0.0204155958310254	0.0	14.05090045928955	0.0158925391733646
1713	2022-10-28 13:00:26.514122963	139.83399095160834	87.28910292226676	11.13358363351136	11.11977481842041	130.7864622224722	84.4219443854777	0.6891955931771147	0.0187648652908665	0.0	14.050800323486328	0.0146823916584253
1714	2022-10-28 13:00:26.613671064	139.83399095160834	87.28910292226676	11.125664472222413	11.119484901428224	130.83191629918997	84.43013892483701	0.7432761006305881	0.0171597441496156	0.0	14.050600051879885	0.013317228294909
1715	2022-10-28 13:00:26.713130951	139.83399095160834	87.28910292226676	11.117570204281156	11.118952751159668	130.874242816506	84.43709898127244	0.7928419442525801	0.015598692053581	0.0	14.050600051879885	0.0115451598539948
1716	2022-10-28 13:00:26.812802076	139.83399095160834	87.28910292226676	11.10930097988469	11.118244171142578	130.91597429483335	84.44544314964814	0.8379621376751085	0.0140808767850942	0.0	14.050600051879885	0.0069065145216882
1717	2022-10-28 13:00:26.913872004	139.83399095160834	87.28910292226676	11.100857047695632	11.11732292175293	130.95728024902135	84.45456379670665	0.8787028566438384	0.0126063262167713	0.0	14.050600051879885	0.0029720847960561
1718	2022-10-28 13:00:27.013902903	139.83399095160834	87.28910292226676	11.09223860968618	11.116158485412598	130.99799180752305	84.46436332329434	0.9151301047506794	0.0111748040945562	0.0	14.050600051879885	-0.0011116691166535
1719	2022-10-28 13:00:27.112096071	139.83399095160834	87.28910292226676	11.083446255375852	11.11455535888672	131.0381251382621	84.47473810161752	0.9473108970586688	0.0097881401602815	0.0	14.050399780273438	-0.0041612638160586
1720	2022-10-28 13:00:27.213308096	139.83399095160834	87.28910292226676	11.074479922727154	11.113009452819824	131.07760920199377	84.48569053601648	0.9753151048840214	0.0084439233325424	0.0	14.050399780273438	-0.0074084633961319
1721	2022-10-28 13:00:27.312711954	139.83399095160834	87.28910292226676	11.065340148614832	11.11133098602295	131.1166037207305	84.49732877600195	0.999216880439736	0.0071453831527461	0.0	14.050399780273438	-0.0098647829145193
1722	2022-10-28 13:00:27.413444996	139.83399095160834	87.28910292226676	11.056026991276328	11.109477996826172	131.15503298430193	84.50970997456601	1.019093352590294	0.0058909936207518	0.0	14.05049991607666	-0.0126563403755426
1723	2022-10-28 13:00:27.512125968	139.83399095160834	87.28910292226676	11.046540966878707	11.10733127593994	131.19293749852372	84.52298595310921	1.0350306372442883	0.0046838279492014	0.0	14.05049991607666	-0.01629807241261
1724	2022-10-28 13:00:27.613784075	139.83399095160834	87.28910292226676	11.036882136539525	11.104853630065918	131.2295275846919	84.53635528869495	1.0471176817094034	0.0035225213297201	0.0	14.050399780273438	-0.0193448066711425
1725	2022-10-28 13:00:27.713460922	139.83399095160834	87.28910292226676	11.027050897473131	11.102564811706545	131.2687227684208	84.55539397209891	1.055454731865334	0.0024098237411276	0.0	14.050399780273438	-0.0206897053867578
1726	2022-10-28 13:00:27.812691927	139.83399095160834	87.28910292226676	11.017047739632586	11.10080623626709	131.30784941988009	84.5755110954905	1.0601528690606583	0.00134728919952	0.0	14.050399780273438	-0.0115499608218669
1727	2022-10-28 13:00:27.912112951	139.83399095160834	87.28910292226676	11.006872968921522	11.099881172180176	131.34710228705782	84.5961204151152	1.0613298786550025	0.000334946734746	0.0	14.050399780273438	0.0001210613627335
1728	2022-10-28 13:00:28.013921022	139.83399095160834	87.28910292226676	10.996526606935667	11.09941864013672	131.3863626032263	84.61686985870212	1.0591071373525187	-0.000627773227824	0.0	14.050399780273438	0.005245245527476
1729	2022-10-28 13:00:28.113190889	139.83399095160834	87.28910292226676	10.986009221181442	11.098801612854004	131.42541556527874	84.63769948000345	1.0536269384166732	-0.0015367809006978	0.0	14.050399780273438	0.00110359035898
1730	2022-10-28 13:00:28.212565899	139.83399095160834	87.28910292226676	10.975321137222954	11.098066329956056	131.4641422807028	84.65869975441157	1.0450365186060633	-0.0023926246333184	0.0	14.050399780273438	0.0016148639842867
1731	2022-10-28 13:00:28.313272953	139.83399095160834	87.28910292226676	10.964462731191226	11.097068786621094	131.5026370303497	84.67998230632853	1.0334939941956465	-0.003194256927228	0.0	14.050399780273438	0.0048955958336591
1732	2022-10-28 13:00:28.413832903	139.83399095160834	87.28910292226676	10.9534340746247	11.095747947692873	131.54102552662374	84.70119212559612	1.0191583859127245	-0.0039428175133452	0.0	14.050399780273438	0.0016066203825175
1733	2022-10-28 13:00:28.512912989	139.83399095160834	87.28910292226676	10.942235705742926	11.094087600708008	131.57939198577964	84.72232942018805	1.0022102833852222	-0.004635063376842	0.0	14.05049991607666	-0.0009931239765137
1734	2022-10-28 13:00:28.613938093	139.83399095160834	87.28910292226676	10.930868060562748	11.092053413391112	131.61782930290235	84.74336253483688	0.9828351737317518	-0.0052714144909133	0.0	14.05049991607666	-0.005760523956269
1735	2022-10-28 13:00:28.712851048	139.83399095160834	87.28910292226676	10.919331573573754	11.090017318725586	131.6567352603683	84.76327809304392	0.961225103965154	-0.0058518836510217	0.0	14.05049991607666	-0.0102551421150565
1736	2022-10-28 13:00:28.813024998	139.83399095160834	87.28910292226676	10.907626528397827	11.087366104125977	131.6960106302617	84.78288444913889	0.937572556851144	-0.0063775457468372	0.0	14.05049991607666	-0.0151350433006882
1737	2022-10-28 13:00:28.912436962	139.83399095160834	87.28910292226676	10.89575324224862	11.08403205871582	131.7357437782491	84.80216697965811	0.9120751655080256	-0.0068485679026863	0.0	14.05049991607666	-0.0231556221842765
1738	2022-10-28 13:00:29.012255907	139.83399095160834	87.28910292226676	10.883712146828232	11.080116271972656	131.7759393020211	84.8211845676899	0.8849370332397852	-0.0072649355822953	0.0	14.05049991607666	-0.03028997592628
1739	2022-10-28 13:00:29.112339973	139.83399095160834	87.28910292226676	10.87150354205878	11.07553768157959	131.81671653454632	84.83992084280764	0.856358621187061	-0.0076282940382488	0.0	14.05049991607666	-0.0324532948434352
1740	2022-10-28 13:00:29.212841988	139.83399095160834	87.28910292226676	10.85912781139568	11.070877075195312	131.85814261143983	84.85815931218337	0.8265429218666628	-0.0079392643368041	0.0	14.05049991607666	-0.0372654683887958
1741	2022-10-28 13:00:29.313533068	139.83399095160834	87.28910292226676	10.846585375842489	11.06590461730957	131.900085722576	84.87588293426155	0.7956920592056982	-0.008199016848388	0.0	14.05049991607666	-0.0428370460867881
1742	2022-10-28 13:00:29.413708925	139.83399095160834	87.28910292226676	10.833876602163514	11.060656547546388	131.9424752798165	84.89309431627169	0.7640023906900706	-0.0084094381260223	0.0	14.05049991607666	-0.0471065565943717
1743	2022-10-28 13:00:29.513115883	139.83399095160834	87.28910292226676	10.821001970920092	11.05518913269043	131.98529973282797	84.9097707551732	0.7316691191526729	-0.0085717407348018	0.0	14.050399780273438	-0.0512620061635971
1744	2022-10-28 13:00:29.612365961	139.83399095160834	87.28910292226676	10.80796205450044	11.049471855163574	132.02856765520275	84.92590485476975	0.6988835234283958	-0.0086875617205211	0.0	14.050399780273438	-0.0553146190941333
1745	2022-10-28 13:00:29.714150906	139.83399095160834	87.28910292226676	10.79475694598576	11.043180465698242	132.0729854694652	84.93985727211451	0.6658115990387711	-0.0087613962733327	0.0	14.050399780273438	-0.0574218034744262
1746	2022-10-28 13:00:29.813143969	139.83399095160834	87.28910292226676	10.7813872146237	11.036593437194824	132.11775447676575	84.95327588475202	0.6326284898597171	-0.0087931041033591	0.0	14.050399780273438	-0.0614096485078334
1747	2022-10-28 13:00:29.912903070	139.83399095160834	87.28910292226676	10.767853400953278	11.029936790466309	132.1628736453211	84.96630850330216	0.599497386107389	-0.0087853959417775	0.0	14.05049991607666	-0.0642367452383041
1748	2022-10-28 13:00:30.013840914	139.83399095160834	87.28910292226676	10.754155664244657	11.023255348205566	132.20842135425184	84.97905709904308	0.5665575287496402	-0.0087424390670169	0.0	14.050399780273438	-0.0639160349965095
1749	2022-10-28 13:00:30.113854885	139.83399095160834	87.28910292226676	10.740294582223395	11.016337394714355	132.25433453735494	84.99147839010773	0.5339522475930532	-0.0086649038006553	0.0	14.050299644470217	-0.0662308856844902
1750	2022-10-28 13:00:30.213140965	139.83399095160834	87.28910292226676	10.726270708793542	11.009598731994627	132.30053733048166	85.00361983766584	0.5018112965561695	-0.0085556751156	0.0	14.050299644470217	-0.0689877644181251
1751	2022-10-28 13:00:30.312834978	139.83399095160834	87.28910292226676	10.712084449396476	11.002785682678224	132.34702606811007	85.01550457494058	0.470247161650582	-0.0084180401882489	0.0	14.050399780273438	-0.0691123083233833
1752	2022-10-28 13:00:30.413727045	139.83399095160834	87.28910292226676	10.697736107427115	10.995877265930176	132.39379467436498	85.02715972735943	0.4393577794465335	-0.0082549243124334	0.0	14.050399780273438	-0.0705954656004905
1753	2022-10-28 13:00:30.513372897	139.83399095160834	87.28910292226676	10.683226269602462	10.988886833190918	132.44081871335533	85.03861895179048	0.4092384310718518	-0.0080679145627883	0.0	14.050399780273438	-0.073572002351284
1754	2022-10-28 13:00:30.612327099	139.83399095160834	87.28910292226676	10.668555544347594	10.981805801391602	132.48802254188237	85.0499862801071	0.3799722365634935	-0.0078596775280717	0.0	14.050399780273438	-0.0750367045402526
1755	2022-10-28 13:00:30.714169025	139.83399095160834	87.28910292226676	10.653723997664423	10.97474765777588	132.5345358637022	85.06367139147791	0.3516157680769208	-0.0076343467536398	0.0	14.050399780273438	-0.0757388547062873
1756	2022-10-28 13:00:30.813469887	139.83399095160834	87.28910292226676	10.638732413596845	10.967657089233398	132.5808196996534	85.07787632778758	0.3242359967726452	-0.007392136842084	0.0	14.050299644470217	-0.0779149979352951
1757	2022-10-28 13:00:30.913378954	139.83399095160834	87.28910292226676	10.623581161293332	10.960437774658203	132.62717662704972	85.09202872281875	0.2978770428372544	-0.0071367072178061	0.0	14.050299644470217	-0.0802830159664154
1758	2022-10-28 13:00:31.012047052	139.83399095160834	87.28910292226676	10.608270993717852	10.953079223632812	132.67351995879713	85.10612691278945	0.27258288409366	-0.006869378300912	0.0	14.050399780273438	-0.0820718333125114
1759	2022-10-28 13:00:31.113030910	139.83399095160834	87.28910292226676	10.59280212220615	10.94571018218994	132.71982693454953	85.12023748030687	0.2483746678508314	-0.0065936288078874	0.0	14.050399780273438	-0.0837109237909317
1760	2022-10-28 13:00:31.214121103	139.83399095160834	87.28910292226676	10.577174932537016	10.93803882598877	132.76603619418955	85.13436746839639	0.2252709243241057	-0.0063109090284428	0.0	14.050399780273438	-0.0863102674484252
1761	2022-10-28 13:00:31.312633991	139.83399095160834	87.28910292226676	10.561390314229898	10.930191040039062	132.81209396901963	85.14856962782017	0.2032927415106815	-0.0060222245649347	0.0	14.050299644470217	-0.0877278298139572
1762	2022-10-28 13:00:31.414222002	139.83399095160834	87.28910292226676	10.545448314172258	10.922192573547363	132.85800047614083	85.1628146124713	0.182435992621569	-0.0057309646153714	0.0	14.050299644470217	-0.0895685255527496
1763	2022-10-28 13:00:31.514302969	139.83399095160834	87.28910292226676	10.52934965465495	10.91403865814209	132.90379688959692	85.1771129438678	0.1627048083846718	-0.0054375235329941	0.0	14.050399780273438	-0.0918170064687728
1764	2022-10-28 13:00:31.613380909	139.83399095160834	87.28910292226676	10.513094856510108	10.905722618103027	132.9494022340883	85.19217375835777	0.1440926476612719	-0.0051438759764297	0.0	14.050399780273438	-0.0945029482245445
1765	2022-10-28 13:00:31.712352037	139.83399095160834	87.28910292226676	10.496684651066236	10.897390365600586	132.99536557734623	85.20813545698495	0.1265907393198999	-0.0048512384214966	0.0	14.050399780273438	-0.0958507731556892
1766	2022-10-28 13:00:31.813395023	139.83399095160834	87.28910292226676	10.480119224324309	10.888840675354004	133.0412485333087	85.22416568235326	0.1101769729426146	-0.0045615564604126	0.0	14.050399780273438	-0.0988997295498848
1767	2022-10-28 13:00:31.913389921	139.83399095160834	87.28910292226676	10.463399268781972	10.880096435546877	133.0870319418117	85.24029104022127	0.0948336315748636	-0.004275395429545	0.0	14.050399780273438	-0.1010088995099067
1768	2022-10-28 13:00:32.012201071	139.83399095160834	87.28910292226676	10.446525402121097	10.871170997619627	133.1327725115369	85.2565460488053	0.0805374899477023	-0.0039939891838888	0.0	14.050399780273438	-0.1035675629973411
1769	2022-10-28 13:00:32.113727093	139.83399095160834	87.28910292226676	10.429497919136992	10.86232089996338	133.17849783051662	85.27292403561162	0.0672584140872577	-0.0037185202868686	0.0	14.050399780273438	-0.106778971850872
1770	2022-10-28 13:00:32.214095116	139.83399095160834	87.28910292226676	10.412317365638472	10.85299301147461	133.22423994960832	85.28940287959216	0.0549673243007092	-0.003449604489065	0.0	14.050399780273438	-0.1081965193152427
1771	2022-10-28 13:00:32.313133001	139.83399095160834	87.28910292226676	10.39498459153033	10.843490600585938	133.27007770890856	85.30596103877215	0.0436353573935533	-0.0031879079273422	0.0	14.050399780273438	-0.1100847795605659
1772	2022-10-28 13:00:32.413017035	139.83399095160834	87.28910292226676	10.37749996051073	10.833812713623049	133.3161231017121	85.3225563121499	0.0332265637289062	-0.0029343410405652	0.0	14.05049991607666	-0.1118258088827133
1773	2022-10-28 13:00:32.513626099	139.83399095160834	87.28910292226676	10.359864042300126	10.823906898498535	133.3624157934421	85.33917045172998	0.0237058307899534	-0.00268934737648	0.0	14.050399780273438	-0.1161391139030456
1774	2022-10-28 13:00:32.613805056	139.83399095160834	87.28910292226676	10.342077405602678	10.81387424468994	133.40918378494115	85.35647751730676	0.0150367701518249	-0.0024534060399826	0.0	14.050399780273438	-0.1172397211194038
1775	2022-10-28 13:00:32.712944984	139.83399095160834	87.28910292226676	10.324140666764206	10.803565979003906	133.45834845208202	85.37098692676807	0.0071823017166802	-0.0022269092168177	0.0	14.050399780273438	-0.1189292669296264
1776	2022-10-28 13:00:32.813184977	139.83399095160834	87.28910292226676	10.30605436666015	10.793033599853516	133.5076399560824	85.38542022493606	0.0001041853880215	-0.002010175289789	0.0	14.050399780273438	-0.1225377470254898
1777	2022-10-28 13:00:32.913754940	139.83399095160834	87.28910292226676	10.28781899849832	10.782257080078123	133.55696240890268	85.39981553112499	-0.0062362759865655	-0.0018034227241017	0.0	14.050399780273438	-0.125089481472969
1778	2022-10-28 13:00:33.013298035	139.83399095160834	87.28910292226676	10.269435236761623	10.77122402191162	133.6063144337623	85.41415080828929	-0.0118771297242112	-0.0016068346483938	0.0	14.050299644470217	-0.1277291625738144
1779	2022-10-28 13:00:33.112535000	139.83399095160834	87.28910292226676	10.25090372653904	10.760397911071776	133.65568375827434	85.42840755292045	-0.0168567752540222	-0.0014205270662937	0.0	14.050399780273438	-0.1309335380792617
1780	2022-10-28 13:00:33.214494944	139.83399095160834	87.28910292226676	10.232224920079489	10.748773574829102	133.70494011055246	85.44256416745273	-0.0212139315767504	-0.001244492927257	0.0	14.050399780273438	-0.1350092142820358
1781	2022-10-28 13:00:33.313899994	139.83399095160834	87.28910292226676	10.213399424316936	10.736786842346191	133.75401069205216	85.45659600428232	-0.0249863701027598	-0.0010787474682903	0.0	14.050399780273438	-0.1374435871839523
1782	2022-10-28 13:00:33.413023949	139.83399095160834	87.28910292226676	10.19442798731026	10.724404335021973	133.802955020069	85.47042697621812	-0.0282112592220429	-0.0009232817227052	0.0	14.050399780273438	-0.1418581902980804
1783	2022-10-28 13:00:33.513375998	139.83399095160834	87.28910292226676	10.175311129197835	10.711627006530762	133.85188273052594	85.4841055243026	-0.0309255255132553	-0.0007779067848382	0.0	14.05049991607666	-0.1456399112939834
1784	2022-10-28 13:00:33.613624096	139.83399095160834	87.28910292226676	10.156049451642884	10.69861888885498	133.90131096132723	85.49778264600732	-0.0331651353114689	-0.0006424938599879	0.0	14.05049991607666	-0.1481321901082992
1785	2022-10-28 13:00:33.713083982	139.83399095160834	87.28910292226676	10.136643584733312	10.685521125793455	133.94675706506234	85.51088636816665	-0.034965168370435	-0.0005168620882753	0.0	14.05049991607666	-0.1509270668029785
1786	2022-10-28 13:00:33.812822104	139.83399095160834	87.28910292226676	10.117094192019024	10.672117233276367	133.99208790666106	85.52387543994632	-0.0363597680867206	-0.0004008000019842	0.0	14.05049991607666	-0.1545375883579254
1787	2022-10-28 13:00:33.913572073	139.83399095160834	87.28910292226676	10.097401754039025	10.658446311950684	134.03714555158416	85.53670704557797	-0.0378302397652674	-0.0002786059220436	7.503601728829865e-05	14.05049991607666	-0.1569054722785949
1788	2022-10-28 13:00:34.013355970	139.83399095160834	87.28910292226676	10.077567066242592	10.644486427307127	134.08197038251714	85.54933566005685	-0.0392626593134843	-0.0001541481421484	0.0001342334138927	14.05049991607666	-0.1591896265745163
1789	2022-10-28 13:00:34.112067938	139.83399095160834	87.28910292226676	10.057590816209949	10.630714416503906	134.1266278407807	85.56174655591249	-0.0407040756636852	-2.5799712302075252e-05	0.0002024868102814	14.050600051879885	-0.1620150804519653
1790	2022-10-28 13:00:34.213527918	139.83399095160834	87.28910292226676	10.03747344266982	10.616265296936035	134.17112342021971	85.57389723494376	-0.0419311735388161	9.889604712880974e-05	0.0002353269183962	14.050600051879885	-0.1643193215131759
1791	2022-10-28 13:00:34.313373089	139.83399095160834	87.28910292226676	10.017215482095525	10.60163402557373	134.21541113166774	85.58585199059519	-0.0431382670986618	0.0002262005546063	0.000298604891695	14.050600051879885	-0.1646282076835632
1792	2022-10-28 13:00:34.413372040	139.83399095160834	87.28910292226676	9.99681789913206	10.586772918701172	134.2595240545524	85.59756778959802	-0.0440548255553244	0.0003463747748467	0.0003176260070446	14.050600051879885	-0.1663105487823486
1793	2022-10-28 13:00:34.512778044	139.83399095160834	87.28910292226676	9.976281260114352	10.571763038635254	134.30361233790438	85.60904520133816	-0.0448084577936524	0.0004634969730603	0.000354145718315	14.050600051879885	-0.1675199270248413
1794	2022-10-28 13:00:34.613770008	139.83399095160834	87.28910292226676	9.955606120554425	10.556541442871094	134.3478542159423	85.62029297510826	-0.0453982632287829	0.0005771892236737	0.0003887098903838	14.050600051879885	-0.1685451865196228
1795	2022-10-28 13:00:34.713668108	139.83399095160834	87.28910292226676	9.934793088374205	10.541142463684082	134.39101172751734	85.63156249178937	-0.0457289513862745	0.0006836835218894	0.000405192228677	14.050600051879885	-0.1712579876184463
1796	2022-10-28 13:00:34.813281059	139.83399095160834	87.28910292226676	9.913843087480798	10.5253324508667	134.43444582277908	85.6425793145256	-0.046038292847097	0.000790600758356	0.0004576076529432	14.050700187683104	-0.1726215332746505
1797	2022-10-28 13:00:34.914282084	139.83399095160834	87.28910292226676	9.892756543926732	10.509300231933594	134.47775690390816	85.65335501673798	-0.0461618285496663	0.0008923890345028	0.0004826156654209	14.050700187683104	-0.1747281551361084
1798	2022-10-28 13:00:35.013413906	139.83399095160834	87.28910292226676	9.87153429019067	10.493115425109863	134.52091307182684	85.66396218365719	-0.0461346793173683	0.0009895793345565	0.0005104977109587	14.050600051879885	-0.1753479987382888
1799	2022-10-28 13:00:35.113342047	139.83399095160834	87.28910292226676	9.85017688956998	10.477405548095703	134.56389688405594	85.6743922711517	-0.0458461889717223	0.0010780370863097	0.0005171744672498	14.050600051879885	-0.1758137047290802
1800	2022-10-28 13:00:35.213146925	139.83399095160834	87.28910292226676	9.828685119515436	10.46088695526123	134.60674530631306	85.68461268191004	-0.0453043788835944	0.0011572641353775	0.0005202295909894	14.050600051879885	-0.1769663244485855
1801	2022-10-28 13:00:35.313555002	139.83399095160834	87.28910292226676	9.807059641397998	10.44420051574707	134.6495940928607	85.69456557026567	-0.0446109380954896	0.0012303999164173	0.0005354046500676	14.050600051879885	-0.1786622554063797
1802	2022-10-28 13:00:35.413355112	139.83399095160834	87.28910292226676	9.785301035210605	10.427379608154297	134.69244123370677	85.70437423854234	-0.0438200475074259	0.0012990867566613	0.000556424342982	14.050600051879885	-0.1802542209625244
1803	2022-10-28 13:00:35.512227058	139.83399095160834	87.28910292226676	9.763410235312552	10.410503387451172	134.73533617953103	85.71414396229964	-0.0431141840608677	0.0013694488741504	0.0006057718562442	14.050600051879885	-0.1792704910039901
1804	2022-10-28 13:00:35.613245010	139.83399095160834	87.28910292226676	9.741387752381584	10.39362907409668	134.77756360065388	85.72388764788629	-0.0423154531594257	0.0014354896529725	0.0006260951416024	14.050600051879885	-0.1794883161783218
1805	2022-10-28 13:00:35.714257956	139.83399095160834	87.28910292226676	9.71923422324982	10.376716613769531	134.82108471369543	85.73261113635641	-0.0413237861492395	0.0014932057238554	0.000627009322285	14.050600051879885	-0.1827253699302673
1806	2022-10-28 13:00:35.812978029	139.83399095160834	87.28910292226676	9.69695058605775	10.359570503234863	134.8644409326923	85.74126010151514	-0.0401226130397856	0.0015412751109072	0.0006203612517749	14.05049991607666	-0.1844602227210998
1807	2022-10-28 13:00:35.912097931	139.83399095160834	87.28910292226676	9.674537524999147	10.34217929840088	134.90768228531064	85.74993670145354	-0.0387377377272566	0.0015802864690831	0.0006128823798354	14.05049991607666	-0.1852564215660095
1808	2022-10-28 13:00:36.013370991	139.83399095160834	87.28910292226676	9.651995496431518	10.324580192565918	134.95085006948122	85.75863440456094	-0.0371568630161184	0.0016094525404833	0.0005984703986703	14.050600051879885	-0.1864034980535507
1809	2022-10-28 13:00:36.113811016	139.83399095160834	87.28910292226676	9.629325432294296	10.307567596435549	134.9939434060679	85.76730670053112	-0.0354181587255667	0.0016293399850467	0.0005849293357286	14.050600051879885	-0.1885861456394195
1810	2022-10-28 13:00:36.213495016	139.83399095160834	87.28910292226676	9.606528018014732	10.289724349975586	135.0370105616114	85.77597651495796	-0.0335919191783133	0.0016422953031197	0.0005783916065077	14.050600051879885	-0.1888144314289093
1811	2022-10-28 13:00:36.313606024	139.83399095160834	87.28910292226676	9.58360403406808	10.271788597106934	135.08003650603845	85.78464562987566	-0.0316200286636814	0.0016458266742669	0.0005581618696001	14.050700187683104	-0.1896757781505584
1812	2022-10-28 13:00:36.413876057	139.83399095160834	87.28910292226676	9.560554090207107	10.253724098205566	135.12309709462747	85.79330413127627	-0.0296607320037983	0.0016455478334005	0.0005598704168416	14.050800323486328	-0.1906976997852325
1813	2022-10-28 13:00:36.513439894	139.83399095160834	87.28910292226676	9.53737899902142	10.23544979095459	135.1661439690767	85.80186664401776	-0.0279118004563044	0.0016487510819235	0.0005932335045455	14.050999641418455	-0.1936431229114532
1814	2022-10-28 13:00:36.613123894	139.83399095160834	87.28910292226676	9.514079615699185	10.217154502868652	135.20901139738982	85.81034389196536	-0.026311431002206	0.0016535822015169	0.0006180994406088	14.05109977722168	-0.1952658295631408
1815	2022-10-28 13:00:36.714251995	139.83399095160834	87.28910292226676	9.490656449601634	10.198204040527344	135.2534637574741	85.82039185380748	-0.0248416674489449	0.0016598816482911	0.0006410867767412	14.051199913024902	-0.1966972351074218
1816	2022-10-28 13:00:36.812967062	139.83399095160834	87.28910292226676	9.467110422954605	10.179079055786133	135.2977587949478	85.83038800923208	-0.0237937238083212	0.0016787706471464	0.0007145956953822	14.05150032043457	-0.1965959668159485
1817	2022-10-28 13:00:36.913278103	139.83399095160834	87.28910292226676	9.4434422499826	10.159823417663574	135.34190933854666	85.84038520107079	-0.0230699554954464	0.0017076985167483	0.0007786052604142	14.051799774169922	-0.1994597017765045
1818	2022-10-28 13:00:37.012732983	139.83399095160834	87.28910292226676	9.41965264865654	10.140424728393556	135.38591326786835	85.85040739271079	-0.0231545805111342	0.0017659235611376	0.0009310732894572	14.05210018157959	-0.200187861919403
1819	2022-10-28 13:00:37.113831043	139.83399095160834	87.28910292226676	9.395742425571424	10.121611595153809	135.42988175168173	85.8604334759803	-0.024043317039345	0.0018553307760108	0.0010991497647857	14.052200317382812	-0.2012115716934204
1820	2022-10-28 13:00:37.213339090	139.83399095160834	87.28910292226676	9.371712303414691	10.102015495300291	135.47381625546066	85.8704697138361	-0.0251512634614444	0.0019556625550602	0.0011844866511336	14.052300453186035	-0.2024507969617843
1821	2022-10-28 13:00:37.313260078	139.83399095160834	87.28910292226676	9.347563073482767	10.08229160308838	135.51771795413305	85.88054914994315	-0.0269971443565097	0.002087403345721	0.0013646167648758	14.052499771118164	-0.2031302601099014
1822	2022-10-28 13:00:37.413583994	139.83399095160834	87.28910292226676	9.32329542863747	10.062460899353027	135.5616192976576	85.89066379651926	-0.0290187917920212	0.0022309314482304	0.0014658427106525	14.052599906921388	-0.2043514847755432
1823	2022-10-28 13:00:37.512741089	139.83399095160834	87.28910292226676	9.298910308745846	10.042531967163086	135.60560231415874	85.90070509202921	-0.032009975858527	0.0024172595232647	0.0017094561646081	14.052900314331056	-0.2050376981496811
1824	2022-10-28 13:00:37.613620996	139.83399095160834	87.28910292226676	9.27440833422054	10.022536277770996	135.64986914915278	85.9108933856244	-0.0359821681291392	0.0026496508772847	0.0019786945793737	14.053199768066406	-0.2083391100168228
1825	2022-10-28 13:00:37.713629961	139.83399095160834	87.28910292226676	9.249790355387642	10.002290725708008	135.69319852310252	85.9198077952067	-0.040096558266561	0.0028980908471207	0.0021294302769296	14.053299903869627	-0.2067362070083618
1826	2022-10-28 13:00:37.812728882	139.83399095160834	87.28910292226676	9.2250572525892	9.98195743560791	135.7364550203739	85.92869081314186	-0.045186090521707	0.0031954249785526	0.0024316706697457	14.053500175476074	-0.2082743346691131
1827	2022-10-28 13:00:37.913757086	139.83399095160834	87.28910292226676	9.20020963171432	9.961503982543944	135.779581659827	85.93751229662057	-0.0501786527828837	0.0035027983008526	0.0025767647565238	14.053500175476074	-0.2113547325134277
1828	2022-10-28 13:00:38.012809992	139.83399095160834	87.28910292226676	9.175248292426875	9.94095230102539	135.8224717742271	85.94630889969254	-0.0558951589355676	0.0038520101676892	0.0028678174556984	14.053500175476074	-0.21009162068367
1829	2022-10-28 13:00:38.111970901	139.83399095160834	87.28910292226676	9.150174375699804	9.921208381652832	135.86518374307968	85.95499946936306	-0.0622020823666381	0.0042394744214083	0.0031589044644349	14.053500175476074	-0.2106349021196365
1830	2022-10-28 13:00:38.214167118	139.83399095160834	87.28910292226676	9.1249882935747	9.900480270385742	135.90771895582282	85.96364426926765	-0.0680811851469579	0.0046278236770581	0.003295941898476	14.053400039672852	-0.2139342278242111
1831	2022-10-28 13:00:38.313404083	139.83399095160834	87.28910292226676	9.09969093530929	9.879542350769045	135.9500703775134	85.9722915773546	-0.0743082028519598	0.0050459873267016	0.0035659700484909	14.053199768066406	-0.2140903770923614
1832	2022-10-28 13:00:38.413357973	139.83399095160834	87.28910292226676	9.074283226028887	9.858311653137209	135.99216426643832	85.98084744433524	-0.0798867267336644	0.0054555982650238	0.003680929867804	14.052900314331056	-0.2186430245637893
1833	2022-10-28 13:00:38.514128923	139.83399095160834	87.28910292226676	9.048765867420334	9.836886405944824	136.0340447392007	85.98935720037933	-0.0851879348900772	0.0058700916132982	0.0038544709900147	14.05239963531494	-0.2205960601568222
1834	2022-10-28 13:00:38.613333941	139.83399095160834	87.28910292226676	9.023139807956143	9.815301895141602	136.07573641520435	85.99784112869612	-0.0896776850883971	0.0062671476029282	0.0039382583190672	14.051600456237791	-0.2220894396305084
1835	2022-10-28 13:00:38.712517023	139.83399095160834	87.28910292226676	8.997405772475426	9.793700218200684	136.11833164398593	86.00511483675228	-0.0929307360634471	0.0066281421919581	0.0039388578792824	14.05109977722168	-0.2246845811605453
1836	2022-10-28 13:00:38.813126087	139.83399095160834	87.28910292226676	8.971564635181856	9.771894454956056	136.1606200910827	86.01234474627168	-0.0945134878422898	0.0069321025360247	0.0038442060703646	14.050200462341309	-0.2262822538614273
1837	2022-10-28 13:00:38.913194895	139.83399095160834	87.28910292226676	8.945617149804535	9.749999046325684	136.20267642107623	86.01969423830127	-0.0945782860688262	0.0071807825598515	0.0037438130543225	14.049799919128418	-0.2257461249828338
1838	2022-10-28 13:00:39.012830019	139.83399095160834	87.28910292226676	8.919564216951887	9.727972030639648	136.24461052932176	86.02707100809107	-0.0922567474578252	0.0073347903028037	0.003462704479599	14.049099922180176	-0.2275183498859405
1839	2022-10-28 13:00:39.113380909	139.83399095160834	87.28910292226676	8.893406553534971	9.706684112548828	136.28637084711468	86.0344141754884	-0.08731455722972	0.0073784091628725	0.0030886710194894	14.048399925231934	-0.2303162366151809
1840	2022-10-28 13:00:39.212918043	139.83399095160834	87.28910292226676	8.867145101506061	9.684389114379885	136.3280679591001	86.04179668812395	-0.0809413806260974	0.0073515892790932	0.0028578516168968	14.04800033569336	-0.2312779426574707
1841	2022-10-28 13:00:39.313247919	139.83399095160834	87.28910292226676	8.840780637573106	9.661890983581545	136.3695410602756	86.04911345554382	-0.071371638000265	0.0071792704588309	0.0022839031378186	14.047200202941896	-0.233297511935234
1842	2022-10-28 13:00:39.414149046	139.83399095160834	87.28910292226676	8.814313957588903	9.639324188232422	136.41075896401065	86.05646836972693	-0.0603216895440556	0.0069216550447955	0.0019253578095542	14.04669952392578	-0.2333165258169174
1843	2022-10-28 13:00:39.514029980	139.83399095160834	87.28910292226676	8.787746009042579	9.61663818359375	136.45173838388664	86.06374415127343	-0.0453975275970827	0.0064770226151005	0.0011062777961938	14.045900344848633	-0.2369521260261535
[truncated: 6,773 more rows]
